# Supplementary material for: Datasets from label-free quantitative proteomic analysis of human glomeruli with sclerotic lesions
Source: Data Brief. 2015 May 27;4:180–5. doi: 10.1016/j.dib.2015.05.013 (PMC4510465; doi:10.1016/j.dib.2015.05.013)
Supplement: Supplementary file 1 — Supplementary material [file mmc1.xlsx]

## Sheet: Nor_1
	prot_hit_num	prot_acc	prot_desc	prot_score	prot_mass	prot_matches	prot_matches_sig	prot_sequences	prot_sequences_sig	prot_cover	prot_len	prot_pi	pep_query	pep_rank	pep_isbold	pep_isunique	pep_exp_mz	pep_exp_mr	pep_exp_z	pep_calc_mr	pep_delta	pep_miss	pep_score	pep_homol	pep_ident	pep_expect	pep_res_before	pep_seq	pep_res_after	pep_var_mod	pep_var_mod_pos	pep_scan_title
	1	P68871	Hemoglobin subunit beta OS=Homo sapiens GN=HBB PE=1 SV=2	8000	15988	997	356	15	13	89.1	147	6.75	1691	1	1	1	466.763	931.512	2	931.513	-0.001	0	25.72		34	0.08	K	SAVTALWGK	V			File393 Spectrum4087 scans: 6948
	1	P68871	Hemoglobin subunit beta OS=Homo sapiens GN=HBB PE=1 SV=2	8000	15988	997	356	15	13	89.1	147	6.75	1693	1	1	1	466.763	931.512	2	931.513	-0.0009	0	54.72		34	0.0001	K	SAVTALWGK	V			File391 Spectrum4822 scans: 7773
	1	P68871	Hemoglobin subunit beta OS=Homo sapiens GN=HBB PE=1 SV=2	8000	15988	997	356	15	13	89.1	147	6.75	1695	1	1	1	466.763	931.512	2	931.513	-0.0005	0	26.09		34	0.073	K	SAVTALWGK	V			File391 Spectrum4276 scans: 7111
	1	P68871	Hemoglobin subunit beta OS=Homo sapiens GN=HBB PE=1 SV=2	8000	15988	997	356	15	13	89.1	147	6.75	1696	1	1	1	466.763	931.512	2	931.513	-0.0004	0	49.05		34	0.00037	K	SAVTALWGK	V			File391 Spectrum4954 scans: 7933
	1	P68871	Hemoglobin subunit beta OS=Homo sapiens GN=HBB PE=1 SV=2	8000	15988	997	356	15	13	89.1	147	6.75	1697	1	1	1	466.764	931.513	2	931.513	-0.0002	0	46.79		34	0.00062	K	SAVTALWGK	V			File393 Spectrum4689 scans: 7677
	1	P68871	Hemoglobin subunit beta OS=Homo sapiens GN=HBB PE=1 SV=2	8000	15988	997	356	15	13	89.1	147	6.75	1698	1	1	1	466.764	931.513	2	931.513	-0.0002	0	38.08		34	0.0046	K	SAVTALWGK	V			File389 Spectrum4906 scans: 8423
	1	P68871	Hemoglobin subunit beta OS=Homo sapiens GN=HBB PE=1 SV=2	8000	15988	997	356	15	13	89.1	147	6.75	1699	1	1	1	466.764	931.513	2	931.513	-0.0002	0	55.1		34	9.1e-05	K	SAVTALWGK	V			File393 Spectrum4820 scans: 7837
	1	P68871	Hemoglobin subunit beta OS=Homo sapiens GN=HBB PE=1 SV=2	8000	15988	997	356	15	13	89.1	147	6.75	1700	1	1	1	466.764	931.513	2	931.513	0.0003	0	55.1		34	9.1e-05	K	SAVTALWGK	V			File389 Spectrum5039 scans: 8585
	1	P68871	Hemoglobin subunit beta OS=Homo sapiens GN=HBB PE=1 SV=2	8000	15988	997	356	15	13	89.1	147	6.75	1701	1	1	1	466.764	931.513	2	931.513	0.0004	0	42.28		34	0.0018	K	SAVTALWGK	V			File393 Spectrum4957 scans: 8002
	1	P68871	Hemoglobin subunit beta OS=Homo sapiens GN=HBB PE=1 SV=2	8000	15988	997	356	15	13	89.1	147	6.75	1914	1	1	1	474.76	947.505	2	947.508	-0.0027	0	32.62		34	0.015	K	SAVTALWGK	V	Oxidation (HW)	0.000000100.0	File389 Spectrum4948 scans: 8474
	1	P68871	Hemoglobin subunit beta OS=Homo sapiens GN=HBB PE=1 SV=2	8000	15988	997	356	15	13	89.1	147	6.75	1915	1	1	1	474.76	947.506	2	947.508	-0.0017	0	27.91		34	0.048	K	SAVTALWGK	V	Oxidation (HW)	0.000000100.0	File391 Spectrum4841 scans: 7796
	1	P68871	Hemoglobin subunit beta OS=Homo sapiens GN=HBB PE=1 SV=2	8000	15988	997	356	15	13	89.1	147	6.75	1919	1	1	1	474.761	947.507	2	947.508	-0.001	0	38.82		34	0.0038	K	SAVTALWGK	V	Oxidation (HW)	0.000000100.0	File393 Spectrum4708 scans: 7700
	1	P68871	Hemoglobin subunit beta OS=Homo sapiens GN=HBB PE=1 SV=2	8000	15988	997	356	15	13	89.1	147	6.75	1920	1	1	1	474.761	947.507	2	947.508	-0.0008	0	40.46		34	0.0026	K	SAVTALWGK	V	Oxidation (HW)	0.000000100.0	File393 Spectrum3284 scans: 5966
	1	P68871	Hemoglobin subunit beta OS=Homo sapiens GN=HBB PE=1 SV=2	8000	15988	997	356	15	13	89.1	147	6.75	1924	1	1	1	474.761	947.507	2	947.508	-0.0002	0	49.92		34	0.00029	K	SAVTALWGK	V	Oxidation (HW)	0.000000100.0	File391 Spectrum3452 scans: 6109
	1	P68871	Hemoglobin subunit beta OS=Homo sapiens GN=HBB PE=1 SV=2	8000	15988	997	356	15	13	89.1	147	6.75	1925	1	1	1	474.761	947.508	2	947.508	-0.0001	0	26.03		34	0.071	K	SAVTALWGK	V	Oxidation (HW)	0.000000100.0	File393 Spectrum5206 scans: 8304
	1	P68871	Hemoglobin subunit beta OS=Homo sapiens GN=HBB PE=1 SV=2	8000	15988	997	356	15	13	89.1	147	6.75	1926	1	1	1	474.761	947.508	2	947.508	0	0	66.8		34	5.9e-06	K	SAVTALWGK	V	Oxidation (HW)	0.000000100.0	File389 Spectrum5368 scans: 8980
	1	P68871	Hemoglobin subunit beta OS=Homo sapiens GN=HBB PE=1 SV=2	8000	15988	997	356	15	13	89.1	147	6.75	1927	1	1	1	474.762	947.508	2	947.508	0.0008	0	40.65		34	0.0024	K	SAVTALWGK	V	Oxidation (HW)	0.000000100.0	File391 Spectrum5339 scans: 8399
	1	P68871	Hemoglobin subunit beta OS=Homo sapiens GN=HBB PE=1 SV=2	8000	15988	997	356	15	13	89.1	147	6.75	1982	1	1	0	476.758	951.501	2	951.503	-0.0016	0	22.98		32	0.089	M	VHLTPEEK	S			File393 Spectrum168 scans: 1601
	1	P68871	Hemoglobin subunit beta OS=Homo sapiens GN=HBB PE=1 SV=2	8000	15988	997	356	15	13	89.1	147	6.75	1983	1	1	0	476.758	951.502	2	951.503	-0.0008	0	15.38		32	0.52	M	VHLTPEEK	S			File391 Spectrum56 scans: 1321
	1	P68871	Hemoglobin subunit beta OS=Homo sapiens GN=HBB PE=1 SV=2	8000	15988	997	356	15	13	89.1	147	6.75	1984	1	1	0	476.758	951.502	2	951.503	-0.0008	0	6.28	29	32	4.3	M	VHLTPEEK	S			File389 Spectrum151 scans: 2151
	1	P68871	Hemoglobin subunit beta OS=Homo sapiens GN=HBB PE=1 SV=2	8000	15988	997	356	15	13	89.1	147	6.75	1985	1	1	0	476.758	951.502	2	951.503	-0.0008	0	23.03		32	0.09	M	VHLTPEEK	S			File393 Spectrum149 scans: 1536
	1	P68871	Hemoglobin subunit beta OS=Homo sapiens GN=HBB PE=1 SV=2	8000	15988	997	356	15	13	89.1	147	6.75	1986	1	1	0	476.758	951.502	2	951.503	-0.0006	0	25.31		32	0.053	M	VHLTPEEK	S			File393 Spectrum56 scans: 1211
	1	P68871	Hemoglobin subunit beta OS=Homo sapiens GN=HBB PE=1 SV=2	8000	15988	997	356	15	13	89.1	147	6.75	1987	1	1	0	476.758	951.502	2	951.503	-0.0005	0	27.99		32	0.029	M	VHLTPEEK	S			File393 Spectrum88 scans: 1336
	1	P68871	Hemoglobin subunit beta OS=Homo sapiens GN=HBB PE=1 SV=2	8000	15988	997	356	15	13	89.1	147	6.75	1988	1	1	0	476.758	951.502	2	951.503	-0.0005	0	31.86		32	0.012	M	VHLTPEEK	S			File393 Spectrum106 scans: 1400
	1	P68871	Hemoglobin subunit beta OS=Homo sapiens GN=HBB PE=1 SV=2	8000	15988	997	356	15	13	89.1	147	6.75	1989	1	1	0	476.758	951.502	2	951.503	-0.0005	0	34.19		32	0.0069	M	VHLTPEEK	S			File393 Spectrum71 scans: 1273
	1	P68871	Hemoglobin subunit beta OS=Homo sapiens GN=HBB PE=1 SV=2	8000	15988	997	356	15	13	89.1	147	6.75	1990	1	1	0	476.758	951.502	2	951.503	-0.0005	0	22.3		32	0.11	M	VHLTPEEK	S			File391 Spectrum89 scans: 1401
	1	P68871	Hemoglobin subunit beta OS=Homo sapiens GN=HBB PE=1 SV=2	8000	15988	997	356	15	13	89.1	147	6.75	1991	1	1	0	476.758	951.502	2	951.503	-0.0005	0	33.93		32	0.0073	M	VHLTPEEK	S			File389 Spectrum195 scans: 2243
	1	P68871	Hemoglobin subunit beta OS=Homo sapiens GN=HBB PE=1 SV=2	8000	15988	997	356	15	13	89.1	147	6.75	1993	3	1	0	476.758	951.502	2	951.503	-0.0004	0	9.79		32	1.9	M	VHLTPEEK	S			File391 Spectrum185 scans: 1666
	1	P68871	Hemoglobin subunit beta OS=Homo sapiens GN=HBB PE=1 SV=2	8000	15988	997	356	15	13	89.1	147	6.75	1994	1	1	0	476.758	951.502	2	951.503	-0.0004	0	27.51		32	0.032	M	VHLTPEEK	S			File391 Spectrum115 scans: 1472
	1	P68871	Hemoglobin subunit beta OS=Homo sapiens GN=HBB PE=1 SV=2	8000	15988	997	356	15	13	89.1	147	6.75	1995	1	1	0	476.758	951.502	2	951.503	-0.0002	0	27.01		32	0.033	M	VHLTPEEK	S			File393 Spectrum128 scans: 1469
	1	P68871	Hemoglobin subunit beta OS=Homo sapiens GN=HBB PE=1 SV=2	8000	15988	997	356	15	13	89.1	147	6.75	1996	2	1	0	476.759	951.503	2	951.503	-0.0001	0	7.23	27	32	3.2	M	VHLTPEEK	S			File389 Spectrum234 scans: 2330
	1	P68871	Hemoglobin subunit beta OS=Homo sapiens GN=HBB PE=1 SV=2	8000	15988	997	356	15	13	89.1	147	6.75	1997	1	1	0	476.759	951.503	2	951.503	-0.0001	0	33.33		32	0.0078	M	VHLTPEEK	S			File391 Spectrum149 scans: 1553
	1	P68871	Hemoglobin subunit beta OS=Homo sapiens GN=HBB PE=1 SV=2	8000	15988	997	356	15	13	89.1	147	6.75	1998	1	1	0	476.759	951.503	2	951.503	0	0	5.45	31	32	4.8	M	VHLTPEEK	S			File391 Spectrum166 scans: 1616
	1	P68871	Hemoglobin subunit beta OS=Homo sapiens GN=HBB PE=1 SV=2	8000	15988	997	356	15	13	89.1	147	6.75	1999	2	1	0	476.759	951.503	2	951.503	0.0002	0	4.91		32	5.4	M	VHLTPEEK	S			File389 Spectrum1629 scans: 4444
	1	P68871	Hemoglobin subunit beta OS=Homo sapiens GN=HBB PE=1 SV=2	8000	15988	997	356	15	13	89.1	147	6.75	2335	1	1	0	484.756	967.497	2	967.497	-0.0008	0	17.92		33	0.35	M	VHLTPEEK	S	Oxidation (HW)	0.01000000.0	File393 Spectrum61 scans: 1231
	1	P68871	Hemoglobin subunit beta OS=Homo sapiens GN=HBB PE=1 SV=2	8000	15988	997	356	15	13	89.1	147	6.75	2336	1	1	0	484.756	967.497	2	967.497	-0.0006	0	8.97	29	33	2.7	M	VHLTPEEK	S	Oxidation (HW)	0.01000000.0	File391 Spectrum65 scans: 1343
	1	P68871	Hemoglobin subunit beta OS=Homo sapiens GN=HBB PE=1 SV=2	8000	15988	997	356	15	13	89.1	147	6.75	2337	1	1	0	484.756	967.497	2	967.497	-0.0003	0	12.95		33	1.1	M	VHLTPEEK	S	Oxidation (HW)	0.01000000.0	File389 Spectrum160 scans: 2170
	1	P68871	Hemoglobin subunit beta OS=Homo sapiens GN=HBB PE=1 SV=2	8000	15988	997	356	15	13	89.1	147	6.75	5705	1	1	0	563.785	1125.56	2	1125.56	-0.0009	0	19.21	33	35	0.39	K	LHVDPENFR	L			File393 Spectrum2574 scans: 5100
	1	P68871	Hemoglobin subunit beta OS=Homo sapiens GN=HBB PE=1 SV=2	8000	15988	997	356	15	13	89.1	147	6.75	5706	1	1	0	563.785	1125.56	2	1125.56	-0.0007	0	26.86		35	0.066	K	LHVDPENFR	L			File391 Spectrum2737 scans: 5239
	1	P68871	Hemoglobin subunit beta OS=Homo sapiens GN=HBB PE=1 SV=2	8000	15988	997	356	15	13	89.1	147	6.75	5707	1	1	0	376.193	1125.56	3	1125.56	-0.0006	0	19.95		35	0.33	K	LHVDPENFR	L			File391 Spectrum2995 scans: 5555
	1	P68871	Hemoglobin subunit beta OS=Homo sapiens GN=HBB PE=1 SV=2	8000	15988	997	356	15	13	89.1	147	6.75	5708	1	1	0	563.785	1125.56	2	1125.56	-0.0002	0	17.73	31	35	0.56	K	LHVDPENFR	L			File389 Spectrum3101 scans: 6232
	1	P68871	Hemoglobin subunit beta OS=Homo sapiens GN=HBB PE=1 SV=2	8000	15988	997	356	15	13	89.1	147	6.75	5709	1	1	0	563.785	1125.56	2	1125.56	-0.0002	0	22.28		35	0.2	K	LHVDPENFR	L			File389 Spectrum2971 scans: 6073
	1	P68871	Hemoglobin subunit beta OS=Homo sapiens GN=HBB PE=1 SV=2	8000	15988	997	356	15	13	89.1	147	6.75	5710	1	1	0	376.193	1125.56	3	1125.56	0	0	35.76		35	0.0093	K	LHVDPENFR	L			File389 Spectrum3114 scans: 6248
	1	P68871	Hemoglobin subunit beta OS=Homo sapiens GN=HBB PE=1 SV=2	8000	15988	997	356	15	13	89.1	147	6.75	5711	1	1	0	376.193	1125.56	3	1125.56	0	0	35.25		35	0.011	K	LHVDPENFR	L			File393 Spectrum2698 scans: 5255
	1	P68871	Hemoglobin subunit beta OS=Homo sapiens GN=HBB PE=1 SV=2	8000	15988	997	356	15	13	89.1	147	6.75	5712	1	1	0	376.193	1125.56	3	1125.56	0	0	18.42	34	35	0.51	K	LHVDPENFR	L			File391 Spectrum2736 scans: 5238
	1	P68871	Hemoglobin subunit beta OS=Homo sapiens GN=HBB PE=1 SV=2	8000	15988	997	356	15	13	89.1	147	6.75	5713	1	1	0	376.193	1125.56	3	1125.56	0.0002	0	24.37		35	0.12	K	LHVDPENFR	L			File391 Spectrum2860 scans: 5392
	1	P68871	Hemoglobin subunit beta OS=Homo sapiens GN=HBB PE=1 SV=2	8000	15988	997	356	15	13	89.1	147	6.75	5714	1	1	0	376.193	1125.56	3	1125.56	0.0002	0	34.9		35	0.01	K	LHVDPENFR	L			File389 Spectrum2983 scans: 6088
	1	P68871	Hemoglobin subunit beta OS=Homo sapiens GN=HBB PE=1 SV=2	8000	15988	997	356	15	13	89.1	147	6.75	5715	1	1	0	376.193	1125.56	3	1125.56	0.0003	0	6.72	27	35	6.8	K	LHVDPENFR	L			File389 Spectrum3254 scans: 6416
	1	P68871	Hemoglobin subunit beta OS=Homo sapiens GN=HBB PE=1 SV=2	8000	15988	997	356	15	13	89.1	147	6.75	5716	1	1	0	376.193	1125.56	3	1125.56	0.0008	0	29.63		34	0.034	K	LHVDPENFR	L			File393 Spectrum2828 scans: 5413
	1	P68871	Hemoglobin subunit beta OS=Homo sapiens GN=HBB PE=1 SV=2	8000	15988	997	356	15	13	89.1	147	6.75	5717	1	1	0	376.193	1125.56	3	1125.56	0.0008	0	19.15	34	34	0.38	K	LHVDPENFR	L			File393 Spectrum2572 scans: 5098
	1	P68871	Hemoglobin subunit beta OS=Homo sapiens GN=HBB PE=1 SV=2	8000	15988	997	356	15	13	89.1	147	6.75	6230	1	1	0	381.524	1141.55	3	1141.55	-0.0014	0	5.96	26	33	5.5	K	LHVDPENFR	L	Oxidation (HW)	0.010000000.0	File391 Spectrum2758 scans: 5265
	1	P68871	Hemoglobin subunit beta OS=Homo sapiens GN=HBB PE=1 SV=2	8000	15988	997	356	15	13	89.1	147	6.75	6232	1	1	0	571.783	1141.55	2	1141.55	-0.0004	0	7.64	28	33	4.1	K	LHVDPENFR	L	Oxidation (HW)	0.010000000.0	File391 Spectrum2759 scans: 5266
	1	P68871	Hemoglobin subunit beta OS=Homo sapiens GN=HBB PE=1 SV=2	8000	15988	997	356	15	13	89.1	147	6.75	6464	3	1	0	383.896	1148.66	3	1148.67	-0.002	0	3.35	31	31	6.6	K	VVAGVANALAHK	Y			File393 Spectrum3757 scans: 6548
	1	P68871	Hemoglobin subunit beta OS=Homo sapiens GN=HBB PE=1 SV=2	8000	15988	997	356	15	13	89.1	147	6.75	6465	1	1	0	575.34	1148.67	2	1148.67	-0.0013	0	1.89	30	31	9.2	K	VVAGVANALAHK	Y			File389 Spectrum3064 scans: 6186
	1	P68871	Hemoglobin subunit beta OS=Homo sapiens GN=HBB PE=1 SV=2	8000	15988	997	356	15	13	89.1	147	6.75	6466	1	1	0	383.896	1148.67	3	1148.67	-0.0012	0	14.41		31	0.52	K	VVAGVANALAHK	Y			File393 Spectrum1524 scans: 3806
	1	P68871	Hemoglobin subunit beta OS=Homo sapiens GN=HBB PE=1 SV=2	8000	15988	997	356	15	13	89.1	147	6.75	6467	1	1	0	575.34	1148.67	2	1148.67	-0.0011	0	22.75		31	0.076	K	VVAGVANALAHK	Y			File391 Spectrum1710 scans: 3988
	1	P68871	Hemoglobin subunit beta OS=Homo sapiens GN=HBB PE=1 SV=2	8000	15988	997	356	15	13	89.1	147	6.75	6468	1	1	0	575.34	1148.67	2	1148.67	-0.0011	0	17.56		31	0.25	K	VVAGVANALAHK	Y			File389 Spectrum2549 scans: 5564
	1	P68871	Hemoglobin subunit beta OS=Homo sapiens GN=HBB PE=1 SV=2	8000	15988	997	356	15	13	89.1	147	6.75	6469	1	1	0	575.34	1148.67	2	1148.67	-0.001	0	26.98		31	0.029	K	VVAGVANALAHK	Y			File393 Spectrum1534 scans: 3818
	1	P68871	Hemoglobin subunit beta OS=Homo sapiens GN=HBB PE=1 SV=2	8000	15988	997	356	15	13	89.1	147	6.75	6470	1	1	0	575.34	1148.67	2	1148.67	-0.0007	0	37.62		31	0.0025	K	VVAGVANALAHK	Y			File389 Spectrum2008 scans: 4905
	1	P68871	Hemoglobin subunit beta OS=Homo sapiens GN=HBB PE=1 SV=2	8000	15988	997	356	15	13	89.1	147	6.75	6471	1	1	0	383.896	1148.67	3	1148.67	-0.0006	0	19.4		31	0.16	K	VVAGVANALAHK	Y			File391 Spectrum1711 scans: 3990
	1	P68871	Hemoglobin subunit beta OS=Homo sapiens GN=HBB PE=1 SV=2	8000	15988	997	356	15	13	89.1	147	6.75	6472	1	1	0	383.896	1148.67	3	1148.67	-0.0005	0	3.05		31	7.1	K	VVAGVANALAHK	Y			File393 Spectrum2748 scans: 5316
	1	P68871	Hemoglobin subunit beta OS=Homo sapiens GN=HBB PE=1 SV=2	8000	15988	997	356	15	13	89.1	147	6.75	6473	2	1	0	383.896	1148.67	3	1148.67	-0.0004	0	0.32	23	31	13	K	VVAGVANALAHK	Y			File389 Spectrum2553 scans: 5569
	1	P68871	Hemoglobin subunit beta OS=Homo sapiens GN=HBB PE=1 SV=2	8000	15988	997	356	15	13	89.1	147	6.75	6474	1	1	0	575.34	1148.67	2	1148.67	-0.0004	0	47.17		31	0.00027	K	VVAGVANALAHK	Y			File393 Spectrum1778 scans: 4125
	1	P68871	Hemoglobin subunit beta OS=Homo sapiens GN=HBB PE=1 SV=2	8000	15988	997	356	15	13	89.1	147	6.75	6475	1	1	0	575.34	1148.67	2	1148.67	-0.0004	0	7.37	28	31	2.6	K	VVAGVANALAHK	Y			File391 Spectrum2263 scans: 4667
	1	P68871	Hemoglobin subunit beta OS=Homo sapiens GN=HBB PE=1 SV=2	8000	15988	997	356	15	13	89.1	147	6.75	6476	1	1	0	575.34	1148.67	2	1148.67	-0.0004	0	17.82		31	0.24	K	VVAGVANALAHK	Y			File391 Spectrum2122 scans: 4493
	1	P68871	Hemoglobin subunit beta OS=Homo sapiens GN=HBB PE=1 SV=2	8000	15988	997	356	15	13	89.1	147	6.75	6477	1	1	0	383.896	1148.67	3	1148.67	-0.0002	0	22.18		32	0.11	K	VVAGVANALAHK	Y			File391 Spectrum2103 scans: 4471
	1	P68871	Hemoglobin subunit beta OS=Homo sapiens GN=HBB PE=1 SV=2	8000	15988	997	356	15	13	89.1	147	6.75	6478	1	1	0	383.896	1148.67	3	1148.67	-0.0001	0	14.09		32	0.68	K	VVAGVANALAHK	Y			File391 Spectrum2232 scans: 4629
	1	P68871	Hemoglobin subunit beta OS=Homo sapiens GN=HBB PE=1 SV=2	8000	15988	997	356	15	13	89.1	147	6.75	6479	1	1	0	575.341	1148.67	2	1148.67	-0.0001	0	31.76		32	0.012	K	VVAGVANALAHK	Y			File389 Spectrum2272 scans: 5228
	1	P68871	Hemoglobin subunit beta OS=Homo sapiens GN=HBB PE=1 SV=2	8000	15988	997	356	15	13	89.1	147	6.75	6480	1	1	0	575.341	1148.67	2	1148.67	-0.0001	0	45.76		32	0.00047	K	VVAGVANALAHK	Y			File391 Spectrum1983 scans: 4323
	1	P68871	Hemoglobin subunit beta OS=Homo sapiens GN=HBB PE=1 SV=2	8000	15988	997	356	15	13	89.1	147	6.75	6481	1	1	0	575.341	1148.67	2	1148.67	-0.0001	0	70.17		32	1.7e-06	K	VVAGVANALAHK	Y			File393 Spectrum1652 scans: 3966
	1	P68871	Hemoglobin subunit beta OS=Homo sapiens GN=HBB PE=1 SV=2	8000	15988	997	356	15	13	89.1	147	6.75	6482	1	1	0	383.896	1148.67	3	1148.67	0	0	25.94		32	0.045	K	VVAGVANALAHK	Y			File393 Spectrum1648 scans: 3961
	1	P68871	Hemoglobin subunit beta OS=Homo sapiens GN=HBB PE=1 SV=2	8000	15988	997	356	15	13	89.1	147	6.75	6483	1	1	0	383.896	1148.67	3	1148.67	0.0001	0	38.08		32	0.0027	K	VVAGVANALAHK	Y			File389 Spectrum2271 scans: 5227
	1	P68871	Hemoglobin subunit beta OS=Homo sapiens GN=HBB PE=1 SV=2	8000	15988	997	356	15	13	89.1	147	6.75	6484	1	1	0	575.341	1148.67	2	1148.67	0.0001	0	59.54		32	2e-05	K	VVAGVANALAHK	Y			File389 Spectrum2139 scans: 5063
	1	P68871	Hemoglobin subunit beta OS=Homo sapiens GN=HBB PE=1 SV=2	8000	15988	997	356	15	13	89.1	147	6.75	6485	1	1	0	383.896	1148.67	3	1148.67	0.0002	0	9		32	2.2	K	VVAGVANALAHK	Y			File391 Spectrum2886 scans: 5423
	1	P68871	Hemoglobin subunit beta OS=Homo sapiens GN=HBB PE=1 SV=2	8000	15988	997	356	15	13	89.1	147	6.75	6486	1	1	0	383.896	1148.67	3	1148.67	0.0002	0	23.82		32	0.072	K	VVAGVANALAHK	Y			File393 Spectrum1893 scans: 4271
	1	P68871	Hemoglobin subunit beta OS=Homo sapiens GN=HBB PE=1 SV=2	8000	15988	997	356	15	13	89.1	147	6.75	6487	1	1	0	575.341	1148.67	2	1148.67	0.0003	0	20.68		31	0.11	K	VVAGVANALAHK	Y			File393 Spectrum1897 scans: 4276
	1	P68871	Hemoglobin subunit beta OS=Homo sapiens GN=HBB PE=1 SV=2	8000	15988	997	356	15	13	89.1	147	6.75	6488	1	1	0	575.341	1148.67	2	1148.67	0.0003	0	50.92		31	0.0001	K	VVAGVANALAHK	Y			File391 Spectrum1848 scans: 4158
	1	P68871	Hemoglobin subunit beta OS=Homo sapiens GN=HBB PE=1 SV=2	8000	15988	997	356	15	13	89.1	147	6.75	6490	1	1	0	575.341	1148.67	2	1148.67	0.0004	0	29.65		31	0.014	K	VVAGVANALAHK	Y			File393 Spectrum2094 scans: 4519
	1	P68871	Hemoglobin subunit beta OS=Homo sapiens GN=HBB PE=1 SV=2	8000	15988	997	356	15	13	89.1	147	6.75	6491	1	1	0	383.896	1148.67	3	1148.67	0.0004	0	36.09		31	0.0031	K	VVAGVANALAHK	Y			File393 Spectrum1774 scans: 4120
	1	P68871	Hemoglobin subunit beta OS=Homo sapiens GN=HBB PE=1 SV=2	8000	15988	997	356	15	13	89.1	147	6.75	6492	1	1	0	383.896	1148.67	3	1148.67	0.0004	0	27.84		31	0.021	K	VVAGVANALAHK	Y			File391 Spectrum1841 scans: 4149
	1	P68871	Hemoglobin subunit beta OS=Homo sapiens GN=HBB PE=1 SV=2	8000	15988	997	356	15	13	89.1	147	6.75	6493	1	1	0	383.896	1148.67	3	1148.67	0.0004	0	23.57		31	0.055	K	VVAGVANALAHK	Y			File393 Spectrum2042 scans: 4455
	1	P68871	Hemoglobin subunit beta OS=Homo sapiens GN=HBB PE=1 SV=2	8000	15988	997	356	15	13	89.1	147	6.75	6494	2	1	0	383.896	1148.67	3	1148.67	0.0005	0	2.48	24	31	7.1	K	VVAGVANALAHK	Y			File391 Spectrum2372 scans: 4799
	1	P68871	Hemoglobin subunit beta OS=Homo sapiens GN=HBB PE=1 SV=2	8000	15988	997	356	15	13	89.1	147	6.75	6495	1	1	0	383.896	1148.67	3	1148.67	0.0005	0	25.92		31	0.032	K	VVAGVANALAHK	Y			File389 Spectrum2418 scans: 5405
	1	P68871	Hemoglobin subunit beta OS=Homo sapiens GN=HBB PE=1 SV=2	8000	15988	997	356	15	13	89.1	147	6.75	6496	1	1	0	383.896	1148.67	3	1148.67	0.0005	0	17.36		31	0.23	K	VVAGVANALAHK	Y			File389 Spectrum2006 scans: 4903
	1	P68871	Hemoglobin subunit beta OS=Homo sapiens GN=HBB PE=1 SV=2	8000	15988	997	356	15	13	89.1	147	6.75	6497	1	1	0	383.896	1148.67	3	1148.67	0.0005	0	31.87		31	0.0082	K	VVAGVANALAHK	Y			File391 Spectrum1976 scans: 4314
	1	P68871	Hemoglobin subunit beta OS=Homo sapiens GN=HBB PE=1 SV=2	8000	15988	997	356	15	13	89.1	147	6.75	6498	1	1	0	383.896	1148.67	3	1148.67	0.0009	0	8.53		31	1.8	K	VVAGVANALAHK	Y			File393 Spectrum3397 scans: 6108
	1	P68871	Hemoglobin subunit beta OS=Homo sapiens GN=HBB PE=1 SV=2	8000	15988	997	356	15	13	89.1	147	6.75	6499	2	1	0	383.896	1148.67	3	1148.67	0.0009	0	1.11	25	31	9.8	K	VVAGVANALAHK	Y			File389 Spectrum3659 scans: 6911
	1	P68871	Hemoglobin subunit beta OS=Homo sapiens GN=HBB PE=1 SV=2	8000	15988	997	356	15	13	89.1	147	6.75	6500	1	1	0	383.897	1148.67	3	1148.67	0.0011	0	57.93		31	2e-05	K	VVAGVANALAHK	Y			File389 Spectrum2138 scans: 5062
	1	P68871	Hemoglobin subunit beta OS=Homo sapiens GN=HBB PE=1 SV=2	8000	15988	997	356	15	13	89.1	147	6.75	6501	2	1	0	383.897	1148.67	3	1148.67	0.0014	0	2.91	23	31	6.4	K	VVAGVANALAHK	Y			File391 Spectrum3528 scans: 6204
	1	P68871	Hemoglobin subunit beta OS=Homo sapiens GN=HBB PE=1 SV=2	8000	15988	997	356	15	13	89.1	147	6.75	6502	1	1	0	383.897	1148.67	3	1148.67	0.0016	0	12.87		31	0.65	K	VVAGVANALAHK	Y			File389 Spectrum3075 scans: 6200
	1	P68871	Hemoglobin subunit beta OS=Homo sapiens GN=HBB PE=1 SV=2	8000	15988	997	356	15	13	89.1	147	6.75	7017	4	1	0	389.224	1164.65	3	1164.66	-0.0111	0	7.11		34	5.1	K	VVAGVANALAHK	Y	Oxidation (HW)	0.000000000010.0	File389 Spectrum2954 scans: 6053
	1	P68871	Hemoglobin subunit beta OS=Homo sapiens GN=HBB PE=1 SV=2	8000	15988	997	356	15	13	89.1	147	6.75	7018	1	1	0	389.227	1164.66	3	1164.66	-0.0018	0	29.55		33	0.023	K	VVAGVANALAHK	Y	Oxidation (HW)	0.000000000010.0	File393 Spectrum1672 scans: 3990
	1	P68871	Hemoglobin subunit beta OS=Homo sapiens GN=HBB PE=1 SV=2	8000	15988	997	356	15	13	89.1	147	6.75	7019	1	1	0	389.227	1164.66	3	1164.66	-0.0016	0	22.45		33	0.12	K	VVAGVANALAHK	Y	Oxidation (HW)	0.000000000010.0	File391 Spectrum1873 scans: 4189
	1	P68871	Hemoglobin subunit beta OS=Homo sapiens GN=HBB PE=1 SV=2	8000	15988	997	356	15	13	89.1	147	6.75	7020	1	1	0	583.337	1164.66	2	1164.66	-0.0014	0	23.89		33	0.085	K	VVAGVANALAHK	Y	Oxidation (HW)	0.000000000010.0	File389 Spectrum2175 scans: 5107
	1	P68871	Hemoglobin subunit beta OS=Homo sapiens GN=HBB PE=1 SV=2	8000	15988	997	356	15	13	89.1	147	6.75	7021	1	1	0	583.337	1164.66	2	1164.66	-0.001	0	32.46		33	0.012	K	VVAGVANALAHK	Y	Oxidation (HW)	0.000000000010.0	File393 Spectrum1690 scans: 4012
	1	P68871	Hemoglobin subunit beta OS=Homo sapiens GN=HBB PE=1 SV=2	8000	15988	997	356	15	13	89.1	147	6.75	7022	1	1	0	583.338	1164.66	2	1164.66	-0.0009	0	33.09		33	0.01	K	VVAGVANALAHK	Y	Oxidation (HW)	0.000000000010.0	File391 Spectrum1869 scans: 4184
	1	P68871	Hemoglobin subunit beta OS=Homo sapiens GN=HBB PE=1 SV=2	8000	15988	997	356	15	13	89.1	147	6.75	10375	1	1	0	637.865	1273.72	2	1273.72	-0.0022	0	15.18		33	0.61	R	LLVVYPWTQR	F			File393 Spectrum9536 scans: 13753
	1	P68871	Hemoglobin subunit beta OS=Homo sapiens GN=HBB PE=1 SV=2	8000	15988	997	356	15	13	89.1	147	6.75	10377	1	1	0	637.865	1273.72	2	1273.72	-0.0019	0	23.74		33	0.087	R	LLVVYPWTQR	F			File391 Spectrum10091 scans: 14356
	1	P68871	Hemoglobin subunit beta OS=Homo sapiens GN=HBB PE=1 SV=2	8000	15988	997	356	15	13	89.1	147	6.75	10378	1	1	0	637.865	1273.72	2	1273.72	-0.0018	0	27.43		33	0.037	R	LLVVYPWTQR	F			File391 Spectrum11490 scans: 16275
	1	P68871	Hemoglobin subunit beta OS=Homo sapiens GN=HBB PE=1 SV=2	8000	15988	997	356	15	13	89.1	147	6.75	10380	1	1	0	637.866	1273.72	2	1273.72	-0.0014	0	18.47		33	0.3	R	LLVVYPWTQR	F			File393 Spectrum8916 scans: 12915
	1	P68871	Hemoglobin subunit beta OS=Homo sapiens GN=HBB PE=1 SV=2	8000	15988	997	356	15	13	89.1	147	6.75	10381	1	1	0	637.866	1273.72	2	1273.72	-0.0013	0	26.57		33	0.046	R	LLVVYPWTQR	F			File391 Spectrum11047 scans: 15707
	1	P68871	Hemoglobin subunit beta OS=Homo sapiens GN=HBB PE=1 SV=2	8000	15988	997	356	15	13	89.1	147	6.75	10382	1	1	0	637.866	1273.72	2	1273.72	-0.0013	0	32.75		33	0.011	R	LLVVYPWTQR	F			File393 Spectrum9523 scans: 13735
	1	P68871	Hemoglobin subunit beta OS=Homo sapiens GN=HBB PE=1 SV=2	8000	15988	997	356	15	13	89.1	147	6.75	10383	1	1	0	637.866	1273.72	2	1273.72	-0.0013	0	16.59		33	0.46	R	LLVVYPWTQR	F			File393 Spectrum10522 scans: 15104
	1	P68871	Hemoglobin subunit beta OS=Homo sapiens GN=HBB PE=1 SV=2	8000	15988	997	356	15	13	89.1	147	6.75	10384	1	1	0	637.866	1273.72	2	1273.72	-0.0013	0	35.28		33	0.0062	R	LLVVYPWTQR	F			File389 Spectrum10678 scans: 16189
	1	P68871	Hemoglobin subunit beta OS=Homo sapiens GN=HBB PE=1 SV=2	8000	15988	997	356	15	13	89.1	147	6.75	10385	1	1	0	637.866	1273.72	2	1273.72	-0.0013	0	34.19		33	0.0079	R	LLVVYPWTQR	F			File391 Spectrum8443 scans: 12199
	1	P68871	Hemoglobin subunit beta OS=Homo sapiens GN=HBB PE=1 SV=2	8000	15988	997	356	15	13	89.1	147	6.75	10386	1	1	0	637.866	1273.72	2	1273.72	-0.0012	0	33.3		33	0.0096	R	LLVVYPWTQR	F			File393 Spectrum11600 scans: 17517
	1	P68871	Hemoglobin subunit beta OS=Homo sapiens GN=HBB PE=1 SV=2	8000	15988	997	356	15	13	89.1	147	6.75	10387	1	1	0	637.866	1273.72	2	1273.72	-0.0012	0	30.41		33	0.019	R	LLVVYPWTQR	F			File391 Spectrum11673 scans: 17085
	1	P68871	Hemoglobin subunit beta OS=Homo sapiens GN=HBB PE=1 SV=2	8000	15988	997	356	15	13	89.1	147	6.75	10388	1	1	0	637.866	1273.72	2	1273.72	-0.0012	0	30.14		33	0.02	R	LLVVYPWTQR	F			File389 Spectrum9624 scans: 14311
	1	P68871	Hemoglobin subunit beta OS=Homo sapiens GN=HBB PE=1 SV=2	8000	15988	997	356	15	13	89.1	147	6.75	10389	1	1	0	637.866	1273.72	2	1273.72	-0.0012	0	20.04		33	0.2	R	LLVVYPWTQR	F			File393 Spectrum10008 scans: 14391
	1	P68871	Hemoglobin subunit beta OS=Homo sapiens GN=HBB PE=1 SV=2	8000	15988	997	356	15	13	89.1	147	6.75	10390	1	1	0	637.866	1273.72	2	1273.72	-0.0012	0	33.08		33	0.01	R	LLVVYPWTQR	F			File393 Spectrum11476 scans: 16672
	1	P68871	Hemoglobin subunit beta OS=Homo sapiens GN=HBB PE=1 SV=2	8000	15988	997	356	15	13	89.1	147	6.75	10391	1	1	0	637.866	1273.72	2	1273.72	-0.0012	0	21.06	29	33	0.16	R	LLVVYPWTQR	F			File389 Spectrum9340 scans: 13941
	1	P68871	Hemoglobin subunit beta OS=Homo sapiens GN=HBB PE=1 SV=2	8000	15988	997	356	15	13	89.1	147	6.75	10392	1	1	0	637.866	1273.72	2	1273.72	-0.001	0	33.55		33	0.0091	R	LLVVYPWTQR	F			File391 Spectrum11521 scans: 16411
	1	P68871	Hemoglobin subunit beta OS=Homo sapiens GN=HBB PE=1 SV=2	8000	15988	997	356	15	13	89.1	147	6.75	10393	1	1	0	637.866	1273.72	2	1273.72	-0.0009	0	20.33	32	33	0.19	R	LLVVYPWTQR	F			File391 Spectrum11747 scans: 17603
	1	P68871	Hemoglobin subunit beta OS=Homo sapiens GN=HBB PE=1 SV=2	8000	15988	997	356	15	13	89.1	147	6.75	10394	1	1	0	637.866	1273.72	2	1273.72	-0.0009	0	25.19		33	0.062	R	LLVVYPWTQR	F			File391 Spectrum11703 scans: 17269
	1	P68871	Hemoglobin subunit beta OS=Homo sapiens GN=HBB PE=1 SV=2	8000	15988	997	356	15	13	89.1	147	6.75	10395	1	1	0	637.866	1273.72	2	1273.72	-0.0009	0	26.71		33	0.044	R	LLVVYPWTQR	F			File393 Spectrum9267 scans: 13388
	1	P68871	Hemoglobin subunit beta OS=Homo sapiens GN=HBB PE=1 SV=2	8000	15988	997	356	15	13	89.1	147	6.75	10396	1	1	0	637.866	1273.72	2	1273.72	-0.0009	0	19.09		33	0.25	R	LLVVYPWTQR	F			File391 Spectrum11662 scans: 17026
	1	P68871	Hemoglobin subunit beta OS=Homo sapiens GN=HBB PE=1 SV=2	8000	15988	997	356	15	13	89.1	147	6.75	10397	1	1	0	637.866	1273.72	2	1273.72	-0.0009	0	31.1		33	0.016	R	LLVVYPWTQR	F			File393 Spectrum11361 scans: 16256
	1	P68871	Hemoglobin subunit beta OS=Homo sapiens GN=HBB PE=1 SV=2	8000	15988	997	356	15	13	89.1	147	6.75	10398	1	1	0	637.866	1273.72	2	1273.72	-0.0009	0	21.56		33	0.14	R	LLVVYPWTQR	F			File389 Spectrum8806 scans: 13235
	1	P68871	Hemoglobin subunit beta OS=Homo sapiens GN=HBB PE=1 SV=2	8000	15988	997	356	15	13	89.1	147	6.75	10399	1	1	0	637.866	1273.72	2	1273.72	-0.0008	0	28.03		33	0.032	R	LLVVYPWTQR	F			File391 Spectrum11737 scans: 17544
	1	P68871	Hemoglobin subunit beta OS=Homo sapiens GN=HBB PE=1 SV=2	8000	15988	997	356	15	13	89.1	147	6.75	10400	1	1	0	637.866	1273.72	2	1273.72	-0.0008	0	16.9		33	0.42	R	LLVVYPWTQR	F			File393 Spectrum10859 scans: 15594
	1	P68871	Hemoglobin subunit beta OS=Homo sapiens GN=HBB PE=1 SV=2	8000	15988	997	356	15	13	89.1	147	6.75	10401	1	1	0	637.866	1273.72	2	1273.72	-0.0008	0	23.45		33	0.093	R	LLVVYPWTQR	F			File393 Spectrum9410 scans: 13578
	1	P68871	Hemoglobin subunit beta OS=Homo sapiens GN=HBB PE=1 SV=2	8000	15988	997	356	15	13	89.1	147	6.75	10402	1	1	0	637.866	1273.72	2	1273.72	-0.0008	0	26.68		33	0.044	R	LLVVYPWTQR	F			File389 Spectrum9327 scans: 13924
	1	P68871	Hemoglobin subunit beta OS=Homo sapiens GN=HBB PE=1 SV=2	8000	15988	997	356	15	13	89.1	147	6.75	10403	1	1	0	637.866	1273.72	2	1273.72	-0.0008	0	38.24		33	0.0031	R	LLVVYPWTQR	F			File389 Spectrum10583 scans: 15772
	1	P68871	Hemoglobin subunit beta OS=Homo sapiens GN=HBB PE=1 SV=2	8000	15988	997	356	15	13	89.1	147	6.75	10404	1	1	0	637.866	1273.72	2	1273.72	-0.0008	0	33.29		33	0.0097	R	LLVVYPWTQR	F			File393 Spectrum8349 scans: 12191
	1	P68871	Hemoglobin subunit beta OS=Homo sapiens GN=HBB PE=1 SV=2	8000	15988	997	356	15	13	89.1	147	6.75	10405	1	1	0	637.866	1273.72	2	1273.72	-0.0008	0	28.22		33	0.031	R	LLVVYPWTQR	F			File393 Spectrum9646 scans: 13905
	1	P68871	Hemoglobin subunit beta OS=Homo sapiens GN=HBB PE=1 SV=2	8000	15988	997	356	15	13	89.1	147	6.75	10406	1	1	0	637.866	1273.72	2	1273.72	-0.0007	0	23.24		33	0.098	R	LLVVYPWTQR	F			File391 Spectrum9335 scans: 13334
	1	P68871	Hemoglobin subunit beta OS=Homo sapiens GN=HBB PE=1 SV=2	8000	15988	997	356	15	13	89.1	147	6.75	10407	1	1	0	637.866	1273.72	2	1273.72	-0.0007	0	28.46		33	0.029	R	LLVVYPWTQR	F			File393 Spectrum11571 scans: 17286
	1	P68871	Hemoglobin subunit beta OS=Homo sapiens GN=HBB PE=1 SV=2	8000	15988	997	356	15	13	89.1	147	6.75	10408	1	1	0	637.866	1273.72	2	1273.72	-0.0007	0	19.36		33	0.24	R	LLVVYPWTQR	F			File389 Spectrum9765 scans: 14496
	1	P68871	Hemoglobin subunit beta OS=Homo sapiens GN=HBB PE=1 SV=2	8000	15988	997	356	15	13	89.1	147	6.75	10409	1	1	0	637.866	1273.72	2	1273.72	-0.0007	0	30.8		33	0.017	R	LLVVYPWTQR	F			File389 Spectrum8398 scans: 12707
	1	P68871	Hemoglobin subunit beta OS=Homo sapiens GN=HBB PE=1 SV=2	8000	15988	997	356	15	13	89.1	147	6.75	10410	1	1	0	637.866	1273.72	2	1273.72	-0.0007	0	40.05		33	0.002	R	LLVVYPWTQR	F			File389 Spectrum7550 scans: 11635
	1	P68871	Hemoglobin subunit beta OS=Homo sapiens GN=HBB PE=1 SV=2	8000	15988	997	356	15	13	89.1	147	6.75	10411	1	1	0	637.866	1273.72	2	1273.72	-0.0007	0	28.08		33	0.032	R	LLVVYPWTQR	F			File389 Spectrum8123 scans: 12362
	1	P68871	Hemoglobin subunit beta OS=Homo sapiens GN=HBB PE=1 SV=2	8000	15988	997	356	15	13	89.1	147	6.75	10412	1	1	0	637.866	1273.72	2	1273.72	-0.0005	0	34.76		33	0.0069	R	LLVVYPWTQR	F			File393 Spectrum11611 scans: 17584
	1	P68871	Hemoglobin subunit beta OS=Homo sapiens GN=HBB PE=1 SV=2	8000	15988	997	356	15	13	89.1	147	6.75	10413	1	1	0	637.866	1273.72	2	1273.72	-0.0005	0	27.39		33	0.038	R	LLVVYPWTQR	F			File389 Spectrum10788 scans: 16764
	1	P68871	Hemoglobin subunit beta OS=Homo sapiens GN=HBB PE=1 SV=2	8000	15988	997	356	15	13	89.1	147	6.75	10414	1	1	0	637.866	1273.72	2	1273.72	-0.0005	0	47.64		33	0.00035	R	LLVVYPWTQR	F			File393 Spectrum11585 scans: 17439
	1	P68871	Hemoglobin subunit beta OS=Homo sapiens GN=HBB PE=1 SV=2	8000	15988	997	356	15	13	89.1	147	6.75	10415	1	1	0	637.866	1273.72	2	1273.72	-0.0005	0	31.5		33	0.015	R	LLVVYPWTQR	F			File389 Spectrum10720 scans: 16381
	1	P68871	Hemoglobin subunit beta OS=Homo sapiens GN=HBB PE=1 SV=2	8000	15988	997	356	15	13	89.1	147	6.75	10416	1	1	0	637.866	1273.72	2	1273.72	-0.0005	0	19.52	32	33	0.23	R	LLVVYPWTQR	F			File391 Spectrum10498 scans: 14910
	1	P68871	Hemoglobin subunit beta OS=Homo sapiens GN=HBB PE=1 SV=2	8000	15988	997	356	15	13	89.1	147	6.75	10417	1	1	0	637.866	1273.72	2	1273.72	-0.0005	0	11.32		33	1.5	R	LLVVYPWTQR	F			File391 Spectrum9824 scans: 13989
	1	P68871	Hemoglobin subunit beta OS=Homo sapiens GN=HBB PE=1 SV=2	8000	15988	997	356	15	13	89.1	147	6.75	10418	1	1	0	637.866	1273.72	2	1273.72	-0.0005	0	29.07		33	0.026	R	LLVVYPWTQR	F			File391 Spectrum11485 scans: 16266
	1	P68871	Hemoglobin subunit beta OS=Homo sapiens GN=HBB PE=1 SV=2	8000	15988	997	356	15	13	89.1	147	6.75	10419	1	1	0	637.866	1273.72	2	1273.72	-0.0005	0	25.6		33	0.057	R	LLVVYPWTQR	F			File391 Spectrum9820 scans: 13984
	1	P68871	Hemoglobin subunit beta OS=Homo sapiens GN=HBB PE=1 SV=2	8000	15988	997	356	15	13	89.1	147	6.75	10420	1	1	0	637.866	1273.72	2	1273.72	-0.0005	0	27.74		33	0.035	R	LLVVYPWTQR	F			File393 Spectrum11455 scans: 16595
	1	P68871	Hemoglobin subunit beta OS=Homo sapiens GN=HBB PE=1 SV=2	8000	15988	997	356	15	13	89.1	147	6.75	10421	1	1	0	637.866	1273.72	2	1273.72	-0.0005	0	37.69		33	0.0035	R	LLVVYPWTQR	F			File389 Spectrum10443 scans: 15355
	1	P68871	Hemoglobin subunit beta OS=Homo sapiens GN=HBB PE=1 SV=2	8000	15988	997	356	15	13	89.1	147	6.75	10422	1	1	0	637.866	1273.72	2	1273.72	-0.0004	0	34.25		33	0.0077	R	LLVVYPWTQR	F			File393 Spectrum11597 scans: 17500
	1	P68871	Hemoglobin subunit beta OS=Homo sapiens GN=HBB PE=1 SV=2	8000	15988	997	356	15	13	89.1	147	6.75	10423	1	1	0	637.866	1273.72	2	1273.72	-0.0004	0	30.86		33	0.017	R	LLVVYPWTQR	F			File391 Spectrum11629 scans: 16844
	1	P68871	Hemoglobin subunit beta OS=Homo sapiens GN=HBB PE=1 SV=2	8000	15988	997	356	15	13	89.1	147	6.75	10424	1	1	0	637.866	1273.72	2	1273.72	-0.0004	0	23.89		33	0.084	R	LLVVYPWTQR	F			File393 Spectrum11497 scans: 16804
	1	P68871	Hemoglobin subunit beta OS=Homo sapiens GN=HBB PE=1 SV=2	8000	15988	997	356	15	13	89.1	147	6.75	10425	1	1	0	637.866	1273.72	2	1273.72	-0.0004	0	24.83		33	0.068	R	LLVVYPWTQR	F			File391 Spectrum11653 scans: 16968
	1	P68871	Hemoglobin subunit beta OS=Homo sapiens GN=HBB PE=1 SV=2	8000	15988	997	356	15	13	89.1	147	6.75	10426	1	1	0	637.866	1273.72	2	1273.72	-0.0004	0	42.22		33	0.0012	R	LLVVYPWTQR	F			File393 Spectrum11564 scans: 17226
	1	P68871	Hemoglobin subunit beta OS=Homo sapiens GN=HBB PE=1 SV=2	8000	15988	997	356	15	13	89.1	147	6.75	10427	1	1	0	637.866	1273.72	2	1273.72	-0.0004	0	28.4		33	0.03	R	LLVVYPWTQR	F			File389 Spectrum10729 scans: 16439
	1	P68871	Hemoglobin subunit beta OS=Homo sapiens GN=HBB PE=1 SV=2	8000	15988	997	356	15	13	89.1	147	6.75	10428	1	1	0	637.866	1273.72	2	1273.72	-0.0004	0	23.46		33	0.093	R	LLVVYPWTQR	F			File391 Spectrum8741 scans: 12570
	1	P68871	Hemoglobin subunit beta OS=Homo sapiens GN=HBB PE=1 SV=2	8000	15988	997	356	15	13	89.1	147	6.75	10429	1	1	0	637.866	1273.72	2	1273.72	-0.0004	0	31.17		33	0.016	R	LLVVYPWTQR	F			File393 Spectrum8103 scans: 11878
	1	P68871	Hemoglobin subunit beta OS=Homo sapiens GN=HBB PE=1 SV=2	8000	15988	997	356	15	13	89.1	147	6.75	10430	1	1	0	637.866	1273.72	2	1273.72	-0.0003	0	29.6		33	0.023	R	LLVVYPWTQR	F			File389 Spectrum10790 scans: 16779
	1	P68871	Hemoglobin subunit beta OS=Homo sapiens GN=HBB PE=1 SV=2	8000	15988	997	356	15	13	89.1	147	6.75	10431	1	1	0	637.866	1273.72	2	1273.72	-0.0003	0	25.71		33	0.055	R	LLVVYPWTQR	F			File389 Spectrum10706 scans: 16316
	1	P68871	Hemoglobin subunit beta OS=Homo sapiens GN=HBB PE=1 SV=2	8000	15988	997	356	15	13	89.1	147	6.75	10432	1	1	0	637.866	1273.72	2	1273.72	-0.0003	0	26.28		33	0.049	R	LLVVYPWTQR	F			File389 Spectrum10760 scans: 16642
	1	P68871	Hemoglobin subunit beta OS=Homo sapiens GN=HBB PE=1 SV=2	8000	15988	997	356	15	13	89.1	147	6.75	10433	1	1	0	637.866	1273.72	2	1273.72	-0.0003	0	24.75		33	0.069	R	LLVVYPWTQR	F			File393 Spectrum11539 scans: 17047
	1	P68871	Hemoglobin subunit beta OS=Homo sapiens GN=HBB PE=1 SV=2	8000	15988	997	356	15	13	89.1	147	6.75	10434	1	1	0	637.866	1273.72	2	1273.72	-0.0003	0	33.29		33	0.0097	R	LLVVYPWTQR	F			File393 Spectrum11398 scans: 16403
	1	P68871	Hemoglobin subunit beta OS=Homo sapiens GN=HBB PE=1 SV=2	8000	15988	997	356	15	13	89.1	147	6.75	10435	1	1	0	637.866	1273.72	2	1273.72	-0.0003	0	15.07		33	0.64	R	LLVVYPWTQR	F			File389 Spectrum9210 scans: 13769
	1	P68871	Hemoglobin subunit beta OS=Homo sapiens GN=HBB PE=1 SV=2	8000	15988	997	356	15	13	89.1	147	6.75	10436	1	1	0	637.866	1273.72	2	1273.72	-0.0003	0	25.52		33	0.058	R	LLVVYPWTQR	F			File389 Spectrum8380 scans: 12684
	1	P68871	Hemoglobin subunit beta OS=Homo sapiens GN=HBB PE=1 SV=2	8000	15988	997	356	15	13	89.1	147	6.75	10437	1	1	0	637.866	1273.72	2	1273.72	-0.0003	0	25.84		33	0.054	R	LLVVYPWTQR	F			File389 Spectrum10485 scans: 15416
	1	P68871	Hemoglobin subunit beta OS=Homo sapiens GN=HBB PE=1 SV=2	8000	15988	997	356	15	13	89.1	147	6.75	10438	1	1	0	637.866	1273.72	2	1273.72	-0.0003	0	47.15		33	0.0004	R	LLVVYPWTQR	F			File393 Spectrum7635 scans: 11280
	1	P68871	Hemoglobin subunit beta OS=Homo sapiens GN=HBB PE=1 SV=2	8000	15988	997	356	15	13	89.1	147	6.75	10439	1	1	0	637.866	1273.72	2	1273.72	-0.0003	0	23.94		33	0.083	R	LLVVYPWTQR	F			File393 Spectrum8386 scans: 12236
	1	P68871	Hemoglobin subunit beta OS=Homo sapiens GN=HBB PE=1 SV=2	8000	15988	997	356	15	13	89.1	147	6.75	10440	6	1	0	425.58	1273.72	3	1273.72	-0.0002	0	1.22		33	16	R	LLVVYPWTQR	F			File389 Spectrum6097 scans: 9861
	1	P68871	Hemoglobin subunit beta OS=Homo sapiens GN=HBB PE=1 SV=2	8000	15988	997	356	15	13	89.1	147	6.75	10441	1	1	0	637.866	1273.72	2	1273.72	-0.0002	0	35.11		33	0.0064	R	LLVVYPWTQR	F			File389 Spectrum10750 scans: 16579
	1	P68871	Hemoglobin subunit beta OS=Homo sapiens GN=HBB PE=1 SV=2	8000	15988	997	356	15	13	89.1	147	6.75	10442	1	1	0	637.866	1273.72	2	1273.72	-0.0002	0	20.91		33	0.17	R	LLVVYPWTQR	F			File393 Spectrum11558 scans: 17168
	1	P68871	Hemoglobin subunit beta OS=Homo sapiens GN=HBB PE=1 SV=2	8000	15988	997	356	15	13	89.1	147	6.75	10443	1	1	0	637.866	1273.72	2	1273.72	-0.0002	0	38.71		33	0.0028	R	LLVVYPWTQR	F			File389 Spectrum10662 scans: 16125
	1	P68871	Hemoglobin subunit beta OS=Homo sapiens GN=HBB PE=1 SV=2	8000	15988	997	356	15	13	89.1	147	6.75	10444	1	1	0	637.866	1273.72	2	1273.72	-0.0002	0	26.78		33	0.043	R	LLVVYPWTQR	F			File393 Spectrum11547 scans: 17106
	1	P68871	Hemoglobin subunit beta OS=Homo sapiens GN=HBB PE=1 SV=2	8000	15988	997	356	15	13	89.1	147	6.75	10445	1	1	0	637.866	1273.72	2	1273.72	-0.0002	0	37.57		33	0.0036	R	LLVVYPWTQR	F			File393 Spectrum11530 scans: 16989
	1	P68871	Hemoglobin subunit beta OS=Homo sapiens GN=HBB PE=1 SV=2	8000	15988	997	356	15	13	89.1	147	6.75	10446	1	1	0	637.866	1273.72	2	1273.72	-0.0002	0	42.92		33	0.0011	R	LLVVYPWTQR	F			File389 Spectrum10645 scans: 16059
	1	P68871	Hemoglobin subunit beta OS=Homo sapiens GN=HBB PE=1 SV=2	8000	15988	997	356	15	13	89.1	147	6.75	10447	1	1	0	637.866	1273.72	2	1273.72	-0.0002	0	24.77		33	0.069	R	LLVVYPWTQR	F			File389 Spectrum10629 scans: 15994
	1	P68871	Hemoglobin subunit beta OS=Homo sapiens GN=HBB PE=1 SV=2	8000	15988	997	356	15	13	89.1	147	6.75	10448	1	1	0	637.866	1273.72	2	1273.72	-0.0002	0	8.18	29	33	3.1	R	LLVVYPWTQR	F			File391 Spectrum9311 scans: 13303
	1	P68871	Hemoglobin subunit beta OS=Homo sapiens GN=HBB PE=1 SV=2	8000	15988	997	356	15	13	89.1	147	6.75	10449	1	1	0	637.866	1273.72	2	1273.72	-0.0002	0	29.58		33	0.023	R	LLVVYPWTQR	F			File389 Spectrum9575 scans: 14243
	1	P68871	Hemoglobin subunit beta OS=Homo sapiens GN=HBB PE=1 SV=2	8000	15988	997	356	15	13	89.1	147	6.75	10450	1	1	0	637.866	1273.72	2	1273.72	-0.0002	0	30.55		33	0.018	R	LLVVYPWTQR	F			File393 Spectrum11347 scans: 16222
	1	P68871	Hemoglobin subunit beta OS=Homo sapiens GN=HBB PE=1 SV=2	8000	15988	997	356	15	13	89.1	147	6.75	10451	1	1	0	637.866	1273.72	2	1273.72	-0.0002	0	24.98		33	0.065	R	LLVVYPWTQR	F			File391 Spectrum11543 scans: 16490
	1	P68871	Hemoglobin subunit beta OS=Homo sapiens GN=HBB PE=1 SV=2	8000	15988	997	356	15	13	89.1	147	6.75	10452	1	1	0	637.866	1273.72	2	1273.72	-0.0002	0	30.49		33	0.018	R	LLVVYPWTQR	F			File391 Spectrum11570 scans: 16582
	1	P68871	Hemoglobin subunit beta OS=Homo sapiens GN=HBB PE=1 SV=2	8000	15988	997	356	15	13	89.1	147	6.75	10453	1	1	0	637.866	1273.72	2	1273.72	-0.0002	0	27.93		33	0.033	R	LLVVYPWTQR	F			File389 Spectrum10457 scans: 15373
	1	P68871	Hemoglobin subunit beta OS=Homo sapiens GN=HBB PE=1 SV=2	8000	15988	997	356	15	13	89.1	147	6.75	10454	1	1	0	637.866	1273.72	2	1273.72	-0.0002	0	37.59		33	0.0036	R	LLVVYPWTQR	F			File393 Spectrum7876 scans: 11593
	1	P68871	Hemoglobin subunit beta OS=Homo sapiens GN=HBB PE=1 SV=2	8000	15988	997	356	15	13	89.1	147	6.75	10455	1	1	0	637.866	1273.72	2	1273.72	-0.0002	0	35.19		33	0.0062	R	LLVVYPWTQR	F			File393 Spectrum8229 scans: 12035
	1	P68871	Hemoglobin subunit beta OS=Homo sapiens GN=HBB PE=1 SV=2	8000	15988	997	356	15	13	89.1	147	6.75	10456	1	1	0	637.866	1273.72	2	1273.72	-0.0001	0	28.37		33	0.03	R	LLVVYPWTQR	F			File389 Spectrum10777 scans: 16706
	1	P68871	Hemoglobin subunit beta OS=Homo sapiens GN=HBB PE=1 SV=2	8000	15988	997	356	15	13	89.1	147	6.75	10457	1	1	0	637.866	1273.72	2	1273.72	-0.0001	0	20.94		33	0.17	R	LLVVYPWTQR	F			File391 Spectrum9581 scans: 13667
	1	P68871	Hemoglobin subunit beta OS=Homo sapiens GN=HBB PE=1 SV=2	8000	15988	997	356	15	13	89.1	147	6.75	10458	1	1	0	637.866	1273.72	2	1273.72	-0.0001	0	25.39		33	0.06	R	LLVVYPWTQR	F			File391 Spectrum11727 scans: 17487
	1	P68871	Hemoglobin subunit beta OS=Homo sapiens GN=HBB PE=1 SV=2	8000	15988	997	356	15	13	89.1	147	6.75	10459	1	1	0	637.866	1273.72	2	1273.72	-0.0001	0	28.9		33	0.027	R	LLVVYPWTQR	F			File391 Spectrum9466 scans: 13505
	1	P68871	Hemoglobin subunit beta OS=Homo sapiens GN=HBB PE=1 SV=2	8000	15988	997	356	15	13	89.1	147	6.75	10460	1	1	0	637.866	1273.72	2	1273.72	-0.0001	0	22.28		33	0.12	R	LLVVYPWTQR	F			File391 Spectrum11641 scans: 16906
	1	P68871	Hemoglobin subunit beta OS=Homo sapiens GN=HBB PE=1 SV=2	8000	15988	997	356	15	13	89.1	147	6.75	10461	1	1	0	637.866	1273.72	2	1273.72	-0.0001	0	17.03		33	0.41	R	LLVVYPWTQR	F			File391 Spectrum11718 scans: 17401
	1	P68871	Hemoglobin subunit beta OS=Homo sapiens GN=HBB PE=1 SV=2	8000	15988	997	356	15	13	89.1	147	6.75	10462	1	1	0	637.866	1273.72	2	1273.72	-0.0001	0	24.75	32	33	0.069	R	LLVVYPWTQR	F			File393 Spectrum11507 scans: 16866
	1	P68871	Hemoglobin subunit beta OS=Homo sapiens GN=HBB PE=1 SV=2	8000	15988	997	356	15	13	89.1	147	6.75	10463	1	1	0	637.866	1273.72	2	1273.72	-0.0001	0	12.37		33	1.2	R	LLVVYPWTQR	F			File391 Spectrum8954 scans: 12845
	1	P68871	Hemoglobin subunit beta OS=Homo sapiens GN=HBB PE=1 SV=2	8000	15988	997	356	15	13	89.1	147	6.75	10464	1	1	0	637.866	1273.72	2	1273.72	-0.0001	0	22.09		33	0.13	R	LLVVYPWTQR	F			File393 Spectrum11517 scans: 16926
	1	P68871	Hemoglobin subunit beta OS=Homo sapiens GN=HBB PE=1 SV=2	8000	15988	997	356	15	13	89.1	147	6.75	10465	1	1	0	637.866	1273.72	2	1273.72	-0.0001	0	21.51		33	0.15	R	LLVVYPWTQR	F			File391 Spectrum11612 scans: 16777
	1	P68871	Hemoglobin subunit beta OS=Homo sapiens GN=HBB PE=1 SV=2	8000	15988	997	356	15	13	89.1	147	6.75	10466	1	1	0	637.866	1273.72	2	1273.72	-0.0001	0	31.96		33	0.013	R	LLVVYPWTQR	F			File389 Spectrum10616 scans: 15930
	1	P68871	Hemoglobin subunit beta OS=Homo sapiens GN=HBB PE=1 SV=2	8000	15988	997	356	15	13	89.1	147	6.75	10467	1	1	0	637.866	1273.72	2	1273.72	-0.0001	0	24.16		33	0.079	R	LLVVYPWTQR	F			File391 Spectrum8371 scans: 12105
	1	P68871	Hemoglobin subunit beta OS=Homo sapiens GN=HBB PE=1 SV=2	8000	15988	997	356	15	13	89.1	147	6.75	10468	1	1	0	637.866	1273.72	2	1273.72	-0.0001	0	27.44		33	0.037	R	LLVVYPWTQR	F			File389 Spectrum8615 scans: 12984
	1	P68871	Hemoglobin subunit beta OS=Homo sapiens GN=HBB PE=1 SV=2	8000	15988	997	356	15	13	89.1	147	6.75	10469	1	1	0	637.866	1273.72	2	1273.72	-0.0001	0	40.16		33	0.002	R	LLVVYPWTQR	F			File389 Spectrum7796 scans: 11952
	1	P68871	Hemoglobin subunit beta OS=Homo sapiens GN=HBB PE=1 SV=2	8000	15988	997	356	15	13	89.1	147	6.75	10470	1	1	0	637.866	1273.72	2	1273.72	-0.0001	0	40.23		33	0.002	R	LLVVYPWTQR	F			File391 Spectrum7757 scans: 11338
	1	P68871	Hemoglobin subunit beta OS=Homo sapiens GN=HBB PE=1 SV=2	8000	15988	997	356	15	13	89.1	147	6.75	10471	1	1	0	637.866	1273.72	2	1273.72	0.0001	0	38.62		33	0.0028	R	LLVVYPWTQR	F			File391 Spectrum11695 scans: 17206
	1	P68871	Hemoglobin subunit beta OS=Homo sapiens GN=HBB PE=1 SV=2	8000	15988	997	356	15	13	89.1	147	6.75	10472	1	1	0	637.866	1273.72	2	1273.72	0.0001	0	15.9		33	0.53	R	LLVVYPWTQR	F			File393 Spectrum9401 scans: 13565
	1	P68871	Hemoglobin subunit beta OS=Homo sapiens GN=HBB PE=1 SV=2	8000	15988	997	356	15	13	89.1	147	6.75	10473	1	1	0	637.866	1273.72	2	1273.72	0.0001	0	25.78		33	0.054	R	LLVVYPWTQR	F			File393 Spectrum9032 scans: 13068
	1	P68871	Hemoglobin subunit beta OS=Homo sapiens GN=HBB PE=1 SV=2	8000	15988	997	356	15	13	89.1	147	6.75	10474	1	1	0	637.866	1273.72	2	1273.72	0.0001	0	30.99		33	0.016	R	LLVVYPWTQR	F			File389 Spectrum10561 scans: 15687
	1	P68871	Hemoglobin subunit beta OS=Homo sapiens GN=HBB PE=1 SV=2	8000	15988	997	356	15	13	89.1	147	6.75	10475	1	1	0	637.866	1273.72	2	1273.72	0.0001	0	25.37		33	0.06	R	LLVVYPWTQR	F			File391 Spectrum8501 scans: 12271
	1	P68871	Hemoglobin subunit beta OS=Homo sapiens GN=HBB PE=1 SV=2	8000	15988	997	356	15	13	89.1	147	6.75	10476	1	1	0	637.866	1273.72	2	1273.72	0.0001	0	26.41		33	0.047	R	LLVVYPWTQR	F			File389 Spectrum8984 scans: 13467
	1	P68871	Hemoglobin subunit beta OS=Homo sapiens GN=HBB PE=1 SV=2	8000	15988	997	356	15	13	89.1	147	6.75	10477	1	1	0	637.866	1273.72	2	1273.72	0.0001	0	30.23		33	0.02	R	LLVVYPWTQR	F			File393 Spectrum11391 scans: 16385
	1	P68871	Hemoglobin subunit beta OS=Homo sapiens GN=HBB PE=1 SV=2	8000	15988	997	356	15	13	89.1	147	6.75	10478	1	1	0	637.866	1273.72	2	1273.72	0.0001	0	28.02		33	0.032	R	LLVVYPWTQR	F			File391 Spectrum8235 scans: 11938
	1	P68871	Hemoglobin subunit beta OS=Homo sapiens GN=HBB PE=1 SV=2	8000	15988	997	356	15	13	89.1	147	6.75	10479	1	1	0	637.866	1273.72	2	1273.72	0.0001	0	31.35		33	0.015	R	LLVVYPWTQR	F			File389 Spectrum7830 scans: 11996
	1	P68871	Hemoglobin subunit beta OS=Homo sapiens GN=HBB PE=1 SV=2	8000	15988	997	356	15	13	89.1	147	6.75	10480	1	1	0	637.866	1273.72	2	1273.72	0.0002	0	25.8		33	0.054	R	LLVVYPWTQR	F			File391 Spectrum9695 scans: 13818
	1	P68871	Hemoglobin subunit beta OS=Homo sapiens GN=HBB PE=1 SV=2	8000	15988	997	356	15	13	89.1	147	6.75	10481	1	1	0	637.866	1273.72	2	1273.72	0.0002	0	41.69		33	0.0014	R	LLVVYPWTQR	F			File391 Spectrum11685 scans: 17147
	1	P68871	Hemoglobin subunit beta OS=Homo sapiens GN=HBB PE=1 SV=2	8000	15988	997	356	15	13	89.1	147	6.75	10482	1	1	0	637.866	1273.72	2	1273.72	0.0002	0	38.53		33	0.0029	R	LLVVYPWTQR	F			File389 Spectrum8502 scans: 12840
	1	P68871	Hemoglobin subunit beta OS=Homo sapiens GN=HBB PE=1 SV=2	8000	15988	997	356	15	13	89.1	147	6.75	10483	1	1	0	637.866	1273.72	2	1273.72	0.0002	0	30.39		33	0.019	R	LLVVYPWTQR	F			File393 Spectrum11486 scans: 16742
	1	P68871	Hemoglobin subunit beta OS=Homo sapiens GN=HBB PE=1 SV=2	8000	15988	997	356	15	13	89.1	147	6.75	10484	1	1	0	637.866	1273.72	2	1273.72	0.0002	0	25.11		33	0.064	R	LLVVYPWTQR	F			File393 Spectrum9727 scans: 14010
	1	P68871	Hemoglobin subunit beta OS=Homo sapiens GN=HBB PE=1 SV=2	8000	15988	997	356	15	13	89.1	147	6.75	10485	1	1	0	637.866	1273.72	2	1273.72	0.0002	0	41.93		33	0.0013	R	LLVVYPWTQR	F			File389 Spectrum10509 scans: 15479
	1	P68871	Hemoglobin subunit beta OS=Homo sapiens GN=HBB PE=1 SV=2	8000	15988	997	356	15	13	89.1	147	6.75	10486	1	1	0	637.867	1273.72	2	1273.72	0.0003	0	37.28		33	0.0039	R	LLVVYPWTQR	F			File393 Spectrum11608 scans: 17563
	1	P68871	Hemoglobin subunit beta OS=Homo sapiens GN=HBB PE=1 SV=2	8000	15988	997	356	15	13	89.1	147	6.75	10487	1	1	0	637.867	1273.72	2	1273.72	0.0003	0	24.33		33	0.076	R	LLVVYPWTQR	F			File393 Spectrum11577 scans: 17348
	1	P68871	Hemoglobin subunit beta OS=Homo sapiens GN=HBB PE=1 SV=2	8000	15988	997	356	15	13	89.1	147	6.75	10488	1	1	0	637.867	1273.72	2	1273.72	0.0003	0	17.29		33	0.38	R	LLVVYPWTQR	F			File391 Spectrum9482 scans: 13526
	1	P68871	Hemoglobin subunit beta OS=Homo sapiens GN=HBB PE=1 SV=2	8000	15988	997	356	15	13	89.1	147	6.75	10489	1	1	0	637.867	1273.72	2	1273.72	0.0003	0	29.52		33	0.023	R	LLVVYPWTQR	F			File393 Spectrum11375 scans: 16326
	1	P68871	Hemoglobin subunit beta OS=Homo sapiens GN=HBB PE=1 SV=2	8000	15988	997	356	15	13	89.1	147	6.75	10490	1	1	0	637.867	1273.72	2	1273.72	0.0003	0	44.2		33	0.00078	R	LLVVYPWTQR	F			File391 Spectrum8008 scans: 11656
	1	P68871	Hemoglobin subunit beta OS=Homo sapiens GN=HBB PE=1 SV=2	8000	15988	997	356	15	13	89.1	147	6.75	10491	1	1	0	637.867	1273.72	2	1273.72	0.0003	0	38.48		33	0.0029	R	LLVVYPWTQR	F			File389 Spectrum10534 scans: 15608
	1	P68871	Hemoglobin subunit beta OS=Homo sapiens GN=HBB PE=1 SV=2	8000	15988	997	356	15	13	89.1	147	6.75	10492	1	1	0	637.867	1273.72	2	1273.72	0.0003	0	29.92		33	0.021	R	LLVVYPWTQR	F			File393 Spectrum10014 scans: 14399
	1	P68871	Hemoglobin subunit beta OS=Homo sapiens GN=HBB PE=1 SV=2	8000	15988	997	356	15	13	89.1	147	6.75	10493	1	1	0	637.867	1273.72	2	1273.72	0.0003	0	24.4		33	0.075	R	LLVVYPWTQR	F			File389 Spectrum7999 scans: 12204
	1	P68871	Hemoglobin subunit beta OS=Homo sapiens GN=HBB PE=1 SV=2	8000	15988	997	356	15	13	89.1	147	6.75	10494	1	1	0	637.867	1273.72	2	1273.72	0.0004	0	29.73		33	0.022	R	LLVVYPWTQR	F			File389 Spectrum8876 scans: 13328
	1	P68871	Hemoglobin subunit beta OS=Homo sapiens GN=HBB PE=1 SV=2	8000	15988	997	356	15	13	89.1	147	6.75	10495	1	1	0	637.867	1273.72	2	1273.72	0.0004	0	25.18		33	0.062	R	LLVVYPWTQR	F			File389 Spectrum10605 scans: 15858
	1	P68871	Hemoglobin subunit beta OS=Homo sapiens GN=HBB PE=1 SV=2	8000	15988	997	356	15	13	89.1	147	6.75	10496	1	1	0	637.867	1273.72	2	1273.72	0.0004	0	21.06		33	0.16	R	LLVVYPWTQR	F			File391 Spectrum8650 scans: 12455
	1	P68871	Hemoglobin subunit beta OS=Homo sapiens GN=HBB PE=1 SV=2	8000	15988	997	356	15	13	89.1	147	6.75	10497	1	1	0	637.867	1273.72	2	1273.72	0.0004	0	29.93		33	0.021	R	LLVVYPWTQR	F			File391 Spectrum11507 scans: 16343
	1	P68871	Hemoglobin subunit beta OS=Homo sapiens GN=HBB PE=1 SV=2	8000	15988	997	356	15	13	89.1	147	6.75	10498	1	1	0	637.867	1273.72	2	1273.72	0.0006	0	28.15		33	0.032	R	LLVVYPWTQR	F			File393 Spectrum10382 scans: 14907
	1	P68871	Hemoglobin subunit beta OS=Homo sapiens GN=HBB PE=1 SV=2	8000	15988	997	356	15	13	89.1	147	6.75	10499	1	1	0	637.867	1273.72	2	1273.72	0.0006	0	21.56		33	0.14	R	LLVVYPWTQR	F			File393 Spectrum10435 scans: 14981
	1	P68871	Hemoglobin subunit beta OS=Homo sapiens GN=HBB PE=1 SV=2	8000	15988	997	356	15	13	89.1	147	6.75	10500	1	1	0	637.867	1273.72	2	1273.72	0.0006	0	28.45		33	0.03	R	LLVVYPWTQR	F			File389 Spectrum10691 scans: 16252
	1	P68871	Hemoglobin subunit beta OS=Homo sapiens GN=HBB PE=1 SV=2	8000	15988	997	356	15	13	89.1	147	6.75	10501	1	1	0	637.867	1273.72	2	1273.72	0.0006	0	47.48		33	0.00037	R	LLVVYPWTQR	F			File389 Spectrum10742 scans: 16520
	1	P68871	Hemoglobin subunit beta OS=Homo sapiens GN=HBB PE=1 SV=2	8000	15988	997	356	15	13	89.1	147	6.75	10502	1	1	0	637.867	1273.72	2	1273.72	0.0006	0	23.31		33	0.097	R	LLVVYPWTQR	F			File391 Spectrum9020 scans: 12931
	1	P68871	Hemoglobin subunit beta OS=Homo sapiens GN=HBB PE=1 SV=2	8000	15988	997	356	15	13	89.1	147	6.75	10503	1	1	0	637.867	1273.72	2	1273.72	0.0006	0	11.42		33	1.5	R	LLVVYPWTQR	F			File393 Spectrum9156 scans: 13235
	1	P68871	Hemoglobin subunit beta OS=Homo sapiens GN=HBB PE=1 SV=2	8000	15988	997	356	15	13	89.1	147	6.75	10504	1	1	0	637.867	1273.72	2	1273.72	0.0006	0	33.67		33	0.0089	R	LLVVYPWTQR	F			File393 Spectrum11374 scans: 16315
	1	P68871	Hemoglobin subunit beta OS=Homo sapiens GN=HBB PE=1 SV=2	8000	15988	997	356	15	13	89.1	147	6.75	10505	1	1	0	637.867	1273.72	2	1273.72	0.0006	0	30.07		33	0.02	R	LLVVYPWTQR	F			File389 Spectrum8685 scans: 13078
	1	P68871	Hemoglobin subunit beta OS=Homo sapiens GN=HBB PE=1 SV=2	8000	15988	997	356	15	13	89.1	147	6.75	10506	1	1	0	637.867	1273.72	2	1273.72	0.0006	0	23.82		33	0.086	R	LLVVYPWTQR	F			File391 Spectrum11435 scans: 16198
	1	P68871	Hemoglobin subunit beta OS=Homo sapiens GN=HBB PE=1 SV=2	8000	15988	997	356	15	13	89.1	147	6.75	10507	1	1	0	637.867	1273.72	2	1273.72	0.0006	0	16.92		33	0.42	R	LLVVYPWTQR	F			File389 Spectrum9487 scans: 14130
	1	P68871	Hemoglobin subunit beta OS=Homo sapiens GN=HBB PE=1 SV=2	8000	15988	997	356	15	13	89.1	147	6.75	10508	1	1	0	637.867	1273.72	2	1273.72	0.0006	0	30.11		33	0.02	R	LLVVYPWTQR	F			File389 Spectrum10519 scans: 15541
	1	P68871	Hemoglobin subunit beta OS=Homo sapiens GN=HBB PE=1 SV=2	8000	15988	997	356	15	13	89.1	147	6.75	10509	1	1	0	637.867	1273.72	2	1273.72	0.0007	0	27.6		33	0.036	R	LLVVYPWTQR	F			File393 Spectrum11431 scans: 16487
	1	P68871	Hemoglobin subunit beta OS=Homo sapiens GN=HBB PE=1 SV=2	8000	15988	997	356	15	13	89.1	147	6.75	10510	1	1	0	637.867	1273.72	2	1273.72	0.0007	0	13.94		33	0.84	R	LLVVYPWTQR	F			File389 Spectrum9455 scans: 14088
	1	P68871	Hemoglobin subunit beta OS=Homo sapiens GN=HBB PE=1 SV=2	8000	15988	997	356	15	13	89.1	147	6.75	10511	1	1	0	637.867	1273.72	2	1273.72	0.0007	0	26.8		33	0.043	R	LLVVYPWTQR	F			File393 Spectrum8901 scans: 12895
	1	P68871	Hemoglobin subunit beta OS=Homo sapiens GN=HBB PE=1 SV=2	8000	15988	997	356	15	13	89.1	147	6.75	10512	1	1	0	637.867	1273.72	2	1273.72	0.0008	0	36.41		33	0.0047	R	LLVVYPWTQR	F			File393 Spectrum8535 scans: 12421
	1	P68871	Hemoglobin subunit beta OS=Homo sapiens GN=HBB PE=1 SV=2	8000	15988	997	356	15	13	89.1	147	6.75	10513	2	1	0	637.867	1273.72	2	1273.72	0.0009	0	10.55		32	1.6	R	LLVVYPWTQR	F			File391 Spectrum11745 scans: 17599
	1	P68871	Hemoglobin subunit beta OS=Homo sapiens GN=HBB PE=1 SV=2	8000	15988	997	356	15	13	89.1	147	6.75	10514	1	1	0	637.867	1273.72	2	1273.72	0.0009	0	29.97		32	0.018	R	LLVVYPWTQR	F			File393 Spectrum8789 scans: 12743
	1	P68871	Hemoglobin subunit beta OS=Homo sapiens GN=HBB PE=1 SV=2	8000	15988	997	356	15	13	89.1	147	6.75	10515	1	1	0	637.867	1273.72	2	1273.72	0.0009	0	24.37		32	0.065	R	LLVVYPWTQR	F			File391 Spectrum8862 scans: 12722
	1	P68871	Hemoglobin subunit beta OS=Homo sapiens GN=HBB PE=1 SV=2	8000	15988	997	356	15	13	89.1	147	6.75	10516	1	1	0	637.867	1273.72	2	1273.72	0.0009	0	21.95		32	0.11	R	LLVVYPWTQR	F			File389 Spectrum9020 scans: 13515
	1	P68871	Hemoglobin subunit beta OS=Homo sapiens GN=HBB PE=1 SV=2	8000	15988	997	356	15	13	89.1	147	6.75	10517	1	1	0	637.867	1273.72	2	1273.72	0.0009	0	13.71		32	0.76	R	LLVVYPWTQR	F			File393 Spectrum8666 scans: 12585
	1	P68871	Hemoglobin subunit beta OS=Homo sapiens GN=HBB PE=1 SV=2	8000	15988	997	356	15	13	89.1	147	6.75	10518	1	1	0	637.867	1273.72	2	1273.72	0.0009	0	30.81		32	0.015	R	LLVVYPWTQR	F			File389 Spectrum8248 scans: 12519
	1	P68871	Hemoglobin subunit beta OS=Homo sapiens GN=HBB PE=1 SV=2	8000	15988	997	356	15	13	89.1	147	6.75	10519	1	1	0	637.867	1273.72	2	1273.72	0.001	0	23.02		32	0.089	R	LLVVYPWTQR	F			File391 Spectrum9705 scans: 13832
	1	P68871	Hemoglobin subunit beta OS=Homo sapiens GN=HBB PE=1 SV=2	8000	15988	997	356	15	13	89.1	147	6.75	10520	1	1	0	637.867	1273.72	2	1273.72	0.001	0	27.41		32	0.032	R	LLVVYPWTQR	F			File393 Spectrum8787 scans: 12740
	1	P68871	Hemoglobin subunit beta OS=Homo sapiens GN=HBB PE=1 SV=2	8000	15988	997	356	15	13	89.1	147	6.75	10521	1	1	0	637.867	1273.72	2	1273.72	0.0013	0	18.62		32	0.24	R	LLVVYPWTQR	F			File391 Spectrum10947 scans: 15560
	1	P68871	Hemoglobin subunit beta OS=Homo sapiens GN=HBB PE=1 SV=2	8000	15988	997	356	15	13	89.1	147	6.75	10522	1	1	0	637.867	1273.72	2	1273.72	0.0013	0	25.52		32	0.05	R	LLVVYPWTQR	F			File389 Spectrum9095 scans: 13619
	1	P68871	Hemoglobin subunit beta OS=Homo sapiens GN=HBB PE=1 SV=2	8000	15988	997	356	15	13	89.1	147	6.75	10523	1	1	0	637.867	1273.72	2	1273.72	0.0015	0	16.63		32	0.38	R	LLVVYPWTQR	F			File391 Spectrum10430 scans: 14821
	1	P68871	Hemoglobin subunit beta OS=Homo sapiens GN=HBB PE=1 SV=2	8000	15988	997	356	15	13	89.1	147	6.75	10524	1	1	0	637.867	1273.72	2	1273.72	0.0015	0	23.58		32	0.078	R	LLVVYPWTQR	F			File391 Spectrum9152 scans: 13101
	1	P68871	Hemoglobin subunit beta OS=Homo sapiens GN=HBB PE=1 SV=2	8000	15988	997	356	15	13	89.1	147	6.75	10525	1	1	0	637.867	1273.72	2	1273.72	0.0017	0	29.42		32	0.02	R	LLVVYPWTQR	F			File389 Spectrum10059 scans: 14883
	1	P68871	Hemoglobin subunit beta OS=Homo sapiens GN=HBB PE=1 SV=2	8000	15988	997	356	15	13	89.1	147	6.75	10526	1	1	0	637.867	1273.72	2	1273.72	0.0018	0	36.62		32	0.0039	R	LLVVYPWTQR	F			File389 Spectrum9785 scans: 14520
	1	P68871	Hemoglobin subunit beta OS=Homo sapiens GN=HBB PE=1 SV=2	8000	15988	997	356	15	13	89.1	147	6.75	10527	1	1	0	637.867	1273.72	2	1273.72	0.002	0	23.2		32	0.085	R	LLVVYPWTQR	F			File389 Spectrum10125 scans: 14969
	1	P68871	Hemoglobin subunit beta OS=Homo sapiens GN=HBB PE=1 SV=2	8000	15988	997	356	15	13	89.1	147	6.75	10528	1	1	0	637.867	1273.72	2	1273.72	0.0021	0	27.77		32	0.03	R	LLVVYPWTQR	F			File391 Spectrum11529 scans: 16438
	1	P68871	Hemoglobin subunit beta OS=Homo sapiens GN=HBB PE=1 SV=2	8000	15988	997	356	15	13	89.1	147	6.75	10529	1	1	0	637.868	1273.72	2	1273.72	0.0023	0	54.12		32	6.6e-05	R	LLVVYPWTQR	F			File391 Spectrum7878 scans: 11495
	1	P68871	Hemoglobin subunit beta OS=Homo sapiens GN=HBB PE=1 SV=2	8000	15988	997	356	15	13	89.1	147	6.75	10530	1	1	0	637.868	1273.72	2	1273.72	0.0025	0	17.45		32	0.31	R	LLVVYPWTQR	F			File391 Spectrum11039 scans: 15694
	1	P68871	Hemoglobin subunit beta OS=Homo sapiens GN=HBB PE=1 SV=2	8000	15988	997	356	15	13	89.1	147	6.75	10531	1	1	0	637.868	1273.72	2	1273.72	0.0025	0	57.93		32	2.7e-05	R	LLVVYPWTQR	F			File389 Spectrum7671 scans: 11793
	1	P68871	Hemoglobin subunit beta OS=Homo sapiens GN=HBB PE=1 SV=2	8000	15988	997	356	15	13	89.1	147	6.75	10532	1	1	0	637.868	1273.72	2	1273.72	0.0026	0	50.22		32	0.00016	R	LLVVYPWTQR	F			File393 Spectrum7750 scans: 11434
	1	P68871	Hemoglobin subunit beta OS=Homo sapiens GN=HBB PE=1 SV=2	8000	15988	997	356	15	13	89.1	147	6.75	10533	1	1	0	637.868	1273.72	2	1273.72	0.0031	0	24.98		32	0.054	R	LLVVYPWTQR	F			File393 Spectrum10969 scans: 15751
	1	P68871	Hemoglobin subunit beta OS=Homo sapiens GN=HBB PE=1 SV=2	8000	15988	997	356	15	13	89.1	147	6.75	10534	1	1	0	637.868	1273.72	2	1273.72	0.0032	0	21.72		32	0.11	R	LLVVYPWTQR	F			File391 Spectrum10386 scans: 14760
	1	P68871	Hemoglobin subunit beta OS=Homo sapiens GN=HBB PE=1 SV=2	8000	15988	997	356	15	13	89.1	147	6.75	11046	1	1	0	645.862	1289.71	2	1289.71	-0.0042	0	23.14		35	0.18	R	LLVVYPWTQR	F	Oxidation (HW)	0.0000001000.0	File393 Spectrum7722 scans: 11398
	1	P68871	Hemoglobin subunit beta OS=Homo sapiens GN=HBB PE=1 SV=2	8000	15988	997	356	15	13	89.1	147	6.75	11047	1	1	0	645.862	1289.71	2	1289.71	-0.0036	0	16.61		35	0.8	R	LLVVYPWTQR	F	Oxidation (HW)	0.0000001000.0	File389 Spectrum7620 scans: 11727
	1	P68871	Hemoglobin subunit beta OS=Homo sapiens GN=HBB PE=1 SV=2	8000	15988	997	356	15	13	89.1	147	6.75	11048	1	1	0	430.911	1289.71	3	1289.71	-0.0024	0	18.17	32	35	0.52	R	LLVVYPWTQR	F	Oxidation (HW)	0.0000001000.0	File391 Spectrum6031 scans: 9242
	1	P68871	Hemoglobin subunit beta OS=Homo sapiens GN=HBB PE=1 SV=2	8000	15988	997	356	15	13	89.1	147	6.75	11049	1	1	0	645.863	1289.71	2	1289.71	-0.0014	0	12.54	31	35	1.9	R	LLVVYPWTQR	F	Oxidation (HW)	0.0000001000.0	File393 Spectrum7607 scans: 11244
	1	P68871	Hemoglobin subunit beta OS=Homo sapiens GN=HBB PE=1 SV=2	8000	15988	997	356	15	13	89.1	147	6.75	11050	1	1	0	645.863	1289.71	2	1289.71	-0.0013	0	26.08		35	0.084	R	LLVVYPWTQR	F	Oxidation (HW)	0.0000001000.0	File391 Spectrum6694 scans: 10045
	1	P68871	Hemoglobin subunit beta OS=Homo sapiens GN=HBB PE=1 SV=2	8000	15988	997	356	15	13	89.1	147	6.75	11051	1	1	0	645.864	1289.71	2	1289.71	-0.0008	0	30.96		35	0.027	R	LLVVYPWTQR	F	Oxidation (HW)	0.0000001000.0	File389 Spectrum7491 scans: 11562
	1	P68871	Hemoglobin subunit beta OS=Homo sapiens GN=HBB PE=1 SV=2	8000	15988	997	356	15	13	89.1	147	6.75	11052	1	1	0	645.864	1289.71	2	1289.71	-0.0007	0	29.41		35	0.038	R	LLVVYPWTQR	F	Oxidation (HW)	0.0000001000.0	File393 Spectrum4899 scans: 7932
	1	P68871	Hemoglobin subunit beta OS=Homo sapiens GN=HBB PE=1 SV=2	8000	15988	997	356	15	13	89.1	147	6.75	11053	1	1	0	645.864	1289.71	2	1289.71	-0.0005	0	39.57		35	0.0037	R	LLVVYPWTQR	F	Oxidation (HW)	0.0000001000.0	File393 Spectrum6577 scans: 9978
	1	P68871	Hemoglobin subunit beta OS=Homo sapiens GN=HBB PE=1 SV=2	8000	15988	997	356	15	13	89.1	147	6.75	11054	1	1	0	645.864	1289.71	2	1289.71	-0.0002	0	42.56		35	0.0019	R	LLVVYPWTQR	F	Oxidation (HW)	0.0000001000.0	File393 Spectrum5894 scans: 9140
	1	P68871	Hemoglobin subunit beta OS=Homo sapiens GN=HBB PE=1 SV=2	8000	15988	997	356	15	13	89.1	147	6.75	11055	1	1	0	645.864	1289.71	2	1289.71	-0.0001	0	13.47	28	35	1.5	R	LLVVYPWTQR	F	Oxidation (HW)	0.0000001000.0	File391 Spectrum7730 scans: 11304
	1	P68871	Hemoglobin subunit beta OS=Homo sapiens GN=HBB PE=1 SV=2	8000	15988	997	356	15	13	89.1	147	6.75	11056	1	1	0	645.864	1289.71	2	1289.71	0	0	39.42		35	0.0038	R	LLVVYPWTQR	F	Oxidation (HW)	0.0000001000.0	File389 Spectrum6529 scans: 10383
	1	P68871	Hemoglobin subunit beta OS=Homo sapiens GN=HBB PE=1 SV=2	8000	15988	997	356	15	13	89.1	147	6.75	11057	1	1	0	430.912	1289.71	3	1289.71	0.0001	0	25.56		35	0.093	R	LLVVYPWTQR	F	Oxidation (HW)	0.0000001000.0	File389 Spectrum7583 scans: 11675
	1	P68871	Hemoglobin subunit beta OS=Homo sapiens GN=HBB PE=1 SV=2	8000	15988	997	356	15	13	89.1	147	6.75	11058	1	1	0	645.864	1289.71	2	1289.71	0.0001	0	17.41	32	35	0.61	R	LLVVYPWTQR	F	Oxidation (HW)	0.0000001000.0	File389 Spectrum7514 scans: 11591
	1	P68871	Hemoglobin subunit beta OS=Homo sapiens GN=HBB PE=1 SV=2	8000	15988	997	356	15	13	89.1	147	6.75	11059	1	1	0	645.864	1289.71	2	1289.71	0.0001	0	10.88	31	35	2.7	R	LLVVYPWTQR	F	Oxidation (HW)	0.0000001000.0	File393 Spectrum7197 scans: 10737
	1	P68871	Hemoglobin subunit beta OS=Homo sapiens GN=HBB PE=1 SV=2	8000	15988	997	356	15	13	89.1	147	6.75	11060	1	1	0	645.864	1289.71	2	1289.71	0.0003	0	30.74		35	0.028	R	LLVVYPWTQR	F	Oxidation (HW)	0.0000001000.0	File389 Spectrum5909 scans: 9634
	1	P68871	Hemoglobin subunit beta OS=Homo sapiens GN=HBB PE=1 SV=2	8000	15988	997	356	15	13	89.1	147	6.75	11061	1	1	0	645.864	1289.71	2	1289.71	0.0006	0	42.07		35	0.0021	R	LLVVYPWTQR	F	Oxidation (HW)	0.0000001000.0	File391 Spectrum6061 scans: 9279
	1	P68871	Hemoglobin subunit beta OS=Homo sapiens GN=HBB PE=1 SV=2	8000	15988	997	356	15	13	89.1	147	6.75	11062	1	1	0	645.864	1289.71	2	1289.71	0.0009	0	21.4	31	35	0.24	R	LLVVYPWTQR	F	Oxidation (HW)	0.0000001000.0	File391 Spectrum4986 scans: 7971
	1	P68871	Hemoglobin subunit beta OS=Homo sapiens GN=HBB PE=1 SV=2	8000	15988	997	356	15	13	89.1	147	6.75	11063	1	1	0	645.864	1289.71	2	1289.71	0.0009	0	31.6		35	0.023	R	LLVVYPWTQR	F	Oxidation (HW)	0.0000001000.0	File389 Spectrum4992 scans: 8527
	1	P68871	Hemoglobin subunit beta OS=Homo sapiens GN=HBB PE=1 SV=2	8000	15988	997	356	15	13	89.1	147	6.75	11064	1	1	0	430.912	1289.71	3	1289.71	0.001	0	24.04		34	0.12	R	LLVVYPWTQR	F	Oxidation (HW)	0.0000001000.0	File393 Spectrum7682 scans: 11339
	1	P68871	Hemoglobin subunit beta OS=Homo sapiens GN=HBB PE=1 SV=2	8000	15988	997	356	15	13	89.1	147	6.75	11065	2	1	0	645.865	1289.71	2	1289.71	0.0014	0	4.46		34	10	R	LLVVYPWTQR	F	Oxidation (HW)	0.0000001000.0	File393 Spectrum7604 scans: 11240
	1	P68871	Hemoglobin subunit beta OS=Homo sapiens GN=HBB PE=1 SV=2	8000	15988	997	356	15	13	89.1	147	6.75	11066	1	1	0	645.865	1289.71	2	1289.71	0.0016	0	8.34	26	34	4.3	R	LLVVYPWTQR	F	Oxidation (HW)	0.0000001000.0	File391 Spectrum7336 scans: 10826
	1	P68871	Hemoglobin subunit beta OS=Homo sapiens GN=HBB PE=1 SV=2	8000	15988	997	356	15	13	89.1	147	6.75	11067	1	1	0	645.866	1289.72	2	1289.71	0.0039	0	16.88		34	0.56	R	LLVVYPWTQR	F	Oxidation (HW)	0.0000001000.0	File389 Spectrum7113 scans: 11095
	1	P68871	Hemoglobin subunit beta OS=Homo sapiens GN=HBB PE=1 SV=2	8000	15988	997	356	15	13	89.1	147	6.75	11069	9	1	0	645.869	1289.72	2	1289.71	0.0109	0	2.5		32	11	R	LLVVYPWTQR	F	Oxidation (HW)	0.0000001000.0	File393 Spectrum6785 scans: 10235
	1	P68871	Hemoglobin subunit beta OS=Homo sapiens GN=HBB PE=1 SV=2	8000	15988	997	356	15	13	89.1	147	6.75	11070	2	1	0	645.869	1289.72	2	1289.71	0.0109	0	4.98		32	6.3	R	LLVVYPWTQR	F	Oxidation (HW)	0.0000001000.0	File389 Spectrum6677 scans: 10561
	1	P68871	Hemoglobin subunit beta OS=Homo sapiens GN=HBB PE=1 SV=2	8000	15988	997	356	15	13	89.1	147	6.75	11685	1	1	1	657.834	1313.65	2	1313.66	-0.0035	0	38.81		34	0.0034	K	VNVDEVGGEALGR	L			File391 Spectrum11666 scans: 17039
	1	P68871	Hemoglobin subunit beta OS=Homo sapiens GN=HBB PE=1 SV=2	8000	15988	997	356	15	13	89.1	147	6.75	11687	1	1	1	657.835	1313.65	2	1313.66	-0.0025	0	14.27	29	33	0.94	K	VNVDEVGGEALGR	L			File389 Spectrum10727 scans: 16425
	1	P68871	Hemoglobin subunit beta OS=Homo sapiens GN=HBB PE=1 SV=2	8000	15988	997	356	15	13	89.1	147	6.75	11688	1	1	1	657.835	1313.66	2	1313.66	-0.0019	0	20.58		34	0.23	K	VNVDEVGGEALGR	L			File389 Spectrum10758 scans: 16622
	1	P68871	Hemoglobin subunit beta OS=Homo sapiens GN=HBB PE=1 SV=2	8000	15988	997	356	15	13	89.1	147	6.75	11690	1	1	1	657.835	1313.66	2	1313.66	-0.0018	0	31.14		34	0.021	K	VNVDEVGGEALGR	L			File393 Spectrum3828 scans: 6636
	1	P68871	Hemoglobin subunit beta OS=Homo sapiens GN=HBB PE=1 SV=2	8000	15988	997	356	15	13	89.1	147	6.75	11691	1	1	1	657.835	1313.66	2	1313.66	-0.0017	0	10.1	30	34	2.8	K	VNVDEVGGEALGR	L			File389 Spectrum10743 scans: 16543
	1	P68871	Hemoglobin subunit beta OS=Homo sapiens GN=HBB PE=1 SV=2	8000	15988	997	356	15	13	89.1	147	6.75	11693	1	1	1	657.835	1313.66	2	1313.66	-0.0016	0	11.51	34	34	2	K	VNVDEVGGEALGR	L			File389 Spectrum10702 scans: 16296
	1	P68871	Hemoglobin subunit beta OS=Homo sapiens GN=HBB PE=1 SV=2	8000	15988	997	356	15	13	89.1	147	6.75	11694	1	1	1	657.835	1313.66	2	1313.66	-0.0014	0	17.41	30	34	0.51	K	VNVDEVGGEALGR	L			File389 Spectrum10687 scans: 16228
	1	P68871	Hemoglobin subunit beta OS=Homo sapiens GN=HBB PE=1 SV=2	8000	15988	997	356	15	13	89.1	147	6.75	11695	1	1	1	657.835	1313.66	2	1313.66	-0.0014	0	13.9	32	34	1.2	K	VNVDEVGGEALGR	L			File393 Spectrum11519 scans: 16945
	1	P68871	Hemoglobin subunit beta OS=Homo sapiens GN=HBB PE=1 SV=2	8000	15988	997	356	15	13	89.1	147	6.75	11696	1	1	1	657.835	1313.66	2	1313.66	-0.0014	0	22.94		34	0.14	K	VNVDEVGGEALGR	L			File393 Spectrum11509 scans: 16884
	1	P68871	Hemoglobin subunit beta OS=Homo sapiens GN=HBB PE=1 SV=2	8000	15988	997	356	15	13	89.1	147	6.75	11697	1	1	1	657.836	1313.66	2	1313.66	-0.0012	0	32.6		34	0.016	K	VNVDEVGGEALGR	L			File393 Spectrum4030 scans: 6879
	1	P68871	Hemoglobin subunit beta OS=Homo sapiens GN=HBB PE=1 SV=2	8000	15988	997	356	15	13	89.1	147	6.75	11698	1	1	1	657.836	1313.66	2	1313.66	-0.0012	0	10.52	28	34	2.5	K	VNVDEVGGEALGR	L			File389 Spectrum10621 scans: 15949
	1	P68871	Hemoglobin subunit beta OS=Homo sapiens GN=HBB PE=1 SV=2	8000	15988	997	356	15	13	89.1	147	6.75	11699	1	1	1	657.836	1313.66	2	1313.66	-0.0011	0	25.43		34	0.081	K	VNVDEVGGEALGR	L			File391 Spectrum11732 scans: 17506
	1	P68871	Hemoglobin subunit beta OS=Homo sapiens GN=HBB PE=1 SV=2	8000	15988	997	356	15	13	89.1	147	6.75	11700	1	1	1	657.836	1313.66	2	1313.66	-0.001	0	13.24	26	34	1.4	K	VNVDEVGGEALGR	L			File389 Spectrum10636 scans: 16017
	1	P68871	Hemoglobin subunit beta OS=Homo sapiens GN=HBB PE=1 SV=2	8000	15988	997	356	15	13	89.1	147	6.75	11701	1	1	1	657.836	1313.66	2	1313.66	-0.001	0	22.97		34	0.14	K	VNVDEVGGEALGR	L			File389 Spectrum10738 scans: 16489
	1	P68871	Hemoglobin subunit beta OS=Homo sapiens GN=HBB PE=1 SV=2	8000	15988	997	356	15	13	89.1	147	6.75	11702	1	1	1	657.836	1313.66	2	1313.66	-0.001	0	66.68		34	6.1e-06	K	VNVDEVGGEALGR	L			File389 Spectrum2968 scans: 6070
	1	P68871	Hemoglobin subunit beta OS=Homo sapiens GN=HBB PE=1 SV=2	8000	15988	997	356	15	13	89.1	147	6.75	11703	1	1	1	657.836	1313.66	2	1313.66	-0.001	0	24.5	33	34	0.1	K	VNVDEVGGEALGR	L			File393 Spectrum4238 scans: 7130
	1	P68871	Hemoglobin subunit beta OS=Homo sapiens GN=HBB PE=1 SV=2	8000	15988	997	356	15	13	89.1	147	6.75	11704	1	1	1	438.893	1313.66	3	1313.66	-0.0009	0	47.78		34	0.00048	K	VNVDEVGGEALGR	L			File389 Spectrum3604 scans: 6839
	1	P68871	Hemoglobin subunit beta OS=Homo sapiens GN=HBB PE=1 SV=2	8000	15988	997	356	15	13	89.1	147	6.75	11705	1	1	1	657.836	1313.66	2	1313.66	-0.0008	0	23.9		34	0.12	K	VNVDEVGGEALGR	L			File389 Spectrum10746 scans: 16553
	1	P68871	Hemoglobin subunit beta OS=Homo sapiens GN=HBB PE=1 SV=2	8000	15988	997	356	15	13	89.1	147	6.75	11706	1	1	1	657.836	1313.66	2	1313.66	-0.0008	0	67.66		34	4.9e-06	K	VNVDEVGGEALGR	L			File393 Spectrum3271 scans: 5950
	1	P68871	Hemoglobin subunit beta OS=Homo sapiens GN=HBB PE=1 SV=2	8000	15988	997	356	15	13	89.1	147	6.75	11707	1	1	1	657.836	1313.66	2	1313.66	-0.0007	0	32.87		34	0.014	K	VNVDEVGGEALGR	L			File391 Spectrum11731 scans: 17503
	1	P68871	Hemoglobin subunit beta OS=Homo sapiens GN=HBB PE=1 SV=2	8000	15988	997	356	15	13	89.1	147	6.75	11708	1	1	1	657.836	1313.66	2	1313.66	-0.0007	0	24.49		34	0.099	K	VNVDEVGGEALGR	L			File391 Spectrum4315 scans: 7160
	1	P68871	Hemoglobin subunit beta OS=Homo sapiens GN=HBB PE=1 SV=2	8000	15988	997	356	15	13	89.1	147	6.75	11709	1	1	1	657.836	1313.66	2	1313.66	-0.0007	0	30.88		34	0.023	K	VNVDEVGGEALGR	L			File393 Spectrum11534 scans: 17020
	1	P68871	Hemoglobin subunit beta OS=Homo sapiens GN=HBB PE=1 SV=2	8000	15988	997	356	15	13	89.1	147	6.75	11710	1	1	1	657.836	1313.66	2	1313.66	-0.0007	0	6.95	29	34	5.6	K	VNVDEVGGEALGR	L			File391 Spectrum11644 scans: 16920
	1	P68871	Hemoglobin subunit beta OS=Homo sapiens GN=HBB PE=1 SV=2	8000	15988	997	356	15	13	89.1	147	6.75	11711	1	1	1	657.836	1313.66	2	1313.66	-0.0007	0	12.57	28	34	1.5	K	VNVDEVGGEALGR	L			File389 Spectrum10713 scans: 16332
	1	P68871	Hemoglobin subunit beta OS=Homo sapiens GN=HBB PE=1 SV=2	8000	15988	997	356	15	13	89.1	147	6.75	11712	1	1	1	657.836	1313.66	2	1313.66	-0.0007	0	7.39	29	34	5.1	K	VNVDEVGGEALGR	L			File393 Spectrum4303 scans: 7210
	1	P68871	Hemoglobin subunit beta OS=Homo sapiens GN=HBB PE=1 SV=2	8000	15988	997	356	15	13	89.1	147	6.75	11713	1	1	1	657.836	1313.66	2	1313.66	-0.0007	0	50.11		34	0.00027	K	VNVDEVGGEALGR	L			File391 Spectrum3970 scans: 6742
	1	P68871	Hemoglobin subunit beta OS=Homo sapiens GN=HBB PE=1 SV=2	8000	15988	997	356	15	13	89.1	147	6.75	11714	1	1	1	657.836	1313.66	2	1313.66	-0.0006	0	40.65		34	0.0023	K	VNVDEVGGEALGR	L			File393 Spectrum3023 scans: 5648
	1	P68871	Hemoglobin subunit beta OS=Homo sapiens GN=HBB PE=1 SV=2	8000	15988	997	356	15	13	89.1	147	6.75	11715	1	1	1	657.836	1313.66	2	1313.66	-0.0006	0	57.84		34	4.5e-05	K	VNVDEVGGEALGR	L			File393 Spectrum3600 scans: 6356
	1	P68871	Hemoglobin subunit beta OS=Homo sapiens GN=HBB PE=1 SV=2	8000	15988	997	356	15	13	89.1	147	6.75	11716	1	1	1	657.836	1313.66	2	1313.66	-0.0006	0	83.48		34	1.2e-07	K	VNVDEVGGEALGR	L			File389 Spectrum3585 scans: 6817
	1	P68871	Hemoglobin subunit beta OS=Homo sapiens GN=HBB PE=1 SV=2	8000	15988	997	356	15	13	89.1	147	6.75	11717	2	1	1	657.836	1313.66	2	1313.66	-0.0005	0	2.21	27	34	16	K	VNVDEVGGEALGR	L			File391 Spectrum11672 scans: 17080
	1	P68871	Hemoglobin subunit beta OS=Homo sapiens GN=HBB PE=1 SV=2	8000	15988	997	356	15	13	89.1	147	6.75	11718	1	1	1	657.836	1313.66	2	1313.66	-0.0005	0	21.96		34	0.17	K	VNVDEVGGEALGR	L			File389 Spectrum10737 scans: 16484
	1	P68871	Hemoglobin subunit beta OS=Homo sapiens GN=HBB PE=1 SV=2	8000	15988	997	356	15	13	89.1	147	6.75	11720	1	1	1	657.836	1313.66	2	1313.66	-0.0005	0	23.93	30	34	0.11	K	VNVDEVGGEALGR	L			File389 Spectrum10562 scans: 15693
	1	P68871	Hemoglobin subunit beta OS=Homo sapiens GN=HBB PE=1 SV=2	8000	15988	997	356	15	13	89.1	147	6.75	11721	1	1	1	657.836	1313.66	2	1313.66	-0.0005	0	57.29		34	5e-05	K	VNVDEVGGEALGR	L			File393 Spectrum4019 scans: 6866
	1	P68871	Hemoglobin subunit beta OS=Homo sapiens GN=HBB PE=1 SV=2	8000	15988	997	356	15	13	89.1	147	6.75	11722	1	1	1	657.836	1313.66	2	1313.66	-0.0005	0	29.79		34	0.028	K	VNVDEVGGEALGR	L			File391 Spectrum4113 scans: 6914
	1	P68871	Hemoglobin subunit beta OS=Homo sapiens GN=HBB PE=1 SV=2	8000	15988	997	356	15	13	89.1	147	6.75	11723	1	1	1	657.836	1313.66	2	1313.66	-0.0005	0	38.86		34	0.0035	K	VNVDEVGGEALGR	L			File391 Spectrum4117 scans: 6919
	1	P68871	Hemoglobin subunit beta OS=Homo sapiens GN=HBB PE=1 SV=2	8000	15988	997	356	15	13	89.1	147	6.75	11724	1	1	1	657.836	1313.66	2	1313.66	-0.0003	0	9.06	28	34	3.3	K	VNVDEVGGEALGR	L			File389 Spectrum3205 scans: 6357
	1	P68871	Hemoglobin subunit beta OS=Homo sapiens GN=HBB PE=1 SV=2	8000	15988	997	356	15	13	89.1	147	6.75	11725	1	1	1	657.836	1313.66	2	1313.66	-0.0003	0	15.27		34	0.8	K	VNVDEVGGEALGR	L			File389 Spectrum10653 scans: 16089
	1	P68871	Hemoglobin subunit beta OS=Homo sapiens GN=HBB PE=1 SV=2	8000	15988	997	356	15	13	89.1	147	6.75	11726	1	1	1	657.836	1313.66	2	1313.66	-0.0003	0	14.68	33	34	0.91	K	VNVDEVGGEALGR	L			File391 Spectrum11561 scans: 16541
	1	P68871	Hemoglobin subunit beta OS=Homo sapiens GN=HBB PE=1 SV=2	8000	15988	997	356	15	13	89.1	147	6.75	11727	1	1	1	657.836	1313.66	2	1313.66	-0.0003	0	21	33	34	0.21	K	VNVDEVGGEALGR	L			File391 Spectrum4386 scans: 7245
	1	P68871	Hemoglobin subunit beta OS=Homo sapiens GN=HBB PE=1 SV=2	8000	15988	997	356	15	13	89.1	147	6.75	11728	1	1	1	657.836	1313.66	2	1313.66	-0.0002	0	15.65	30	34	0.73	K	VNVDEVGGEALGR	L			File393 Spectrum11593 scans: 17477
	1	P68871	Hemoglobin subunit beta OS=Homo sapiens GN=HBB PE=1 SV=2	8000	15988	997	356	15	13	89.1	147	6.75	11729	1	1	1	657.836	1313.66	2	1313.66	-0.0002	0	9.45	26	34	3	K	VNVDEVGGEALGR	L			File391 Spectrum11669 scans: 17072
	1	P68871	Hemoglobin subunit beta OS=Homo sapiens GN=HBB PE=1 SV=2	8000	15988	997	356	15	13	89.1	147	6.75	11730	1	1	1	657.836	1313.66	2	1313.66	-0.0002	0	60.84		34	2.2e-05	K	VNVDEVGGEALGR	L			File389 Spectrum3981 scans: 7303
	1	P68871	Hemoglobin subunit beta OS=Homo sapiens GN=HBB PE=1 SV=2	8000	15988	997	356	15	13	89.1	147	6.75	11731	1	1	1	657.836	1313.66	2	1313.66	-0.0002	0	48.19		34	0.00041	K	VNVDEVGGEALGR	L			File391 Spectrum3711 scans: 6427
	1	P68871	Hemoglobin subunit beta OS=Homo sapiens GN=HBB PE=1 SV=2	8000	15988	997	356	15	13	89.1	147	6.75	11732	1	1	1	657.836	1313.66	2	1313.66	-0.0001	0	46.7		34	0.00057	K	VNVDEVGGEALGR	L			File389 Spectrum4246 scans: 7624
	1	P68871	Hemoglobin subunit beta OS=Homo sapiens GN=HBB PE=1 SV=2	8000	15988	997	356	15	13	89.1	147	6.75	11733	1	1	1	657.836	1313.66	2	1313.66	-0.0001	0	65.7		34	7.2e-06	K	VNVDEVGGEALGR	L			File391 Spectrum3780 scans: 6510
	1	P68871	Hemoglobin subunit beta OS=Homo sapiens GN=HBB PE=1 SV=2	8000	15988	997	356	15	13	89.1	147	6.75	11734	1	1	1	657.836	1313.66	2	1313.66	-0.0001	0	86.14		34	6.5e-08	K	VNVDEVGGEALGR	L			File391 Spectrum3432 scans: 6085
	1	P68871	Hemoglobin subunit beta OS=Homo sapiens GN=HBB PE=1 SV=2	8000	15988	997	356	15	13	89.1	147	6.75	11735	1	1	1	657.836	1313.66	2	1313.66	-0.0001	0	55.62		34	7.4e-05	K	VNVDEVGGEALGR	L			File393 Spectrum2276 scans: 4740
	1	P68871	Hemoglobin subunit beta OS=Homo sapiens GN=HBB PE=1 SV=2	8000	15988	997	356	15	13	89.1	147	6.75	11736	1	1	1	657.836	1313.66	2	1313.66	-0.0001	0	80.71		34	2.3e-07	K	VNVDEVGGEALGR	L			File391 Spectrum3839 scans: 6581
	1	P68871	Hemoglobin subunit beta OS=Homo sapiens GN=HBB PE=1 SV=2	8000	15988	997	356	15	13	89.1	147	6.75	11737	1	1	1	657.836	1313.66	2	1313.66	-0.0001	0	60.32		34	2.5e-05	K	VNVDEVGGEALGR	L			File393 Spectrum3698 scans: 6475
	1	P68871	Hemoglobin subunit beta OS=Homo sapiens GN=HBB PE=1 SV=2	8000	15988	997	356	15	13	89.1	147	6.75	11738	1	1	1	657.836	1313.66	2	1313.66	-0.0001	0	60.93		34	2.2e-05	K	VNVDEVGGEALGR	L			File391 Spectrum2457 scans: 4902
	1	P68871	Hemoglobin subunit beta OS=Homo sapiens GN=HBB PE=1 SV=2	8000	15988	997	356	15	13	89.1	147	6.75	11739	1	1	1	657.836	1313.66	2	1313.66	-0.0001	0	77.03		34	5.3e-07	K	VNVDEVGGEALGR	L			File391 Spectrum3632 scans: 6331
	1	P68871	Hemoglobin subunit beta OS=Homo sapiens GN=HBB PE=1 SV=2	8000	15988	997	356	15	13	89.1	147	6.75	11742	1	1	1	657.836	1313.66	2	1313.66	0	0	29.69		34	0.029	K	VNVDEVGGEALGR	L			File391 Spectrum11632 scans: 16853
	1	P68871	Hemoglobin subunit beta OS=Homo sapiens GN=HBB PE=1 SV=2	8000	15988	997	356	15	13	89.1	147	6.75	11743	1	1	1	657.836	1313.66	2	1313.66	0	0	28	32	34	0.043	K	VNVDEVGGEALGR	L			File389 Spectrum4419 scans: 7833
	1	P68871	Hemoglobin subunit beta OS=Homo sapiens GN=HBB PE=1 SV=2	8000	15988	997	356	15	13	89.1	147	6.75	11744	1	1	1	438.893	1313.66	3	1313.66	0.0001	0	17.71		34	0.45	K	VNVDEVGGEALGR	L			File393 Spectrum3426 scans: 6144
	1	P68871	Hemoglobin subunit beta OS=Homo sapiens GN=HBB PE=1 SV=2	8000	15988	997	356	15	13	89.1	147	6.75	11745	1	1	1	438.893	1313.66	3	1313.66	0.0001	0	50.95		34	0.00021	K	VNVDEVGGEALGR	L			File393 Spectrum3291 scans: 5974
	1	P68871	Hemoglobin subunit beta OS=Homo sapiens GN=HBB PE=1 SV=2	8000	15988	997	356	15	13	89.1	147	6.75	11746	1	1	1	657.836	1313.66	2	1313.66	0.0001	0	20.91	31	34	0.22	K	VNVDEVGGEALGR	L			File389 Spectrum10639 scans: 16034
	1	P68871	Hemoglobin subunit beta OS=Homo sapiens GN=HBB PE=1 SV=2	8000	15988	997	356	15	13	89.1	147	6.75	11747	1	1	1	657.836	1313.66	2	1313.66	0.0001	0	14.89	29	34	0.87	K	VNVDEVGGEALGR	L			File391 Spectrum11702 scans: 17265
	1	P68871	Hemoglobin subunit beta OS=Homo sapiens GN=HBB PE=1 SV=2	8000	15988	997	356	15	13	89.1	147	6.75	11748	1	1	1	657.836	1313.66	2	1313.66	0.0001	0	51.91		34	0.00017	K	VNVDEVGGEALGR	L			File393 Spectrum2561 scans: 5085
	1	P68871	Hemoglobin subunit beta OS=Homo sapiens GN=HBB PE=1 SV=2	8000	15988	997	356	15	13	89.1	147	6.75	11749	1	1	1	657.836	1313.66	2	1313.66	0.0001	0	16.35	32	34	0.62	K	VNVDEVGGEALGR	L			File391 Spectrum11514 scans: 16374
	1	P68871	Hemoglobin subunit beta OS=Homo sapiens GN=HBB PE=1 SV=2	8000	15988	997	356	15	13	89.1	147	6.75	11750	1	1	1	657.836	1313.66	2	1313.66	0.0001	0	46.41		34	0.00061	K	VNVDEVGGEALGR	L			File391 Spectrum3088 scans: 5668
	1	P68871	Hemoglobin subunit beta OS=Homo sapiens GN=HBB PE=1 SV=2	8000	15988	997	356	15	13	89.1	147	6.75	11751	1	1	1	438.893	1313.66	3	1313.66	0.0003	0	45.09		34	0.00083	K	VNVDEVGGEALGR	L			File391 Spectrum3447 scans: 6103
	1	P68871	Hemoglobin subunit beta OS=Homo sapiens GN=HBB PE=1 SV=2	8000	15988	997	356	15	13	89.1	147	6.75	11752	1	1	1	657.836	1313.66	2	1313.66	0.0004	0	22.48		34	0.15	K	VNVDEVGGEALGR	L			File393 Spectrum11607 scans: 17559
	1	P68871	Hemoglobin subunit beta OS=Homo sapiens GN=HBB PE=1 SV=2	8000	15988	997	356	15	13	89.1	147	6.75	11753	1	1	1	657.836	1313.66	2	1313.66	0.0004	0	49.54		34	0.0003	K	VNVDEVGGEALGR	L			File391 Spectrum2729 scans: 5230
	1	P68871	Hemoglobin subunit beta OS=Homo sapiens GN=HBB PE=1 SV=2	8000	15988	997	356	15	13	89.1	147	6.75	11754	1	1	1	657.836	1313.66	2	1313.66	0.0004	0	74.77		34	8.9e-07	K	VNVDEVGGEALGR	L			File389 Spectrum3845 scans: 7138
	1	P68871	Hemoglobin subunit beta OS=Homo sapiens GN=HBB PE=1 SV=2	8000	15988	997	356	15	13	89.1	147	6.75	11755	1	1	1	657.836	1313.66	2	1313.66	0.0004	0	85.15		34	8.2e-08	K	VNVDEVGGEALGR	L			File389 Spectrum3708 scans: 6973
	1	P68871	Hemoglobin subunit beta OS=Homo sapiens GN=HBB PE=1 SV=2	8000	15988	997	356	15	13	89.1	147	6.75	11756	1	1	1	657.836	1313.66	2	1313.66	0.0004	0	65.19		34	8.1e-06	K	VNVDEVGGEALGR	L			File389 Spectrum2727 scans: 5779
	1	P68871	Hemoglobin subunit beta OS=Homo sapiens GN=HBB PE=1 SV=2	8000	15988	997	356	15	13	89.1	147	6.75	11757	1	1	1	657.836	1313.66	2	1313.66	0.0005	0	31.3		34	0.02	K	VNVDEVGGEALGR	L			File391 Spectrum11744 scans: 17587
	1	P68871	Hemoglobin subunit beta OS=Homo sapiens GN=HBB PE=1 SV=2	8000	15988	997	356	15	13	89.1	147	6.75	11758	1	1	1	657.836	1313.66	2	1313.66	0.0005	0	47.65		34	0.00046	K	VNVDEVGGEALGR	L			File389 Spectrum4116 scans: 7467
	1	P68871	Hemoglobin subunit beta OS=Homo sapiens GN=HBB PE=1 SV=2	8000	15988	997	356	15	13	89.1	147	6.75	11759	1	1	1	657.836	1313.66	2	1313.66	0.0005	0	53.83		34	0.00011	K	VNVDEVGGEALGR	L			File389 Spectrum3860 scans: 7156
	1	P68871	Hemoglobin subunit beta OS=Homo sapiens GN=HBB PE=1 SV=2	8000	15988	997	356	15	13	89.1	147	6.75	11760	1	1	1	657.836	1313.66	2	1313.66	0.0005	0	89.98		34	2.7e-08	K	VNVDEVGGEALGR	L			File391 Spectrum3561 scans: 6245
	1	P68871	Hemoglobin subunit beta OS=Homo sapiens GN=HBB PE=1 SV=2	8000	15988	997	356	15	13	89.1	147	6.75	11761	1	1	1	657.836	1313.66	2	1313.66	0.0006	0	24.57		34	0.093	K	VNVDEVGGEALGR	L			File393 Spectrum11526 scans: 16970
	1	P68871	Hemoglobin subunit beta OS=Homo sapiens GN=HBB PE=1 SV=2	8000	15988	997	356	15	13	89.1	147	6.75	11762	1	1	1	657.836	1313.66	2	1313.66	0.0006	0	21.32		34	0.2	K	VNVDEVGGEALGR	L			File391 Spectrum11633 scans: 16859
	1	P68871	Hemoglobin subunit beta OS=Homo sapiens GN=HBB PE=1 SV=2	8000	15988	997	356	15	13	89.1	147	6.75	11763	1	1	1	657.836	1313.66	2	1313.66	0.0006	0	24.32		34	0.098	K	VNVDEVGGEALGR	L			File391 Spectrum11614 scans: 16782
	1	P68871	Hemoglobin subunit beta OS=Homo sapiens GN=HBB PE=1 SV=2	8000	15988	997	356	15	13	89.1	147	6.75	11764	1	1	1	657.836	1313.66	2	1313.66	0.0006	0	10.42	31	34	2.4	K	VNVDEVGGEALGR	L			File389 Spectrum3362 scans: 6546
	1	P68871	Hemoglobin subunit beta OS=Homo sapiens GN=HBB PE=1 SV=2	8000	15988	997	356	15	13	89.1	147	6.75	11765	1	1	1	657.836	1313.66	2	1313.66	0.0006	0	71.24		34	2e-06	K	VNVDEVGGEALGR	L			File393 Spectrum3610 scans: 6368
	1	P68871	Hemoglobin subunit beta OS=Homo sapiens GN=HBB PE=1 SV=2	8000	15988	997	356	15	13	89.1	147	6.75	11766	1	1	1	657.837	1313.66	2	1313.66	0.0009	0	24.4		34	0.097	K	VNVDEVGGEALGR	L			File389 Spectrum10671 scans: 16158
	1	P68871	Hemoglobin subunit beta OS=Homo sapiens GN=HBB PE=1 SV=2	8000	15988	997	356	15	13	89.1	147	6.75	11767	1	1	1	657.837	1313.66	2	1313.66	0.0009	0	16.25		34	0.63	K	VNVDEVGGEALGR	L			File389 Spectrum10761 scans: 16643
	1	P68871	Hemoglobin subunit beta OS=Homo sapiens GN=HBB PE=1 SV=2	8000	15988	997	356	15	13	89.1	147	6.75	11768	1	1	1	657.837	1313.66	2	1313.66	0.001	0	31.72	32	34	0.018	K	VNVDEVGGEALGR	L			File391 Spectrum11658 scans: 16992
	1	P68871	Hemoglobin subunit beta OS=Homo sapiens GN=HBB PE=1 SV=2	8000	15988	997	356	15	13	89.1	147	6.75	11769	1	1	1	657.837	1313.66	2	1313.66	0.0011	0	16.52	32	34	0.59	K	VNVDEVGGEALGR	L			File391 Spectrum3172 scans: 5769
	1	P68871	Hemoglobin subunit beta OS=Homo sapiens GN=HBB PE=1 SV=2	8000	15988	997	356	15	13	89.1	147	6.75	11770	1	1	1	657.837	1313.66	2	1313.66	0.0011	0	10.2	30	34	2.5	K	VNVDEVGGEALGR	L			File389 Spectrum10725 scans: 16397
	1	P68871	Hemoglobin subunit beta OS=Homo sapiens GN=HBB PE=1 SV=2	8000	15988	997	356	15	13	89.1	147	6.75	11771	1	1	1	657.837	1313.66	2	1313.66	0.0011	0	12.91	31	34	1.4	K	VNVDEVGGEALGR	L			File389 Spectrum10524 scans: 15566
	1	P68871	Hemoglobin subunit beta OS=Homo sapiens GN=HBB PE=1 SV=2	8000	15988	997	356	15	13	89.1	147	6.75	11772	1	1	1	657.837	1313.66	2	1313.66	0.0012	0	85.53		34	7.5e-08	K	VNVDEVGGEALGR	L			File393 Spectrum3398 scans: 6110
	1	P68871	Hemoglobin subunit beta OS=Homo sapiens GN=HBB PE=1 SV=2	8000	15988	997	356	15	13	89.1	147	6.75	11773	2	1	1	657.837	1313.66	2	1313.66	0.0015	0	5.26	31	34	8	K	VNVDEVGGEALGR	L			File391 Spectrum7155 scans: 10607
	1	P68871	Hemoglobin subunit beta OS=Homo sapiens GN=HBB PE=1 SV=2	8000	15988	997	356	15	13	89.1	147	6.75	11774	1	1	1	657.837	1313.66	2	1313.66	0.0016	0	27.88	30	34	0.044	K	VNVDEVGGEALGR	L			File391 Spectrum11690 scans: 17177
	1	P68871	Hemoglobin subunit beta OS=Homo sapiens GN=HBB PE=1 SV=2	8000	15988	997	356	15	13	89.1	147	6.75	11775	1	1	1	657.837	1313.66	2	1313.66	0.0016	0	14.8	29	34	0.88	K	VNVDEVGGEALGR	L			File393 Spectrum11569 scans: 17269
	1	P68871	Hemoglobin subunit beta OS=Homo sapiens GN=HBB PE=1 SV=2	8000	15988	997	356	15	13	89.1	147	6.75	11777	1	1	1	657.837	1313.66	2	1313.66	0.0021	0	9.91	31	34	2.9	K	VNVDEVGGEALGR	L			File393 Spectrum11552 scans: 17127
	1	P68871	Hemoglobin subunit beta OS=Homo sapiens GN=HBB PE=1 SV=2	8000	15988	997	356	15	13	89.1	147	6.75	11778	1	1	1	657.837	1313.66	2	1313.66	0.0021	0	16.73		34	0.61	K	VNVDEVGGEALGR	L			File389 Spectrum10665 scans: 16129
	1	P68871	Hemoglobin subunit beta OS=Homo sapiens GN=HBB PE=1 SV=2	8000	15988	997	356	15	13	89.1	147	6.75	11779	1	1	1	657.837	1313.66	2	1313.66	0.0027	0	21.62	33	34	0.2	K	VNVDEVGGEALGR	L			File389 Spectrum10781 scans: 16721
	1	P68871	Hemoglobin subunit beta OS=Homo sapiens GN=HBB PE=1 SV=2	8000	15988	997	356	15	13	89.1	147	6.75	11782	1	1	1	657.839	1313.66	2	1313.66	0.0051	0	7.54	31	34	4.7	K	VNVDEVGGEALGR	L			File389 Spectrum7276 scans: 11296
	1	P68871	Hemoglobin subunit beta OS=Homo sapiens GN=HBB PE=1 SV=2	8000	15988	997	356	15	13	89.1	147	6.75	13216	1	1	1	689.852	1377.69	2	1377.69	-0.0026	0	29.77		35	0.038	K	EFTPPVQAAYQK	V			File393 Spectrum3333 scans: 6026
	1	P68871	Hemoglobin subunit beta OS=Homo sapiens GN=HBB PE=1 SV=2	8000	15988	997	356	15	13	89.1	147	6.75	13217	1	1	1	689.852	1377.69	2	1377.69	-0.0026	0	31.05		35	0.028	K	EFTPPVQAAYQK	V			File389 Spectrum3625 scans: 6865
	1	P68871	Hemoglobin subunit beta OS=Homo sapiens GN=HBB PE=1 SV=2	8000	15988	997	356	15	13	89.1	147	6.75	13219	1	1	1	460.238	1377.69	3	1377.69	-0.0007	0	20.03	34	35	0.35	K	EFTPPVQAAYQK	V			File393 Spectrum3146 scans: 5796
	1	P68871	Hemoglobin subunit beta OS=Homo sapiens GN=HBB PE=1 SV=2	8000	15988	997	356	15	13	89.1	147	6.75	13220	1	1	1	689.853	1377.69	2	1377.69	-0.0005	0	27.45		35	0.064	K	EFTPPVQAAYQK	V			File391 Spectrum3427 scans: 6079
	1	P68871	Hemoglobin subunit beta OS=Homo sapiens GN=HBB PE=1 SV=2	8000	15988	997	356	15	13	89.1	147	6.75	13221	1	1	1	689.854	1377.69	2	1377.69	-0.0004	0	18.28	32	35	0.53	K	EFTPPVQAAYQK	V			File393 Spectrum3428 scans: 6147
	1	P68871	Hemoglobin subunit beta OS=Homo sapiens GN=HBB PE=1 SV=2	8000	15988	997	356	15	13	89.1	147	6.75	13222	1	1	1	689.854	1377.69	2	1377.69	-0.0002	0	39.78		35	0.0037	K	EFTPPVQAAYQK	V			File393 Spectrum3051 scans: 5682
	1	P68871	Hemoglobin subunit beta OS=Homo sapiens GN=HBB PE=1 SV=2	8000	15988	997	356	15	13	89.1	147	6.75	13223	1	1	1	689.854	1377.69	2	1377.69	-0.0002	0	30.72		35	0.03	K	EFTPPVQAAYQK	V			File393 Spectrum3274 scans: 5954
	1	P68871	Hemoglobin subunit beta OS=Homo sapiens GN=HBB PE=1 SV=2	8000	15988	997	356	15	13	89.1	147	6.75	13224	1	1	1	689.854	1377.69	2	1377.69	-0.0002	0	48.2		35	0.00054	K	EFTPPVQAAYQK	V			File391 Spectrum3412 scans: 6061
	1	P68871	Hemoglobin subunit beta OS=Homo sapiens GN=HBB PE=1 SV=2	8000	15988	997	356	15	13	89.1	147	6.75	13225	1	1	1	460.238	1377.69	3	1377.69	-0.0002	0	26.45		35	0.08	K	EFTPPVQAAYQK	V			File391 Spectrum3304 scans: 5928
	1	P68871	Hemoglobin subunit beta OS=Homo sapiens GN=HBB PE=1 SV=2	8000	15988	997	356	15	13	89.1	147	6.75	13227	1	1	1	689.854	1377.69	2	1377.69	-0.0001	0	13.93	34	35	1.4	K	EFTPPVQAAYQK	V			File391 Spectrum3184 scans: 5784
	1	P68871	Hemoglobin subunit beta OS=Homo sapiens GN=HBB PE=1 SV=2	8000	15988	997	356	15	13	89.1	147	6.75	13228	1	1	1	689.854	1377.69	2	1377.69	0	0	22.32	29	35	0.2	K	EFTPPVQAAYQK	V			File389 Spectrum3320 scans: 6496
	1	P68871	Hemoglobin subunit beta OS=Homo sapiens GN=HBB PE=1 SV=2	8000	15988	997	356	15	13	89.1	147	6.75	13229	3	1	1	689.854	1377.69	2	1377.69	0.0001	0	0.51	29	35	30	K	EFTPPVQAAYQK	V			File393 Spectrum2278 scans: 4742
	1	P68871	Hemoglobin subunit beta OS=Homo sapiens GN=HBB PE=1 SV=2	8000	15988	997	356	15	13	89.1	147	6.75	13230	1	1	1	689.854	1377.69	2	1377.69	0.0001	0	24.96		35	0.11	K	EFTPPVQAAYQK	V			File391 Spectrum3545 scans: 6225
	1	P68871	Hemoglobin subunit beta OS=Homo sapiens GN=HBB PE=1 SV=2	8000	15988	997	356	15	13	89.1	147	6.75	13231	1	1	1	689.854	1377.69	2	1377.69	0.0002	0	16.78	34	35	0.71	K	EFTPPVQAAYQK	V			File393 Spectrum3025 scans: 5651
	1	P68871	Hemoglobin subunit beta OS=Homo sapiens GN=HBB PE=1 SV=2	8000	15988	997	356	15	13	89.1	147	6.75	13232	1	1	1	689.854	1377.69	2	1377.69	0.001	0	61.7		35	2.6e-05	K	EFTPPVQAAYQK	V			File391 Spectrum3284 scans: 5904
	1	P68871	Hemoglobin subunit beta OS=Homo sapiens GN=HBB PE=1 SV=2	8000	15988	997	356	15	13	89.1	147	6.75	13233	3	1	1	689.854	1377.69	2	1377.69	0.0011	0	3.89	28	35	15	K	EFTPPVQAAYQK	V			File391 Spectrum2455 scans: 4899
	1	P68871	Hemoglobin subunit beta OS=Homo sapiens GN=HBB PE=1 SV=2	8000	15988	997	356	15	13	89.1	147	6.75	13234	1	1	1	689.854	1377.69	2	1377.69	0.0013	0	6.62	26	35	8.2	K	EFTPPVQAAYQK	V			File391 Spectrum3152 scans: 5745
	1	P68871	Hemoglobin subunit beta OS=Homo sapiens GN=HBB PE=1 SV=2	8000	15988	997	356	15	13	89.1	147	6.75	13236	1	1	1	689.855	1377.69	2	1377.69	0.002	0	74.33		35	1.3e-06	K	EFTPPVQAAYQK	V			File389 Spectrum3453 scans: 6656
	1	P68871	Hemoglobin subunit beta OS=Homo sapiens GN=HBB PE=1 SV=2	8000	15988	997	356	15	13	89.1	147	6.75	13237	1	1	1	689.855	1377.7	2	1377.69	0.0026	0	64.44		35	1.3e-05	K	EFTPPVQAAYQK	V			File393 Spectrum3182 scans: 5842
	1	P68871	Hemoglobin subunit beta OS=Homo sapiens GN=HBB PE=1 SV=2	8000	15988	997	356	15	13	89.1	147	6.75	14921	1	1	0	483.936	1448.79	3	1448.79	-0.0014	1	21.07		35	0.25	K	VVAGVANALAHKYH	-			File393 Spectrum3041 scans: 5670
	1	P68871	Hemoglobin subunit beta OS=Homo sapiens GN=HBB PE=1 SV=2	8000	15988	997	356	15	13	89.1	147	6.75	14922	1	1	0	483.937	1448.79	3	1448.79	-0.0006	1	3.59		34	12	K	VVAGVANALAHKYH	-			File391 Spectrum3226 scans: 5834
	1	P68871	Hemoglobin subunit beta OS=Homo sapiens GN=HBB PE=1 SV=2	8000	15988	997	356	15	13	89.1	147	6.75	14923	1	1	0	483.937	1448.79	3	1448.79	-0.0004	1	19.93		34	0.29	K	VVAGVANALAHKYH	-			File389 Spectrum3159 scans: 6302
	1	P68871	Hemoglobin subunit beta OS=Homo sapiens GN=HBB PE=1 SV=2	8000	15988	997	356	15	13	89.1	147	6.75	14924	1	1	0	363.204	1448.79	4	1448.79	-0.0002	1	43.08		34	0.0014	K	VVAGVANALAHKYH	-			File389 Spectrum3162 scans: 6305
	1	P68871	Hemoglobin subunit beta OS=Homo sapiens GN=HBB PE=1 SV=2	8000	15988	997	356	15	13	89.1	147	6.75	14925	1	1	0	363.204	1448.79	4	1448.79	-0.0002	1	26.09		34	0.07	K	VVAGVANALAHKYH	-			File391 Spectrum2979 scans: 5536
	1	P68871	Hemoglobin subunit beta OS=Homo sapiens GN=HBB PE=1 SV=2	8000	15988	997	356	15	13	89.1	147	6.75	14926	1	1	0	483.937	1448.79	3	1448.79	0.0005	1	19.84		34	0.3	K	VVAGVANALAHKYH	-			File391 Spectrum2962 scans: 5515
	1	P68871	Hemoglobin subunit beta OS=Homo sapiens GN=HBB PE=1 SV=2	8000	15988	997	356	15	13	89.1	147	6.75	14927	1	1	0	363.205	1448.79	4	1448.79	0.0008	1	8.18	31	34	4.3	K	VVAGVANALAHKYH	-			File393 Spectrum2815 scans: 5397
	1	P68871	Hemoglobin subunit beta OS=Homo sapiens GN=HBB PE=1 SV=2	8000	15988	997	356	15	13	89.1	147	6.75	15347	1	1	0	489.268	1464.78	3	1464.78	-0.0014	1	2.73		35	18	K	VVAGVANALAHKYH	-	Oxidation (HW)	0.00000000000001.0	File391 Spectrum1822 scans: 4125
	1	P68871	Hemoglobin subunit beta OS=Homo sapiens GN=HBB PE=1 SV=2	8000	15988	997	356	15	13	89.1	147	6.75	19945	1	1	0	835.447	1668.88	2	1668.88	-0.005	0	5.78	24	35	9.7	K	VLGAFSDGLAHLDNLK	G			File391 Spectrum11735 scans: 17531
	1	P68871	Hemoglobin subunit beta OS=Homo sapiens GN=HBB PE=1 SV=2	8000	15988	997	356	15	13	89.1	147	6.75	19946	1	1	0	835.447	1668.88	2	1668.88	-0.0043	0	62.69		35	1.9e-05	K	VLGAFSDGLAHLDNLK	G			File389 Spectrum10766 scans: 16668
	1	P68871	Hemoglobin subunit beta OS=Homo sapiens GN=HBB PE=1 SV=2	8000	15988	997	356	15	13	89.1	147	6.75	19947	1	1	0	835.447	1668.88	2	1668.88	-0.0034	0	21.51		35	0.25	K	VLGAFSDGLAHLDNLK	G			File393 Spectrum11395 scans: 16393
	1	P68871	Hemoglobin subunit beta OS=Homo sapiens GN=HBB PE=1 SV=2	8000	15988	997	356	15	13	89.1	147	6.75	19948	1	1	0	557.301	1668.88	3	1668.88	-0.0034	0	25.59		35	0.098	K	VLGAFSDGLAHLDNLK	G			File389 Spectrum10747 scans: 16561
	1	P68871	Hemoglobin subunit beta OS=Homo sapiens GN=HBB PE=1 SV=2	8000	15988	997	356	15	13	89.1	147	6.75	19949	1	1	0	557.301	1668.88	3	1668.88	-0.0032	0	16.84		35	0.73	K	VLGAFSDGLAHLDNLK	G			File393 Spectrum10013 scans: 14398
	1	P68871	Hemoglobin subunit beta OS=Homo sapiens GN=HBB PE=1 SV=2	8000	15988	997	356	15	13	89.1	147	6.75	19950	1	1	0	557.301	1668.88	3	1668.88	-0.003	0	22.04		35	0.22	K	VLGAFSDGLAHLDNLK	G			File391 Spectrum11750 scans: 17616
	1	P68871	Hemoglobin subunit beta OS=Homo sapiens GN=HBB PE=1 SV=2	8000	15988	997	356	15	13	89.1	147	6.75	19951	2	1	0	557.301	1668.88	3	1668.88	-0.003	0	9.57		35	3.9	K	VLGAFSDGLAHLDNLK	G			File393 Spectrum10735 scans: 15419
	1	P68871	Hemoglobin subunit beta OS=Homo sapiens GN=HBB PE=1 SV=2	8000	15988	997	356	15	13	89.1	147	6.75	19952	5	1	0	557.301	1668.88	3	1668.88	-0.0028	0	3.32	33	35	16	K	VLGAFSDGLAHLDNLK	G			File391 Spectrum10832 scans: 15395
	1	P68871	Hemoglobin subunit beta OS=Homo sapiens GN=HBB PE=1 SV=2	8000	15988	997	356	15	13	89.1	147	6.75	19953	1	1	0	557.301	1668.88	3	1668.88	-0.0028	0	14.32		35	1.3	K	VLGAFSDGLAHLDNLK	G			File393 Spectrum11581 scans: 17413
	1	P68871	Hemoglobin subunit beta OS=Homo sapiens GN=HBB PE=1 SV=2	8000	15988	997	356	15	13	89.1	147	6.75	19954	1	1	0	557.301	1668.88	3	1668.88	-0.0025	0	13.02	33	35	1.8	K	VLGAFSDGLAHLDNLK	G			File393 Spectrum10281 scans: 14769
	1	P68871	Hemoglobin subunit beta OS=Homo sapiens GN=HBB PE=1 SV=2	8000	15988	997	356	15	13	89.1	147	6.75	19955	1	1	0	557.301	1668.88	3	1668.88	-0.0025	0	21.13		35	0.27	K	VLGAFSDGLAHLDNLK	G			File393 Spectrum11389 scans: 16378
	1	P68871	Hemoglobin subunit beta OS=Homo sapiens GN=HBB PE=1 SV=2	8000	15988	997	356	15	13	89.1	147	6.75	19956	1	1	0	557.301	1668.88	3	1668.88	-0.0023	0	21.27		35	0.26	K	VLGAFSDGLAHLDNLK	G			File393 Spectrum10500 scans: 15069
	1	P68871	Hemoglobin subunit beta OS=Homo sapiens GN=HBB PE=1 SV=2	8000	15988	997	356	15	13	89.1	147	6.75	19957	1	1	0	557.301	1668.88	3	1668.88	-0.0023	0	20.33		35	0.33	K	VLGAFSDGLAHLDNLK	G			File393 Spectrum8624 scans: 12531
	1	P68871	Hemoglobin subunit beta OS=Homo sapiens GN=HBB PE=1 SV=2	8000	15988	997	356	15	13	89.1	147	6.75	19958	1	1	0	557.301	1668.88	3	1668.88	-0.0021	0	5.22	31	35	12	K	VLGAFSDGLAHLDNLK	G			File391 Spectrum11030 scans: 15683
	1	P68871	Hemoglobin subunit beta OS=Homo sapiens GN=HBB PE=1 SV=2	8000	15988	997	356	15	13	89.1	147	6.75	19959	1	1	0	557.301	1668.88	3	1668.88	-0.0021	0	20.01		35	0.39	K	VLGAFSDGLAHLDNLK	G			File393 Spectrum10366 scans: 14886
	1	P68871	Hemoglobin subunit beta OS=Homo sapiens GN=HBB PE=1 SV=2	8000	15988	997	356	15	13	89.1	147	6.75	19960	1	1	0	557.301	1668.88	3	1668.88	-0.0021	0	16.16		35	0.94	K	VLGAFSDGLAHLDNLK	G			File391 Spectrum11730 scans: 17502
	1	P68871	Hemoglobin subunit beta OS=Homo sapiens GN=HBB PE=1 SV=2	8000	15988	997	356	15	13	89.1	147	6.75	19961	1	1	0	557.301	1668.88	3	1668.88	-0.0021	0	30.14		35	0.037	K	VLGAFSDGLAHLDNLK	G			File391 Spectrum9524 scans: 13587
	1	P68871	Hemoglobin subunit beta OS=Homo sapiens GN=HBB PE=1 SV=2	8000	15988	997	356	15	13	89.1	147	6.75	19962	1	1	0	557.301	1668.88	3	1668.88	-0.0019	0	15.83		35	1	K	VLGAFSDGLAHLDNLK	G			File393 Spectrum10229 scans: 14700
	1	P68871	Hemoglobin subunit beta OS=Homo sapiens GN=HBB PE=1 SV=2	8000	15988	997	356	15	13	89.1	147	6.75	19963	1	1	0	557.301	1668.88	3	1668.88	-0.0019	0	6.04	32	35	9.6	K	VLGAFSDGLAHLDNLK	G			File393 Spectrum11525 scans: 16969
	1	P68871	Hemoglobin subunit beta OS=Homo sapiens GN=HBB PE=1 SV=2	8000	15988	997	356	15	13	89.1	147	6.75	19964	1	1	0	557.301	1668.88	3	1668.88	-0.0019	0	21.49		35	0.27	K	VLGAFSDGLAHLDNLK	G			File389 Spectrum9067 scans: 13579
	1	P68871	Hemoglobin subunit beta OS=Homo sapiens GN=HBB PE=1 SV=2	8000	15988	997	356	15	13	89.1	147	6.75	19965	1	1	0	557.301	1668.88	3	1668.88	-0.0017	0	24.87		35	0.13	K	VLGAFSDGLAHLDNLK	G			File389 Spectrum10797 scans: 16804
	1	P68871	Hemoglobin subunit beta OS=Homo sapiens GN=HBB PE=1 SV=2	8000	15988	997	356	15	13	89.1	147	6.75	19966	1	1	0	557.301	1668.88	3	1668.88	-0.0017	0	39.27		35	0.0046	K	VLGAFSDGLAHLDNLK	G			File389 Spectrum10789 scans: 16770
	1	P68871	Hemoglobin subunit beta OS=Homo sapiens GN=HBB PE=1 SV=2	8000	15988	997	356	15	13	89.1	147	6.75	19967	1	1	0	557.301	1668.88	3	1668.88	-0.0017	0	36.71		35	0.0082	K	VLGAFSDGLAHLDNLK	G			File389 Spectrum10785 scans: 16745
	1	P68871	Hemoglobin subunit beta OS=Homo sapiens GN=HBB PE=1 SV=2	8000	15988	997	356	15	13	89.1	147	6.75	19968	1	1	0	557.301	1668.88	3	1668.88	-0.0017	0	13.73	35	35	1.6	K	VLGAFSDGLAHLDNLK	G			File393 Spectrum9871 scans: 14208
	1	P68871	Hemoglobin subunit beta OS=Homo sapiens GN=HBB PE=1 SV=2	8000	15988	997	356	15	13	89.1	147	6.75	19969	1	1	0	557.301	1668.88	3	1668.88	-0.0017	0	34.34		35	0.014	K	VLGAFSDGLAHLDNLK	G			File391 Spectrum9010 scans: 12919
	1	P68871	Hemoglobin subunit beta OS=Homo sapiens GN=HBB PE=1 SV=2	8000	15988	997	356	15	13	89.1	147	6.75	19970	1	1	0	557.301	1668.88	3	1668.88	-0.0017	0	12.16	32	35	2.4	K	VLGAFSDGLAHLDNLK	G			File391 Spectrum11494 scans: 16283
	1	P68871	Hemoglobin subunit beta OS=Homo sapiens GN=HBB PE=1 SV=2	8000	15988	997	356	15	13	89.1	147	6.75	19971	1	1	0	557.301	1668.88	3	1668.88	-0.0017	0	13.74	34	35	1.6	K	VLGAFSDGLAHLDNLK	G			File393 Spectrum11366 scans: 16278
	1	P68871	Hemoglobin subunit beta OS=Homo sapiens GN=HBB PE=1 SV=2	8000	15988	997	356	15	13	89.1	147	6.75	19972	1	1	0	557.301	1668.88	3	1668.88	-0.0017	0	11.01		35	3.1	K	VLGAFSDGLAHLDNLK	G			File391 Spectrum11512 scans: 16369
	1	P68871	Hemoglobin subunit beta OS=Homo sapiens GN=HBB PE=1 SV=2	8000	15988	997	356	15	13	89.1	147	6.75	19973	1	1	0	557.301	1668.88	3	1668.88	-0.0017	0	26.09		35	0.095	K	VLGAFSDGLAHLDNLK	G			File393 Spectrum7709 scans: 11379
	1	P68871	Hemoglobin subunit beta OS=Homo sapiens GN=HBB PE=1 SV=2	8000	15988	997	356	15	13	89.1	147	6.75	19974	1	1	0	835.448	1668.88	2	1668.88	-0.0016	0	57.73		35	6.5e-05	K	VLGAFSDGLAHLDNLK	G			File393 Spectrum7055 scans: 10565
	1	P68871	Hemoglobin subunit beta OS=Homo sapiens GN=HBB PE=1 SV=2	8000	15988	997	356	15	13	89.1	147	6.75	19975	1	1	0	557.301	1668.88	3	1668.88	-0.0015	0	20.6		35	0.34	K	VLGAFSDGLAHLDNLK	G			File393 Spectrum10903 scans: 15658
	1	P68871	Hemoglobin subunit beta OS=Homo sapiens GN=HBB PE=1 SV=2	8000	15988	997	356	15	13	89.1	147	6.75	19976	1	1	0	557.301	1668.88	3	1668.88	-0.0015	0	15.87		35	1	K	VLGAFSDGLAHLDNLK	G			File391 Spectrum11699 scans: 17240
	1	P68871	Hemoglobin subunit beta OS=Homo sapiens GN=HBB PE=1 SV=2	8000	15988	997	356	15	13	89.1	147	6.75	19977	1	1	0	557.301	1668.88	3	1668.88	-0.0015	0	16.99	35	35	0.77	K	VLGAFSDGLAHLDNLK	G			File393 Spectrum10240 scans: 14715
	1	P68871	Hemoglobin subunit beta OS=Homo sapiens GN=HBB PE=1 SV=2	8000	15988	997	356	15	13	89.1	147	6.75	19978	1	1	0	557.301	1668.88	3	1668.88	-0.0015	0	15.97		35	0.98	K	VLGAFSDGLAHLDNLK	G			File393 Spectrum11574 scans: 17331
	1	P68871	Hemoglobin subunit beta OS=Homo sapiens GN=HBB PE=1 SV=2	8000	15988	997	356	15	13	89.1	147	6.75	19979	1	1	0	557.301	1668.88	3	1668.88	-0.0015	0	36.25		35	0.0092	K	VLGAFSDGLAHLDNLK	G			File389 Spectrum10617 scans: 15938
	1	P68871	Hemoglobin subunit beta OS=Homo sapiens GN=HBB PE=1 SV=2	8000	15988	997	356	15	13	89.1	147	6.75	19980	1	1	0	557.301	1668.88	3	1668.88	-0.0015	0	13	33	35	1.9	K	VLGAFSDGLAHLDNLK	G			File391 Spectrum11626 scans: 16840
	1	P68871	Hemoglobin subunit beta OS=Homo sapiens GN=HBB PE=1 SV=2	8000	15988	997	356	15	13	89.1	147	6.75	19981	1	1	0	557.301	1668.88	3	1668.88	-0.0015	0	42.17		35	0.0023	K	VLGAFSDGLAHLDNLK	G			File393 Spectrum8402 scans: 12258
	1	P68871	Hemoglobin subunit beta OS=Homo sapiens GN=HBB PE=1 SV=2	8000	15988	997	356	15	13	89.1	147	6.75	19982	1	1	0	557.301	1668.88	3	1668.88	-0.0015	0	27.74		35	0.065	K	VLGAFSDGLAHLDNLK	G			File389 Spectrum6881 scans: 10812
	1	P68871	Hemoglobin subunit beta OS=Homo sapiens GN=HBB PE=1 SV=2	8000	15988	997	356	15	13	89.1	147	6.75	19983	1	1	0	835.448	1668.88	2	1668.88	-0.0015	0	26.09		35	0.096	K	VLGAFSDGLAHLDNLK	G			File393 Spectrum11589 scans: 17471
	1	P68871	Hemoglobin subunit beta OS=Homo sapiens GN=HBB PE=1 SV=2	8000	15988	997	356	15	13	89.1	147	6.75	19984	1	1	0	835.448	1668.88	2	1668.88	-0.0015	0	43		35	0.002	K	VLGAFSDGLAHLDNLK	G			File389 Spectrum10543 scans: 15629
	1	P68871	Hemoglobin subunit beta OS=Homo sapiens GN=HBB PE=1 SV=2	8000	15988	997	356	15	13	89.1	147	6.75	19985	1	1	0	835.448	1668.88	2	1668.88	-0.0015	0	49.49		35	0.00044	K	VLGAFSDGLAHLDNLK	G			File389 Spectrum7628 scans: 11737
	1	P68871	Hemoglobin subunit beta OS=Homo sapiens GN=HBB PE=1 SV=2	8000	15988	997	356	15	13	89.1	147	6.75	19986	1	1	0	557.301	1668.88	3	1668.88	-0.0014	0	12.44		36	2.3	K	VLGAFSDGLAHLDNLK	G			File391 Spectrum10050 scans: 14302
	1	P68871	Hemoglobin subunit beta OS=Homo sapiens GN=HBB PE=1 SV=2	8000	15988	997	356	15	13	89.1	147	6.75	19987	1	1	0	557.301	1668.88	3	1668.88	-0.0014	0	22.14	34	36	0.24	K	VLGAFSDGLAHLDNLK	G			File391 Spectrum10267 scans: 14600
	1	P68871	Hemoglobin subunit beta OS=Homo sapiens GN=HBB PE=1 SV=2	8000	15988	997	356	15	13	89.1	147	6.75	19988	1	1	0	557.301	1668.88	3	1668.88	-0.0014	0	17.51		36	0.71	K	VLGAFSDGLAHLDNLK	G			File393 Spectrum9764 scans: 14060
	1	P68871	Hemoglobin subunit beta OS=Homo sapiens GN=HBB PE=1 SV=2	8000	15988	997	356	15	13	89.1	147	6.75	19989	1	1	0	557.301	1668.88	3	1668.88	-0.0014	0	23.82		36	0.17	K	VLGAFSDGLAHLDNLK	G			File393 Spectrum11545 scans: 17093
	1	P68871	Hemoglobin subunit beta OS=Homo sapiens GN=HBB PE=1 SV=2	8000	15988	997	356	15	13	89.1	147	6.75	19990	1	1	0	557.301	1668.88	3	1668.88	-0.0014	0	24.55		36	0.14	K	VLGAFSDGLAHLDNLK	G			File389 Spectrum10711 scans: 16328
	1	P68871	Hemoglobin subunit beta OS=Homo sapiens GN=HBB PE=1 SV=2	8000	15988	997	356	15	13	89.1	147	6.75	19991	1	1	0	835.448	1668.88	2	1668.88	-0.0013	0	10.55	31	36	3.5	K	VLGAFSDGLAHLDNLK	G			File389 Spectrum10712 scans: 16331
	1	P68871	Hemoglobin subunit beta OS=Homo sapiens GN=HBB PE=1 SV=2	8000	15988	997	356	15	13	89.1	147	6.75	19992	1	1	0	835.448	1668.88	2	1668.88	-0.0012	0	39.26		35	0.0047	K	VLGAFSDGLAHLDNLK	G			File389 Spectrum10622 scans: 15958
	1	P68871	Hemoglobin subunit beta OS=Homo sapiens GN=HBB PE=1 SV=2	8000	15988	997	356	15	13	89.1	147	6.75	19993	1	1	0	835.448	1668.88	2	1668.88	-0.0012	0	41.36	32	35	0.0029	K	VLGAFSDGLAHLDNLK	G			File389 Spectrum10698 scans: 16268
	1	P68871	Hemoglobin subunit beta OS=Homo sapiens GN=HBB PE=1 SV=2	8000	15988	997	356	15	13	89.1	147	6.75	19994	1	1	0	557.301	1668.88	3	1668.88	-0.0012	0	32.21		35	0.024	K	VLGAFSDGLAHLDNLK	G			File389 Spectrum9392 scans: 14008
	1	P68871	Hemoglobin subunit beta OS=Homo sapiens GN=HBB PE=1 SV=2	8000	15988	997	356	15	13	89.1	147	6.75	19995	1	1	0	557.301	1668.88	3	1668.88	-0.0012	0	14.13	35	35	1.5	K	VLGAFSDGLAHLDNLK	G			File391 Spectrum10102 scans: 14373
	1	P68871	Hemoglobin subunit beta OS=Homo sapiens GN=HBB PE=1 SV=2	8000	15988	997	356	15	13	89.1	147	6.75	19996	1	1	0	557.301	1668.88	3	1668.88	-0.0012	0	40.97		35	0.0032	K	VLGAFSDGLAHLDNLK	G			File389 Spectrum10730 scans: 16445
	1	P68871	Hemoglobin subunit beta OS=Homo sapiens GN=HBB PE=1 SV=2	8000	15988	997	356	15	13	89.1	147	6.75	19997	1	1	0	557.301	1668.88	3	1668.88	-0.0012	0	7		35	7.9	K	VLGAFSDGLAHLDNLK	G			File389 Spectrum10648 scans: 16069
	1	P68871	Hemoglobin subunit beta OS=Homo sapiens GN=HBB PE=1 SV=2	8000	15988	997	356	15	13	89.1	147	6.75	19998	1	1	0	557.301	1668.88	3	1668.88	-0.0012	0	17.4		35	0.72	K	VLGAFSDGLAHLDNLK	G			File391 Spectrum11677 scans: 17111
	1	P68871	Hemoglobin subunit beta OS=Homo sapiens GN=HBB PE=1 SV=2	8000	15988	997	356	15	13	89.1	147	6.75	19999	1	1	0	557.301	1668.88	3	1668.88	-0.0012	0	7.94	35	35	6.4	K	VLGAFSDGLAHLDNLK	G			File389 Spectrum10572 scans: 15716
	1	P68871	Hemoglobin subunit beta OS=Homo sapiens GN=HBB PE=1 SV=2	8000	15988	997	356	15	13	89.1	147	6.75	20000	1	1	0	557.301	1668.88	3	1668.88	-0.0012	0	14.22	35	35	1.5	K	VLGAFSDGLAHLDNLK	G			File389 Spectrum10511 scans: 15495
	1	P68871	Hemoglobin subunit beta OS=Homo sapiens GN=HBB PE=1 SV=2	8000	15988	997	356	15	13	89.1	147	6.75	20001	1	1	0	557.301	1668.88	3	1668.88	-0.0012	0	3.58	32	35	17	K	VLGAFSDGLAHLDNLK	G			File393 Spectrum6174 scans: 9483
	1	P68871	Hemoglobin subunit beta OS=Homo sapiens GN=HBB PE=1 SV=2	8000	15988	997	356	15	13	89.1	147	6.75	20002	1	1	0	557.302	1668.88	3	1668.88	-0.001	0	13.35		35	1.7	K	VLGAFSDGLAHLDNLK	G			File393 Spectrum11602 scans: 17532
	1	P68871	Hemoglobin subunit beta OS=Homo sapiens GN=HBB PE=1 SV=2	8000	15988	997	356	15	13	89.1	147	6.75	20003	1	1	0	557.302	1668.88	3	1668.88	-0.001	0	19.9	32	35	0.38	K	VLGAFSDGLAHLDNLK	G			File391 Spectrum10481 scans: 14889
	1	P68871	Hemoglobin subunit beta OS=Homo sapiens GN=HBB PE=1 SV=2	8000	15988	997	356	15	13	89.1	147	6.75	20004	1	1	0	557.302	1668.88	3	1668.88	-0.001	0	17.06		35	0.73	K	VLGAFSDGLAHLDNLK	G			File389 Spectrum10772 scans: 16685
	1	P68871	Hemoglobin subunit beta OS=Homo sapiens GN=HBB PE=1 SV=2	8000	15988	997	356	15	13	89.1	147	6.75	20005	1	1	0	557.302	1668.88	3	1668.88	-0.001	0	11.58	33	35	2.6	K	VLGAFSDGLAHLDNLK	G			File393 Spectrum11535 scans: 17030
	1	P68871	Hemoglobin subunit beta OS=Homo sapiens GN=HBB PE=1 SV=2	8000	15988	997	356	15	13	89.1	147	6.75	20006	1	1	0	557.302	1668.88	3	1668.88	-0.001	0	17.36		35	0.68	K	VLGAFSDGLAHLDNLK	G			File393 Spectrum9214 scans: 13316
	1	P68871	Hemoglobin subunit beta OS=Homo sapiens GN=HBB PE=1 SV=2	8000	15988	997	356	15	13	89.1	147	6.75	20007	1	1	0	557.302	1668.88	3	1668.88	-0.001	0	24.35		35	0.14	K	VLGAFSDGLAHLDNLK	G			File393 Spectrum9283 scans: 13410
	1	P68871	Hemoglobin subunit beta OS=Homo sapiens GN=HBB PE=1 SV=2	8000	15988	997	356	15	13	89.1	147	6.75	20008	1	1	0	557.302	1668.88	3	1668.88	-0.001	0	12.91		35	1.9	K	VLGAFSDGLAHLDNLK	G			File391 Spectrum9661 scans: 13776
	1	P68871	Hemoglobin subunit beta OS=Homo sapiens GN=HBB PE=1 SV=2	8000	15988	997	356	15	13	89.1	147	6.75	20009	1	1	0	557.302	1668.88	3	1668.88	-0.001	0	30.64		35	0.032	K	VLGAFSDGLAHLDNLK	G			File393 Spectrum11503 scans: 16828
	1	P68871	Hemoglobin subunit beta OS=Homo sapiens GN=HBB PE=1 SV=2	8000	15988	997	356	15	13	89.1	147	6.75	20010	1	1	0	557.302	1668.88	3	1668.88	-0.001	0	38.08		35	0.0058	K	VLGAFSDGLAHLDNLK	G			File393 Spectrum6668 scans: 10089
	1	P68871	Hemoglobin subunit beta OS=Homo sapiens GN=HBB PE=1 SV=2	8000	15988	997	356	15	13	89.1	147	6.75	20011	1	1	0	835.448	1668.88	2	1668.88	-0.001	0	85.08		35	1.2e-07	K	VLGAFSDGLAHLDNLK	G			File389 Spectrum6904 scans: 10840
	1	P68871	Hemoglobin subunit beta OS=Homo sapiens GN=HBB PE=1 SV=2	8000	15988	997	356	15	13	89.1	147	6.75	20012	1	1	0	835.449	1668.88	2	1668.88	-0.0008	0	11	24	35	3	K	VLGAFSDGLAHLDNLK	G			File389 Spectrum10575 scans: 15725
	1	P68871	Hemoglobin subunit beta OS=Homo sapiens GN=HBB PE=1 SV=2	8000	15988	997	356	15	13	89.1	147	6.75	20013	1	1	0	835.449	1668.88	2	1668.88	-0.0008	0	65		35	1.2e-05	K	VLGAFSDGLAHLDNLK	G			File393 Spectrum6681 scans: 10104
	1	P68871	Hemoglobin subunit beta OS=Homo sapiens GN=HBB PE=1 SV=2	8000	15988	997	356	15	13	89.1	147	6.75	20014	1	1	0	557.302	1668.88	3	1668.88	-0.0008	0	26.12		35	0.091	K	VLGAFSDGLAHLDNLK	G			File393 Spectrum10881 scans: 15627
	1	P68871	Hemoglobin subunit beta OS=Homo sapiens GN=HBB PE=1 SV=2	8000	15988	997	356	15	13	89.1	147	6.75	20015	1	1	0	557.302	1668.88	3	1668.88	-0.0008	0	16.64	34	35	0.81	K	VLGAFSDGLAHLDNLK	G			File393 Spectrum10475 scans: 15036
	1	P68871	Hemoglobin subunit beta OS=Homo sapiens GN=HBB PE=1 SV=2	8000	15988	997	356	15	13	89.1	147	6.75	20016	1	1	0	557.302	1668.88	3	1668.88	-0.0008	0	16.47		35	0.84	K	VLGAFSDGLAHLDNLK	G			File391 Spectrum9412 scans: 13437
	1	P68871	Hemoglobin subunit beta OS=Homo sapiens GN=HBB PE=1 SV=2	8000	15988	997	356	15	13	89.1	147	6.75	20017	1	1	0	557.302	1668.88	3	1668.88	-0.0008	0	13.51	34	35	1.7	K	VLGAFSDGLAHLDNLK	G			File393 Spectrum10678 scans: 15338
	1	P68871	Hemoglobin subunit beta OS=Homo sapiens GN=HBB PE=1 SV=2	8000	15988	997	356	15	13	89.1	147	6.75	20018	1	1	0	557.302	1668.88	3	1668.88	-0.0008	0	21.97		35	0.24	K	VLGAFSDGLAHLDNLK	G			File389 Spectrum10666 scans: 16135
	1	P68871	Hemoglobin subunit beta OS=Homo sapiens GN=HBB PE=1 SV=2	8000	15988	997	356	15	13	89.1	147	6.75	20019	1	1	0	557.302	1668.88	3	1668.88	-0.0008	0	20.71	35	35	0.32	K	VLGAFSDGLAHLDNLK	G			File393 Spectrum9469 scans: 13662
	1	P68871	Hemoglobin subunit beta OS=Homo sapiens GN=HBB PE=1 SV=2	8000	15988	997	356	15	13	89.1	147	6.75	20020	1	1	0	557.302	1668.88	3	1668.88	-0.0008	0	17.37		35	0.68	K	VLGAFSDGLAHLDNLK	G			File391 Spectrum11657 scans: 16991
	1	P68871	Hemoglobin subunit beta OS=Homo sapiens GN=HBB PE=1 SV=2	8000	15988	997	356	15	13	89.1	147	6.75	20021	1	1	0	557.302	1668.88	3	1668.88	-0.0008	0	10.75		35	3.1	K	VLGAFSDGLAHLDNLK	G			File393 Spectrum11570 scans: 17274
	1	P68871	Hemoglobin subunit beta OS=Homo sapiens GN=HBB PE=1 SV=2	8000	15988	997	356	15	13	89.1	147	6.75	20022	1	1	0	557.302	1668.88	3	1668.88	-0.0008	0	40.53		35	0.0033	K	VLGAFSDGLAHLDNLK	G			File389 Spectrum9000 scans: 13488
	1	P68871	Hemoglobin subunit beta OS=Homo sapiens GN=HBB PE=1 SV=2	8000	15988	997	356	15	13	89.1	147	6.75	20023	1	1	0	557.302	1668.88	3	1668.88	-0.0008	0	14.69	33	35	1.3	K	VLGAFSDGLAHLDNLK	G			File391 Spectrum6914 scans: 10312
	1	P68871	Hemoglobin subunit beta OS=Homo sapiens GN=HBB PE=1 SV=2	8000	15988	997	356	15	13	89.1	147	6.75	20024	1	1	0	557.302	1668.88	3	1668.88	-0.0008	0	55.42		35	0.00011	K	VLGAFSDGLAHLDNLK	G			File391 Spectrum7174 scans: 10630
	1	P68871	Hemoglobin subunit beta OS=Homo sapiens GN=HBB PE=1 SV=2	8000	15988	997	356	15	13	89.1	147	6.75	20025	1	1	0	557.302	1668.88	3	1668.88	-0.0008	0	29.55		35	0.041	K	VLGAFSDGLAHLDNLK	G			File393 Spectrum7044 scans: 10552
	1	P68871	Hemoglobin subunit beta OS=Homo sapiens GN=HBB PE=1 SV=2	8000	15988	997	356	15	13	89.1	147	6.75	20026	1	1	0	557.302	1668.88	3	1668.88	-0.0006	0	19.27		35	0.44	K	VLGAFSDGLAHLDNLK	G			File391 Spectrum10368 scans: 14736
	1	P68871	Hemoglobin subunit beta OS=Homo sapiens GN=HBB PE=1 SV=2	8000	15988	997	356	15	13	89.1	147	6.75	20027	1	1	0	557.302	1668.88	3	1668.88	-0.0006	0	13.62	34	35	1.6	K	VLGAFSDGLAHLDNLK	G			File391 Spectrum9906 scans: 14102
	1	P68871	Hemoglobin subunit beta OS=Homo sapiens GN=HBB PE=1 SV=2	8000	15988	997	356	15	13	89.1	147	6.75	20028	1	1	0	557.302	1668.88	3	1668.88	-0.0006	0	15.17		35	1.1	K	VLGAFSDGLAHLDNLK	G			File389 Spectrum10723 scans: 16389
	1	P68871	Hemoglobin subunit beta OS=Homo sapiens GN=HBB PE=1 SV=2	8000	15988	997	356	15	13	89.1	147	6.75	20029	1	1	0	557.302	1668.88	3	1668.88	-0.0006	0	17.81		35	0.62	K	VLGAFSDGLAHLDNLK	G			File393 Spectrum10798 scans: 15504
	1	P68871	Hemoglobin subunit beta OS=Homo sapiens GN=HBB PE=1 SV=2	8000	15988	997	356	15	13	89.1	147	6.75	20030	1	1	0	557.302	1668.88	3	1668.88	-0.0006	0	21.54		35	0.26	K	VLGAFSDGLAHLDNLK	G			File393 Spectrum8943 scans: 12949
	1	P68871	Hemoglobin subunit beta OS=Homo sapiens GN=HBB PE=1 SV=2	8000	15988	997	356	15	13	89.1	147	6.75	20031	1	1	0	557.302	1668.88	3	1668.88	-0.0006	0	21.55		35	0.26	K	VLGAFSDGLAHLDNLK	G			File393 Spectrum9432 scans: 13612
	1	P68871	Hemoglobin subunit beta OS=Homo sapiens GN=HBB PE=1 SV=2	8000	15988	997	356	15	13	89.1	147	6.75	20032	1	1	0	557.302	1668.88	3	1668.88	-0.0006	0	24.84	35	35	0.12	K	VLGAFSDGLAHLDNLK	G			File391 Spectrum8705 scans: 12522
	1	P68871	Hemoglobin subunit beta OS=Homo sapiens GN=HBB PE=1 SV=2	8000	15988	997	356	15	13	89.1	147	6.75	20033	1	1	0	557.302	1668.88	3	1668.88	-0.0006	0	11.52	31	35	2.6	K	VLGAFSDGLAHLDNLK	G			File391 Spectrum8810 scans: 12660
	1	P68871	Hemoglobin subunit beta OS=Homo sapiens GN=HBB PE=1 SV=2	8000	15988	997	356	15	13	89.1	147	6.75	20034	1	1	0	557.302	1668.88	3	1668.88	-0.0006	0	19.59		35	0.41	K	VLGAFSDGLAHLDNLK	G			File389 Spectrum8718 scans: 13122
	1	P68871	Hemoglobin subunit beta OS=Homo sapiens GN=HBB PE=1 SV=2	8000	15988	997	356	15	13	89.1	147	6.75	20035	1	1	0	557.302	1668.88	3	1668.88	-0.0006	0	18.47		35	0.53	K	VLGAFSDGLAHLDNLK	G			File391 Spectrum9800 scans: 13957
	1	P68871	Hemoglobin subunit beta OS=Homo sapiens GN=HBB PE=1 SV=2	8000	15988	997	356	15	13	89.1	147	6.75	20036	1	1	0	557.302	1668.88	3	1668.88	-0.0006	0	18.51		35	0.53	K	VLGAFSDGLAHLDNLK	G			File391 Spectrum11667 scans: 17049
	1	P68871	Hemoglobin subunit beta OS=Homo sapiens GN=HBB PE=1 SV=2	8000	15988	997	356	15	13	89.1	147	6.75	20037	1	1	0	557.302	1668.88	3	1668.88	-0.0006	0	16.43		35	0.85	K	VLGAFSDGLAHLDNLK	G			File389 Spectrum9266 scans: 13843
	1	P68871	Hemoglobin subunit beta OS=Homo sapiens GN=HBB PE=1 SV=2	8000	15988	997	356	15	13	89.1	147	6.75	20038	1	1	0	557.302	1668.88	3	1668.88	-0.0006	0	29.67		35	0.041	K	VLGAFSDGLAHLDNLK	G			File391 Spectrum11724 scans: 17446
	1	P68871	Hemoglobin subunit beta OS=Homo sapiens GN=HBB PE=1 SV=2	8000	15988	997	356	15	13	89.1	147	6.75	20039	1	1	0	557.302	1668.88	3	1668.88	-0.0006	0	33.18		35	0.018	K	VLGAFSDGLAHLDNLK	G			File389 Spectrum9601 scans: 14277
	1	P68871	Hemoglobin subunit beta OS=Homo sapiens GN=HBB PE=1 SV=2	8000	15988	997	356	15	13	89.1	147	6.75	20040	1	1	0	557.302	1668.88	3	1668.88	-0.0006	0	21.66		35	0.26	K	VLGAFSDGLAHLDNLK	G			File389 Spectrum10632 scans: 16003
	1	P68871	Hemoglobin subunit beta OS=Homo sapiens GN=HBB PE=1 SV=2	8000	15988	997	356	15	13	89.1	147	6.75	20041	1	1	0	557.302	1668.88	3	1668.88	-0.0006	0	36.08		35	0.0093	K	VLGAFSDGLAHLDNLK	G			File391 Spectrum8147 scans: 11829
	1	P68871	Hemoglobin subunit beta OS=Homo sapiens GN=HBB PE=1 SV=2	8000	15988	997	356	15	13	89.1	147	6.75	20042	1	1	0	557.302	1668.88	3	1668.88	-0.0006	0	22.07		35	0.23	K	VLGAFSDGLAHLDNLK	G			File389 Spectrum10487 scans: 15420
	1	P68871	Hemoglobin subunit beta OS=Homo sapiens GN=HBB PE=1 SV=2	8000	15988	997	356	15	13	89.1	147	6.75	20043	1	1	0	557.302	1668.88	3	1668.88	-0.0006	0	32.24		35	0.022	K	VLGAFSDGLAHLDNLK	G			File389 Spectrum8237 scans: 12505
	1	P68871	Hemoglobin subunit beta OS=Homo sapiens GN=HBB PE=1 SV=2	8000	15988	997	356	15	13	89.1	147	6.75	20044	1	1	0	557.302	1668.88	3	1668.88	-0.0006	0	25.97		35	0.095	K	VLGAFSDGLAHLDNLK	G			File389 Spectrum7523 scans: 11603
	1	P68871	Hemoglobin subunit beta OS=Homo sapiens GN=HBB PE=1 SV=2	8000	15988	997	356	15	13	89.1	147	6.75	20045	1	1	0	557.302	1668.88	3	1668.88	-0.0006	0	32.93		35	0.019	K	VLGAFSDGLAHLDNLK	G			File389 Spectrum10503 scans: 15458
	1	P68871	Hemoglobin subunit beta OS=Homo sapiens GN=HBB PE=1 SV=2	8000	15988	997	356	15	13	89.1	147	6.75	20046	1	1	0	835.449	1668.88	2	1668.88	-0.0005	0	82.16		35	2.3e-07	K	VLGAFSDGLAHLDNLK	G			File391 Spectrum7106 scans: 10547
	1	P68871	Hemoglobin subunit beta OS=Homo sapiens GN=HBB PE=1 SV=2	8000	15988	997	356	15	13	89.1	147	6.75	20047	1	1	0	557.302	1668.88	3	1668.88	-0.0004	0	29.27		35	0.044	K	VLGAFSDGLAHLDNLK	G			File393 Spectrum10577 scans: 15184
	1	P68871	Hemoglobin subunit beta OS=Homo sapiens GN=HBB PE=1 SV=2	8000	15988	997	356	15	13	89.1	147	6.75	20048	1	1	0	557.302	1668.88	3	1668.88	-0.0004	0	13.92		35	1.5	K	VLGAFSDGLAHLDNLK	G			File391 Spectrum10847 scans: 15414
	1	P68871	Hemoglobin subunit beta OS=Homo sapiens GN=HBB PE=1 SV=2	8000	15988	997	356	15	13	89.1	147	6.75	20049	1	1	0	557.302	1668.88	3	1668.88	-0.0004	0	16.46		35	0.85	K	VLGAFSDGLAHLDNLK	G			File393 Spectrum11556 scans: 17156
	1	P68871	Hemoglobin subunit beta OS=Homo sapiens GN=HBB PE=1 SV=2	8000	15988	997	356	15	13	89.1	147	6.75	20050	1	1	0	557.302	1668.88	3	1668.88	-0.0004	0	10.69		35	3.2	K	VLGAFSDGLAHLDNLK	G			File393 Spectrum10121 scans: 14554
	1	P68871	Hemoglobin subunit beta OS=Homo sapiens GN=HBB PE=1 SV=2	8000	15988	997	356	15	13	89.1	147	6.75	20051	2	1	0	557.302	1668.88	3	1668.88	-0.0004	0	6.11	28	35	9.2	K	VLGAFSDGLAHLDNLK	G			File393 Spectrum11563 scans: 17214
	1	P68871	Hemoglobin subunit beta OS=Homo sapiens GN=HBB PE=1 SV=2	8000	15988	997	356	15	13	89.1	147	6.75	20052	1	1	0	557.302	1668.88	3	1668.88	-0.0004	0	19.42		35	0.43	K	VLGAFSDGLAHLDNLK	G			File389 Spectrum10740 scans: 16504
	1	P68871	Hemoglobin subunit beta OS=Homo sapiens GN=HBB PE=1 SV=2	8000	15988	997	356	15	13	89.1	147	6.75	20053	1	1	0	557.302	1668.88	3	1668.88	-0.0004	0	6.87	34	35	7.7	K	VLGAFSDGLAHLDNLK	G			File389 Spectrum10544 scans: 15633
	1	P68871	Hemoglobin subunit beta OS=Homo sapiens GN=HBB PE=1 SV=2	8000	15988	997	356	15	13	89.1	147	6.75	20054	1	1	0	557.302	1668.88	3	1668.88	-0.0004	0	20.22		35	0.36	K	VLGAFSDGLAHLDNLK	G			File393 Spectrum7657 scans: 11307
	1	P68871	Hemoglobin subunit beta OS=Homo sapiens GN=HBB PE=1 SV=2	8000	15988	997	356	15	13	89.1	147	6.75	20055	1	1	0	557.302	1668.88	3	1668.88	-0.0004	0	7.77	35	35	6.3	K	VLGAFSDGLAHLDNLK	G			File391 Spectrum11531 scans: 16453
	1	P68871	Hemoglobin subunit beta OS=Homo sapiens GN=HBB PE=1 SV=2	8000	15988	997	356	15	13	89.1	147	6.75	20056	1	1	0	835.449	1668.88	2	1668.88	-0.0004	0	45.52	35	35	0.0011	K	VLGAFSDGLAHLDNLK	G			File391 Spectrum8119 scans: 11793
	1	P68871	Hemoglobin subunit beta OS=Homo sapiens GN=HBB PE=1 SV=2	8000	15988	997	356	15	13	89.1	147	6.75	20057	1	1	0	835.449	1668.88	2	1668.88	-0.0004	0	40.88		35	0.0031	K	VLGAFSDGLAHLDNLK	G			File393 Spectrum7555 scans: 11180
	1	P68871	Hemoglobin subunit beta OS=Homo sapiens GN=HBB PE=1 SV=2	8000	15988	997	356	15	13	89.1	147	6.75	20058	1	1	0	835.449	1668.88	2	1668.88	-0.0004	0	60.86		35	3.1e-05	K	VLGAFSDGLAHLDNLK	G			File393 Spectrum8034 scans: 11792
	1	P68871	Hemoglobin subunit beta OS=Homo sapiens GN=HBB PE=1 SV=2	8000	15988	997	356	15	13	89.1	147	6.75	20059	1	1	0	835.449	1668.88	2	1668.88	-0.0002	0	23.52		35	0.17	K	VLGAFSDGLAHLDNLK	G			File393 Spectrum7645 scans: 11292
	1	P68871	Hemoglobin subunit beta OS=Homo sapiens GN=HBB PE=1 SV=2	8000	15988	997	356	15	13	89.1	147	6.75	20060	1	1	0	835.449	1668.88	2	1668.88	-0.0002	0	17.7	34	35	0.64	K	VLGAFSDGLAHLDNLK	G			File393 Spectrum8083 scans: 11853
	1	P68871	Hemoglobin subunit beta OS=Homo sapiens GN=HBB PE=1 SV=2	8000	15988	997	356	15	13	89.1	147	6.75	20061	1	1	0	835.449	1668.88	2	1668.88	-0.0002	0	99.27		35	4.4e-09	K	VLGAFSDGLAHLDNLK	G			File389 Spectrum7195 scans: 11194
	1	P68871	Hemoglobin subunit beta OS=Homo sapiens GN=HBB PE=1 SV=2	8000	15988	997	356	15	13	89.1	147	6.75	20062	1	1	0	557.302	1668.88	3	1668.88	-0.0002	0	23.83		35	0.16	K	VLGAFSDGLAHLDNLK	G			File391 Spectrum10599 scans: 15052
	1	P68871	Hemoglobin subunit beta OS=Homo sapiens GN=HBB PE=1 SV=2	8000	15988	997	356	15	13	89.1	147	6.75	20063	1	1	0	557.302	1668.88	3	1668.88	-0.0002	0	15.21	35	35	1.1	K	VLGAFSDGLAHLDNLK	G			File391 Spectrum9532 scans: 13598
	1	P68871	Hemoglobin subunit beta OS=Homo sapiens GN=HBB PE=1 SV=2	8000	15988	997	356	15	13	89.1	147	6.75	20064	1	1	0	557.302	1668.88	3	1668.88	-0.0002	0	18.75		35	0.5	K	VLGAFSDGLAHLDNLK	G			File393 Spectrum9578 scans: 13812
	1	P68871	Hemoglobin subunit beta OS=Homo sapiens GN=HBB PE=1 SV=2	8000	15988	997	356	15	13	89.1	147	6.75	20065	1	1	0	557.302	1668.88	3	1668.88	-0.0002	0	18.62		35	0.51	K	VLGAFSDGLAHLDNLK	G			File389 Spectrum10696 scans: 16264
	1	P68871	Hemoglobin subunit beta OS=Homo sapiens GN=HBB PE=1 SV=2	8000	15988	997	356	15	13	89.1	147	6.75	20066	1	1	0	557.302	1668.88	3	1668.88	-0.0002	0	31.63		35	0.026	K	VLGAFSDGLAHLDNLK	G			File389 Spectrum10681 scans: 16199
	1	P68871	Hemoglobin subunit beta OS=Homo sapiens GN=HBB PE=1 SV=2	8000	15988	997	356	15	13	89.1	147	6.75	20067	1	1	0	557.302	1668.88	3	1668.88	-0.0002	0	24.35		35	0.14	K	VLGAFSDGLAHLDNLK	G			File393 Spectrum11514 scans: 16908
	1	P68871	Hemoglobin subunit beta OS=Homo sapiens GN=HBB PE=1 SV=2	8000	15988	997	356	15	13	89.1	147	6.75	20068	1	1	0	557.302	1668.88	3	1668.88	-0.0002	0	34.3		35	0.014	K	VLGAFSDGLAHLDNLK	G			File389 Spectrum10121 scans: 14964
	1	P68871	Hemoglobin subunit beta OS=Homo sapiens GN=HBB PE=1 SV=2	8000	15988	997	356	15	13	89.1	147	6.75	20069	1	1	0	557.302	1668.88	3	1668.88	-0.0002	0	14.95		35	1.2	K	VLGAFSDGLAHLDNLK	G			File393 Spectrum11438 scans: 16526
	1	P68871	Hemoglobin subunit beta OS=Homo sapiens GN=HBB PE=1 SV=2	8000	15988	997	356	15	13	89.1	147	6.75	20070	1	1	0	557.302	1668.88	3	1668.88	-0.0002	0	39.24		35	0.0045	K	VLGAFSDGLAHLDNLK	G			File389 Spectrum8418 scans: 12732
	1	P68871	Hemoglobin subunit beta OS=Homo sapiens GN=HBB PE=1 SV=2	8000	15988	997	356	15	13	89.1	147	6.75	20071	1	1	0	557.302	1668.88	3	1668.88	-0.0002	0	33.26		35	0.018	K	VLGAFSDGLAHLDNLK	G			File393 Spectrum8030 scans: 11788
	1	P68871	Hemoglobin subunit beta OS=Homo sapiens GN=HBB PE=1 SV=2	8000	15988	997	356	15	13	89.1	147	6.75	20072	1	1	0	557.302	1668.88	3	1668.88	-0.0002	0	13.15	35	35	1.8	K	VLGAFSDGLAHLDNLK	G			File393 Spectrum11376 scans: 16345
	1	P68871	Hemoglobin subunit beta OS=Homo sapiens GN=HBB PE=1 SV=2	8000	15988	997	356	15	13	89.1	147	6.75	20073	1	1	0	557.302	1668.88	3	1668.88	-0.0002	0	41.51		35	0.0026	K	VLGAFSDGLAHLDNLK	G			File391 Spectrum7040 scans: 10468
	1	P68871	Hemoglobin subunit beta OS=Homo sapiens GN=HBB PE=1 SV=2	8000	15988	997	356	15	13	89.1	147	6.75	20074	1	1	0	557.302	1668.88	3	1668.88	-0.0002	0	32.57		35	0.021	K	VLGAFSDGLAHLDNLK	G			File389 Spectrum6558 scans: 10418
	1	P68871	Hemoglobin subunit beta OS=Homo sapiens GN=HBB PE=1 SV=2	8000	15988	997	356	15	13	89.1	147	6.75	20075	1	1	0	557.302	1668.88	3	1668.88	-0.0002	0	21.37		35	0.27	K	VLGAFSDGLAHLDNLK	G			File391 Spectrum6769 scans: 10138
	1	P68871	Hemoglobin subunit beta OS=Homo sapiens GN=HBB PE=1 SV=2	8000	15988	997	356	15	13	89.1	147	6.75	20076	1	1	0	557.302	1668.88	3	1668.88	-0.0002	0	32.82		35	0.02	K	VLGAFSDGLAHLDNLK	G			File389 Spectrum10477 scans: 15402
	1	P68871	Hemoglobin subunit beta OS=Homo sapiens GN=HBB PE=1 SV=2	8000	15988	997	356	15	13	89.1	147	6.75	20077	1	1	0	557.302	1668.88	3	1668.88	-0.0002	0	43.75		35	0.0016	K	VLGAFSDGLAHLDNLK	G			File389 Spectrum7076 scans: 11049
	1	P68871	Hemoglobin subunit beta OS=Homo sapiens GN=HBB PE=1 SV=2	8000	15988	997	356	15	13	89.1	147	6.75	20078	1	1	0	835.449	1668.88	2	1668.88	-0.0001	0	98.06		35	5.9e-09	K	VLGAFSDGLAHLDNLK	G			File391 Spectrum7596 scans: 11142
	1	P68871	Hemoglobin subunit beta OS=Homo sapiens GN=HBB PE=1 SV=2	8000	15988	997	356	15	13	89.1	147	6.75	20079	1	1	0	835.449	1668.88	2	1668.88	-0.0001	0	103.47		35	1.7e-09	K	VLGAFSDGLAHLDNLK	G			File389 Spectrum7749 scans: 11891
	1	P68871	Hemoglobin subunit beta OS=Homo sapiens GN=HBB PE=1 SV=2	8000	15988	997	356	15	13	89.1	147	6.75	20080	1	1	0	557.302	1668.88	3	1668.88	-0.0001	0	16.18	34	35	0.9	K	VLGAFSDGLAHLDNLK	G			File391 Spectrum10634 scans: 15102
	1	P68871	Hemoglobin subunit beta OS=Homo sapiens GN=HBB PE=1 SV=2	8000	15988	997	356	15	13	89.1	147	6.75	20081	1	1	0	557.302	1668.88	3	1668.88	-0.0001	0	25.23		35	0.11	K	VLGAFSDGLAHLDNLK	G			File391 Spectrum10983 scans: 15614
	1	P68871	Hemoglobin subunit beta OS=Homo sapiens GN=HBB PE=1 SV=2	8000	15988	997	356	15	13	89.1	147	6.75	20082	1	1	0	557.302	1668.88	3	1668.88	-0.0001	0	44.38		35	0.0014	K	VLGAFSDGLAHLDNLK	G			File389 Spectrum8540 scans: 12889
	1	P68871	Hemoglobin subunit beta OS=Homo sapiens GN=HBB PE=1 SV=2	8000	15988	997	356	15	13	89.1	147	6.75	20083	1	1	0	557.302	1668.88	3	1668.88	-0.0001	0	23.83		35	0.16	K	VLGAFSDGLAHLDNLK	G			File391 Spectrum7754 scans: 11334
	1	P68871	Hemoglobin subunit beta OS=Homo sapiens GN=HBB PE=1 SV=2	8000	15988	997	356	15	13	89.1	147	6.75	20084	1	1	0	557.302	1668.88	3	1668.88	-0.0001	0	22.71	35	35	0.2	K	VLGAFSDGLAHLDNLK	G			File391 Spectrum7753 scans: 11333
	1	P68871	Hemoglobin subunit beta OS=Homo sapiens GN=HBB PE=1 SV=2	8000	15988	997	356	15	13	89.1	147	6.75	20085	1	1	0	557.302	1668.88	3	1668.88	-0.0001	0	20.65		35	0.32	K	VLGAFSDGLAHLDNLK	G			File393 Spectrum6781 scans: 10230
	1	P68871	Hemoglobin subunit beta OS=Homo sapiens GN=HBB PE=1 SV=2	8000	15988	997	356	15	13	89.1	147	6.75	20086	1	1	0	557.302	1668.88	3	1668.88	-0.0001	0	26.06		35	0.093	K	VLGAFSDGLAHLDNLK	G			File389 Spectrum6729 scans: 10624
	1	P68871	Hemoglobin subunit beta OS=Homo sapiens GN=HBB PE=1 SV=2	8000	15988	997	356	15	13	89.1	147	6.75	20087	1	1	0	835.449	1668.88	2	1668.88	0	0	28.04		35	0.059	K	VLGAFSDGLAHLDNLK	G			File389 Spectrum10658 scans: 16112
	1	P68871	Hemoglobin subunit beta OS=Homo sapiens GN=HBB PE=1 SV=2	8000	15988	997	356	15	13	89.1	147	6.75	20088	1	1	0	835.449	1668.88	2	1668.88	0	0	98.51		35	5.3e-09	K	VLGAFSDGLAHLDNLK	G			File393 Spectrum7455 scans: 11056
	1	P68871	Hemoglobin subunit beta OS=Homo sapiens GN=HBB PE=1 SV=2	8000	15988	997	356	15	13	89.1	147	6.75	20089	1	1	0	835.449	1668.88	2	1668.88	0	0	94.33		35	1.4e-08	K	VLGAFSDGLAHLDNLK	G			File391 Spectrum8260 scans: 11970
	1	P68871	Hemoglobin subunit beta OS=Homo sapiens GN=HBB PE=1 SV=2	8000	15988	997	356	15	13	89.1	147	6.75	20090	1	1	0	557.302	1668.88	3	1668.88	0.0001	0	38.59		35	0.0052	K	VLGAFSDGLAHLDNLK	G			File391 Spectrum11741 scans: 17560
	1	P68871	Hemoglobin subunit beta OS=Homo sapiens GN=HBB PE=1 SV=2	8000	15988	997	356	15	13	89.1	147	6.75	20091	1	1	0	557.302	1668.88	3	1668.88	0.0001	0	27.65		35	0.064	K	VLGAFSDGLAHLDNLK	G			File391 Spectrum8896 scans: 12769
	1	P68871	Hemoglobin subunit beta OS=Homo sapiens GN=HBB PE=1 SV=2	8000	15988	997	356	15	13	89.1	147	6.75	20092	1	1	0	557.302	1668.88	3	1668.88	0.0001	0	24.85		35	0.12	K	VLGAFSDGLAHLDNLK	G			File389 Spectrum8607 scans: 12974
	1	P68871	Hemoglobin subunit beta OS=Homo sapiens GN=HBB PE=1 SV=2	8000	15988	997	356	15	13	89.1	147	6.75	20094	1	1	0	557.302	1668.88	3	1668.88	0.0001	0	28.08		35	0.058	K	VLGAFSDGLAHLDNLK	G			File389 Spectrum10604 scans: 15853
	1	P68871	Hemoglobin subunit beta OS=Homo sapiens GN=HBB PE=1 SV=2	8000	15988	997	356	15	13	89.1	147	6.75	20095	1	1	0	557.302	1668.88	3	1668.88	0.0001	0	16.25		35	0.89	K	VLGAFSDGLAHLDNLK	G			File389 Spectrum10523 scans: 15559
	1	P68871	Hemoglobin subunit beta OS=Homo sapiens GN=HBB PE=1 SV=2	8000	15988	997	356	15	13	89.1	147	6.75	20096	1	1	0	835.449	1668.88	2	1668.88	0.0001	0	80.28		35	3.5e-07	K	VLGAFSDGLAHLDNLK	G			File391 Spectrum7233 scans: 10702
	1	P68871	Hemoglobin subunit beta OS=Homo sapiens GN=HBB PE=1 SV=2	8000	15988	997	356	15	13	89.1	147	6.75	20097	1	1	0	835.449	1668.88	2	1668.88	0.0001	0	99.55		35	4.2e-09	K	VLGAFSDGLAHLDNLK	G			File391 Spectrum7989 scans: 11633
	1	P68871	Hemoglobin subunit beta OS=Homo sapiens GN=HBB PE=1 SV=2	8000	15988	997	356	15	13	89.1	147	6.75	20098	1	1	0	835.449	1668.88	2	1668.88	0.0003	0	62.56		35	2.1e-05	K	VLGAFSDGLAHLDNLK	G			File389 Spectrum7894 scans: 12074
	1	P68871	Hemoglobin subunit beta OS=Homo sapiens GN=HBB PE=1 SV=2	8000	15988	997	356	15	13	89.1	147	6.75	20099	1	1	0	835.449	1668.88	2	1668.88	0.0003	0	83.4		35	1.7e-07	K	VLGAFSDGLAHLDNLK	G			File391 Spectrum6786 scans: 10159
	1	P68871	Hemoglobin subunit beta OS=Homo sapiens GN=HBB PE=1 SV=2	8000	15988	997	356	15	13	89.1	147	6.75	20100	1	1	0	835.449	1668.88	2	1668.88	0.0003	0	67.56		35	6.6e-06	K	VLGAFSDGLAHLDNLK	G			File393 Spectrum6868 scans: 10336
	1	P68871	Hemoglobin subunit beta OS=Homo sapiens GN=HBB PE=1 SV=2	8000	15988	997	356	15	13	89.1	147	6.75	20101	1	1	0	835.449	1668.88	2	1668.88	0.0003	0	99.09		35	4.6e-09	K	VLGAFSDGLAHLDNLK	G			File391 Spectrum7464 scans: 10981
	1	P68871	Hemoglobin subunit beta OS=Homo sapiens GN=HBB PE=1 SV=2	8000	15988	997	356	15	13	89.1	147	6.75	20102	2	1	0	557.302	1668.88	3	1668.88	0.0003	0	6.11	31	35	9.2	K	VLGAFSDGLAHLDNLK	G			File391 Spectrum10276 scans: 14612
	1	P68871	Hemoglobin subunit beta OS=Homo sapiens GN=HBB PE=1 SV=2	8000	15988	997	356	15	13	89.1	147	6.75	20103	1	1	0	557.302	1668.88	3	1668.88	0.0003	0	16.8		35	0.78	K	VLGAFSDGLAHLDNLK	G			File391 Spectrum9689 scans: 13811
	1	P68871	Hemoglobin subunit beta OS=Homo sapiens GN=HBB PE=1 SV=2	8000	15988	997	356	15	13	89.1	147	6.75	20104	1	1	0	557.302	1668.88	3	1668.88	0.0003	0	16.28		35	0.88	K	VLGAFSDGLAHLDNLK	G			File391 Spectrum10206 scans: 14518
	1	P68871	Hemoglobin subunit beta OS=Homo sapiens GN=HBB PE=1 SV=2	8000	15988	997	356	15	13	89.1	147	6.75	20105	1	1	0	557.302	1668.88	3	1668.88	0.0003	0	14.13		35	1.4	K	VLGAFSDGLAHLDNLK	G			File391 Spectrum9140 scans: 13086
	1	P68871	Hemoglobin subunit beta OS=Homo sapiens GN=HBB PE=1 SV=2	8000	15988	997	356	15	13	89.1	147	6.75	20106	1	1	0	557.302	1668.88	3	1668.88	0.0003	0	13.06		35	1.9	K	VLGAFSDGLAHLDNLK	G			File391 Spectrum11714 scans: 17359
	1	P68871	Hemoglobin subunit beta OS=Homo sapiens GN=HBB PE=1 SV=2	8000	15988	997	356	15	13	89.1	147	6.75	20107	1	1	0	557.302	1668.88	3	1668.88	0.0003	0	48.37		35	0.00055	K	VLGAFSDGLAHLDNLK	G			File389 Spectrum9773 scans: 14506
	1	P68871	Hemoglobin subunit beta OS=Homo sapiens GN=HBB PE=1 SV=2	8000	15988	997	356	15	13	89.1	147	6.75	20108	1	1	0	557.302	1668.88	3	1668.88	0.0003	0	40.49		35	0.0033	K	VLGAFSDGLAHLDNLK	G			File389 Spectrum7925 scans: 12113
	1	P68871	Hemoglobin subunit beta OS=Homo sapiens GN=HBB PE=1 SV=2	8000	15988	997	356	15	13	89.1	147	6.75	20109	1	1	0	557.302	1668.88	3	1668.88	0.0003	0	30.6		35	0.033	K	VLGAFSDGLAHLDNLK	G			File391 Spectrum8527 scans: 12303
	1	P68871	Hemoglobin subunit beta OS=Homo sapiens GN=HBB PE=1 SV=2	8000	15988	997	356	15	13	89.1	147	6.75	20110	1	1	0	835.449	1668.88	2	1668.88	0.0004	0	35.59		35	0.01	K	VLGAFSDGLAHLDNLK	G			File389 Spectrum10716 scans: 16355
	1	P68871	Hemoglobin subunit beta OS=Homo sapiens GN=HBB PE=1 SV=2	8000	15988	997	356	15	13	89.1	147	6.75	20111	1	1	0	835.449	1668.88	2	1668.88	0.0004	0	13.79	28	35	1.6	K	VLGAFSDGLAHLDNLK	G			File389 Spectrum10532 scans: 15603
	1	P68871	Hemoglobin subunit beta OS=Homo sapiens GN=HBB PE=1 SV=2	8000	15988	997	356	15	13	89.1	147	6.75	20112	1	1	0	835.449	1668.88	2	1668.88	0.0004	0	57.91		35	6.1e-05	K	VLGAFSDGLAHLDNLK	G			File389 Spectrum7916 scans: 12101
	1	P68871	Hemoglobin subunit beta OS=Homo sapiens GN=HBB PE=1 SV=2	8000	15988	997	356	15	13	89.1	147	6.75	20113	1	1	0	835.449	1668.88	2	1668.88	0.0004	0	83.12		35	1.8e-07	K	VLGAFSDGLAHLDNLK	G			File391 Spectrum6978 scans: 10389
	1	P68871	Hemoglobin subunit beta OS=Homo sapiens GN=HBB PE=1 SV=2	8000	15988	997	356	15	13	89.1	147	6.75	20114	1	1	0	557.302	1668.88	3	1668.88	0.0005	0	14.21		35	1.4	K	VLGAFSDGLAHLDNLK	G			File393 Spectrum11614 scans: 17592
	1	P68871	Hemoglobin subunit beta OS=Homo sapiens GN=HBB PE=1 SV=2	8000	15988	997	356	15	13	89.1	147	6.75	20115	1	1	0	557.302	1668.88	3	1668.88	0.0005	0	31.2		35	0.028	K	VLGAFSDGLAHLDNLK	G			File393 Spectrum8752 scans: 12693
	1	P68871	Hemoglobin subunit beta OS=Homo sapiens GN=HBB PE=1 SV=2	8000	15988	997	356	15	13	89.1	147	6.75	20116	1	1	0	557.302	1668.88	3	1668.88	0.0005	0	22.9	33	35	0.19	K	VLGAFSDGLAHLDNLK	G			File393 Spectrum9325 scans: 13466
	1	P68871	Hemoglobin subunit beta OS=Homo sapiens GN=HBB PE=1 SV=2	8000	15988	997	356	15	13	89.1	147	6.75	20117	1	1	0	557.302	1668.88	3	1668.88	0.0005	0	29.39		35	0.043	K	VLGAFSDGLAHLDNLK	G			File391 Spectrum11577 scans: 16615
	1	P68871	Hemoglobin subunit beta OS=Homo sapiens GN=HBB PE=1 SV=2	8000	15988	997	356	15	13	89.1	147	6.75	20118	1	1	0	557.302	1668.88	3	1668.88	0.0005	0	44.59		35	0.0013	K	VLGAFSDGLAHLDNLK	G			File393 Spectrum7325 scans: 10892
	1	P68871	Hemoglobin subunit beta OS=Homo sapiens GN=HBB PE=1 SV=2	8000	15988	997	356	15	13	89.1	147	6.75	20119	1	1	0	557.302	1668.88	3	1668.88	0.0005	0	39.22		35	0.0045	K	VLGAFSDGLAHLDNLK	G			File389 Spectrum8111 scans: 12346
	1	P68871	Hemoglobin subunit beta OS=Homo sapiens GN=HBB PE=1 SV=2	8000	15988	997	356	15	13	89.1	147	6.75	20120	1	1	0	835.449	1668.88	2	1668.88	0.0005	0	12.39	27	35	2.2	K	VLGAFSDGLAHLDNLK	G			File389 Spectrum10664 scans: 16128
	1	P68871	Hemoglobin subunit beta OS=Homo sapiens GN=HBB PE=1 SV=2	8000	15988	997	356	15	13	89.1	147	6.75	20121	1	1	0	835.449	1668.88	2	1668.88	0.0005	0	15.48	29	35	1.1	K	VLGAFSDGLAHLDNLK	G			File389 Spectrum10515 scans: 15516
	1	P68871	Hemoglobin subunit beta OS=Homo sapiens GN=HBB PE=1 SV=2	8000	15988	997	356	15	13	89.1	147	6.75	20122	1	1	0	835.449	1668.88	2	1668.88	0.0005	0	86.75		35	7.9e-08	K	VLGAFSDGLAHLDNLK	G			File389 Spectrum6732 scans: 10627
	1	P68871	Hemoglobin subunit beta OS=Homo sapiens GN=HBB PE=1 SV=2	8000	15988	997	356	15	13	89.1	147	6.75	20123	1	1	0	835.449	1668.88	2	1668.88	0.0005	0	74.23		35	1.4e-06	K	VLGAFSDGLAHLDNLK	G			File393 Spectrum7906 scans: 11631
	1	P68871	Hemoglobin subunit beta OS=Homo sapiens GN=HBB PE=1 SV=2	8000	15988	997	356	15	13	89.1	147	6.75	20124	1	1	0	835.449	1668.88	2	1668.88	0.0005	0	94.5		35	1.3e-08	K	VLGAFSDGLAHLDNLK	G			File393 Spectrum7330 scans: 10898
	1	P68871	Hemoglobin subunit beta OS=Homo sapiens GN=HBB PE=1 SV=2	8000	15988	997	356	15	13	89.1	147	6.75	20125	1	1	0	835.449	1668.88	2	1668.88	0.0006	0	21.74		35	0.25	K	VLGAFSDGLAHLDNLK	G			File389 Spectrum10638 scans: 16031
	1	P68871	Hemoglobin subunit beta OS=Homo sapiens GN=HBB PE=1 SV=2	8000	15988	997	356	15	13	89.1	147	6.75	20126	1	1	0	835.449	1668.88	2	1668.88	0.0006	0	106.31		35	8.8e-10	K	VLGAFSDGLAHLDNLK	G			File389 Spectrum7322 scans: 11354
	1	P68871	Hemoglobin subunit beta OS=Homo sapiens GN=HBB PE=1 SV=2	8000	15988	997	356	15	13	89.1	147	6.75	20127	1	1	0	835.449	1668.88	2	1668.88	0.0006	0	111.11		35	2.9e-10	K	VLGAFSDGLAHLDNLK	G			File393 Spectrum7782 scans: 11473
	1	P68871	Hemoglobin subunit beta OS=Homo sapiens GN=HBB PE=1 SV=2	8000	15988	997	356	15	13	89.1	147	6.75	20128	1	1	0	557.302	1668.88	3	1668.88	0.0007	0	21.95		35	0.24	K	VLGAFSDGLAHLDNLK	G			File389 Spectrum9380 scans: 13992
	1	P68871	Hemoglobin subunit beta OS=Homo sapiens GN=HBB PE=1 SV=2	8000	15988	997	356	15	13	89.1	147	6.75	20129	1	1	0	557.302	1668.88	3	1668.88	0.0007	0	27.24		35	0.071	K	VLGAFSDGLAHLDNLK	G			File389 Spectrum9548 scans: 14205
	1	P68871	Hemoglobin subunit beta OS=Homo sapiens GN=HBB PE=1 SV=2	8000	15988	997	356	15	13	89.1	147	6.75	20130	1	1	0	557.302	1668.88	3	1668.88	0.0007	0	18.22		35	0.57	K	VLGAFSDGLAHLDNLK	G			File391 Spectrum9936 scans: 14145
	1	P68871	Hemoglobin subunit beta OS=Homo sapiens GN=HBB PE=1 SV=2	8000	15988	997	356	15	13	89.1	147	6.75	20131	2	1	0	557.302	1668.88	3	1668.88	0.0007	0	1.68	27	35	26	K	VLGAFSDGLAHLDNLK	G			File391 Spectrum11623 scans: 16831
	1	P68871	Hemoglobin subunit beta OS=Homo sapiens GN=HBB PE=1 SV=2	8000	15988	997	356	15	13	89.1	147	6.75	20132	1	1	0	557.302	1668.88	3	1668.88	0.0007	0	51.2		35	0.00029	K	VLGAFSDGLAHLDNLK	G			File391 Spectrum8019 scans: 11671
	1	P68871	Hemoglobin subunit beta OS=Homo sapiens GN=HBB PE=1 SV=2	8000	15988	997	356	15	13	89.1	147	6.75	20133	1	1	0	835.449	1668.88	2	1668.88	0.0007	0	118.8		35	5e-11	K	VLGAFSDGLAHLDNLK	G			File389 Spectrum8038 scans: 12255
	1	P68871	Hemoglobin subunit beta OS=Homo sapiens GN=HBB PE=1 SV=2	8000	15988	997	356	15	13	89.1	147	6.75	20134	2	1	0	557.302	1668.88	3	1668.88	0.0008	0	3.03	25	35	19	K	VLGAFSDGLAHLDNLK	G			File391 Spectrum10736 scans: 15255
	1	P68871	Hemoglobin subunit beta OS=Homo sapiens GN=HBB PE=1 SV=2	8000	15988	997	356	15	13	89.1	147	6.75	20135	1	1	0	557.302	1668.88	3	1668.88	0.0008	0	21.85		35	0.25	K	VLGAFSDGLAHLDNLK	G			File391 Spectrum10928 scans: 15534
	1	P68871	Hemoglobin subunit beta OS=Homo sapiens GN=HBB PE=1 SV=2	8000	15988	997	356	15	13	89.1	147	6.75	20136	1	1	0	557.302	1668.88	3	1668.88	0.0008	0	14.83	34	35	1.2	K	VLGAFSDGLAHLDNLK	G			File389 Spectrum9679 scans: 14383
	1	P68871	Hemoglobin subunit beta OS=Homo sapiens GN=HBB PE=1 SV=2	8000	15988	997	356	15	13	89.1	147	6.75	20137	1	1	0	557.302	1668.88	3	1668.88	0.0008	0	17.56		35	0.66	K	VLGAFSDGLAHLDNLK	G			File389 Spectrum10759 scans: 16624
	1	P68871	Hemoglobin subunit beta OS=Homo sapiens GN=HBB PE=1 SV=2	8000	15988	997	356	15	13	89.1	147	6.75	20138	1	1	0	557.302	1668.88	3	1668.88	0.0008	0	50.81		35	0.00031	K	VLGAFSDGLAHLDNLK	G			File389 Spectrum7795 scans: 11951
	1	P68871	Hemoglobin subunit beta OS=Homo sapiens GN=HBB PE=1 SV=2	8000	15988	997	356	15	13	89.1	147	6.75	20139	1	1	0	557.302	1668.88	3	1668.88	0.0008	0	30.64		35	0.032	K	VLGAFSDGLAHLDNLK	G			File393 Spectrum8284 scans: 12104
	1	P68871	Hemoglobin subunit beta OS=Homo sapiens GN=HBB PE=1 SV=2	8000	15988	997	356	15	13	89.1	147	6.75	20140	1	1	0	557.302	1668.88	3	1668.88	0.0008	0	35.26		35	0.011	K	VLGAFSDGLAHLDNLK	G			File391 Spectrum8321 scans: 12044
	1	P68871	Hemoglobin subunit beta OS=Homo sapiens GN=HBB PE=1 SV=2	8000	15988	997	356	15	13	89.1	147	6.75	20141	1	1	0	557.302	1668.88	3	1668.88	0.0008	0	47.91		35	0.00061	K	VLGAFSDGLAHLDNLK	G			File391 Spectrum7463 scans: 10980
	1	P68871	Hemoglobin subunit beta OS=Homo sapiens GN=HBB PE=1 SV=2	8000	15988	997	356	15	13	89.1	147	6.75	20142	1	1	0	557.302	1668.88	3	1668.88	0.001	0	24.27		35	0.14	K	VLGAFSDGLAHLDNLK	G			File389 Spectrum9157 scans: 13696
	1	P68871	Hemoglobin subunit beta OS=Homo sapiens GN=HBB PE=1 SV=2	8000	15988	997	356	15	13	89.1	147	6.75	20143	1	1	0	557.302	1668.88	3	1668.88	0.001	0	12.54		35	2.1	K	VLGAFSDGLAHLDNLK	G			File391 Spectrum9279 scans: 13261
	1	P68871	Hemoglobin subunit beta OS=Homo sapiens GN=HBB PE=1 SV=2	8000	15988	997	356	15	13	89.1	147	6.75	20144	1	1	0	557.302	1668.88	3	1668.88	0.001	0	16.96	35	35	0.76	K	VLGAFSDGLAHLDNLK	G			File389 Spectrum9922 scans: 14700
	1	P68871	Hemoglobin subunit beta OS=Homo sapiens GN=HBB PE=1 SV=2	8000	15988	997	356	15	13	89.1	147	6.75	20145	1	1	0	557.302	1668.88	3	1668.88	0.001	0	13.3	35	35	1.8	K	VLGAFSDGLAHLDNLK	G			File391 Spectrum11642 scans: 16911
	1	P68871	Hemoglobin subunit beta OS=Homo sapiens GN=HBB PE=1 SV=2	8000	15988	997	356	15	13	89.1	147	6.75	20146	1	1	0	557.302	1668.88	3	1668.88	0.001	0	17.66		35	0.64	K	VLGAFSDGLAHLDNLK	G			File389 Spectrum8865 scans: 13312
	1	P68871	Hemoglobin subunit beta OS=Homo sapiens GN=HBB PE=1 SV=2	8000	15988	997	356	15	13	89.1	147	6.75	20147	1	1	0	557.302	1668.88	3	1668.88	0.001	0	48.41		35	0.00054	K	VLGAFSDGLAHLDNLK	G			File393 Spectrum7905 scans: 11630
	1	P68871	Hemoglobin subunit beta OS=Homo sapiens GN=HBB PE=1 SV=2	8000	15988	997	356	15	13	89.1	147	6.75	20148	1	1	0	557.302	1668.88	3	1668.88	0.001	0	40.49		35	0.0034	K	VLGAFSDGLAHLDNLK	G			File393 Spectrum6911 scans: 10390
	1	P68871	Hemoglobin subunit beta OS=Homo sapiens GN=HBB PE=1 SV=2	8000	15988	997	356	15	13	89.1	147	6.75	20149	1	1	0	835.45	1668.88	2	1668.88	0.0011	0	40.24		35	0.0036	K	VLGAFSDGLAHLDNLK	G			File391 Spectrum7861 scans: 11474
	1	P68871	Hemoglobin subunit beta OS=Homo sapiens GN=HBB PE=1 SV=2	8000	15988	997	356	15	13	89.1	147	6.75	20150	1	1	0	835.45	1668.88	2	1668.88	0.0011	0	71.19		35	2.9e-06	K	VLGAFSDGLAHLDNLK	G			File391 Spectrum6782 scans: 10154
	1	P68871	Hemoglobin subunit beta OS=Homo sapiens GN=HBB PE=1 SV=2	8000	15988	997	356	15	13	89.1	147	6.75	20151	3	1	0	557.302	1668.88	3	1668.88	0.0012	0	10.14	33	35	3.6	K	VLGAFSDGLAHLDNLK	G			File393 Spectrum11590 scans: 17473
	1	P68871	Hemoglobin subunit beta OS=Homo sapiens GN=HBB PE=1 SV=2	8000	15988	997	356	15	13	89.1	147	6.75	20152	1	1	0	557.302	1668.88	3	1668.88	0.0012	0	16.6	31	35	0.82	K	VLGAFSDGLAHLDNLK	G			File391 Spectrum10716 scans: 15230
	1	P68871	Hemoglobin subunit beta OS=Homo sapiens GN=HBB PE=1 SV=2	8000	15988	997	356	15	13	89.1	147	6.75	20153	1	1	0	557.302	1668.88	3	1668.88	0.0012	0	15.85		35	0.98	K	VLGAFSDGLAHLDNLK	G			File391 Spectrum11688 scans: 17175
	1	P68871	Hemoglobin subunit beta OS=Homo sapiens GN=HBB PE=1 SV=2	8000	15988	997	356	15	13	89.1	147	6.75	20154	1	1	0	557.302	1668.88	3	1668.88	0.0012	0	22.37		35	0.22	K	VLGAFSDGLAHLDNLK	G			File389 Spectrum9655 scans: 14352
	1	P68871	Hemoglobin subunit beta OS=Homo sapiens GN=HBB PE=1 SV=2	8000	15988	997	356	15	13	89.1	147	6.75	20155	1	1	0	557.302	1668.88	3	1668.88	0.0012	0	43.22		35	0.0018	K	VLGAFSDGLAHLDNLK	G			File393 Spectrum8211 scans: 12013
	1	P68871	Hemoglobin subunit beta OS=Homo sapiens GN=HBB PE=1 SV=2	8000	15988	997	356	15	13	89.1	147	6.75	20156	1	1	0	835.45	1668.88	2	1668.88	0.0014	0	24.31	32	35	0.14	K	VLGAFSDGLAHLDNLK	G			File389 Spectrum10608 scans: 15872
	1	P68871	Hemoglobin subunit beta OS=Homo sapiens GN=HBB PE=1 SV=2	8000	15988	997	356	15	13	89.1	147	6.75	20157	1	1	0	835.45	1668.88	2	1668.88	0.0014	0	30.1	33	35	0.037	K	VLGAFSDGLAHLDNLK	G			File389 Spectrum10680 scans: 16196
	1	P68871	Hemoglobin subunit beta OS=Homo sapiens GN=HBB PE=1 SV=2	8000	15988	997	356	15	13	89.1	147	6.75	20158	1	1	0	557.302	1668.88	3	1668.88	0.0014	0	14.43	31	35	1.4	K	VLGAFSDGLAHLDNLK	G			File393 Spectrum8824 scans: 12793
	1	P68871	Hemoglobin subunit beta OS=Homo sapiens GN=HBB PE=1 SV=2	8000	15988	997	356	15	13	89.1	147	6.75	20159	1	1	0	835.45	1668.88	2	1668.88	0.0015	0	46.69		35	0.0008	K	VLGAFSDGLAHLDNLK	G			File391 Spectrum8137 scans: 11816
	1	P68871	Hemoglobin subunit beta OS=Homo sapiens GN=HBB PE=1 SV=2	8000	15988	997	356	15	13	89.1	147	6.75	20160	1	1	0	835.45	1668.88	2	1668.88	0.0015	0	100.65		35	3.2e-09	K	VLGAFSDGLAHLDNLK	G			File389 Spectrum6579 scans: 10443
	1	P68871	Hemoglobin subunit beta OS=Homo sapiens GN=HBB PE=1 SV=2	8000	15988	997	356	15	13	89.1	147	6.75	20161	1	1	0	557.302	1668.89	3	1668.88	0.0016	0	49.22		35	0.00045	K	VLGAFSDGLAHLDNLK	G			File393 Spectrum7453 scans: 11053
	1	P68871	Hemoglobin subunit beta OS=Homo sapiens GN=HBB PE=1 SV=2	8000	15988	997	356	15	13	89.1	147	6.75	20162	1	1	0	557.302	1668.89	3	1668.88	0.0016	0	34.66		35	0.013	K	VLGAFSDGLAHLDNLK	G			File391 Spectrum7595 scans: 11141
	1	P68871	Hemoglobin subunit beta OS=Homo sapiens GN=HBB PE=1 SV=2	8000	15988	997	356	15	13	89.1	147	6.75	20163	1	1	0	557.302	1668.89	3	1668.88	0.0018	0	24.23		35	0.14	K	VLGAFSDGLAHLDNLK	G			File393 Spectrum9055 scans: 13100
	1	P68871	Hemoglobin subunit beta OS=Homo sapiens GN=HBB PE=1 SV=2	8000	15988	997	356	15	13	89.1	147	6.75	20164	1	1	0	557.302	1668.89	3	1668.88	0.0018	0	11.74	34	35	2.5	K	VLGAFSDGLAHLDNLK	G			File389 Spectrum10588 scans: 15784
	1	P68871	Hemoglobin subunit beta OS=Homo sapiens GN=HBB PE=1 SV=2	8000	15988	997	356	15	13	89.1	147	6.75	20165	1	1	0	557.302	1668.89	3	1668.88	0.0018	0	42.83		35	0.002	K	VLGAFSDGLAHLDNLK	G			File391 Spectrum8404 scans: 12148
	1	P68871	Hemoglobin subunit beta OS=Homo sapiens GN=HBB PE=1 SV=2	8000	15988	997	356	15	13	89.1	147	6.75	20166	1	1	0	557.302	1668.89	3	1668.88	0.0019	0	14.1	34	35	1.5	K	VLGAFSDGLAHLDNLK	G			File389 Spectrum10041 scans: 14856
	1	P68871	Hemoglobin subunit beta OS=Homo sapiens GN=HBB PE=1 SV=2	8000	15988	997	356	15	13	89.1	147	6.75	20167	1	1	0	557.302	1668.89	3	1668.88	0.0019	0	46.06		35	0.00096	K	VLGAFSDGLAHLDNLK	G			File389 Spectrum7337 scans: 11372
	1	P68871	Hemoglobin subunit beta OS=Homo sapiens GN=HBB PE=1 SV=2	8000	15988	997	356	15	13	89.1	147	6.75	20168	1	1	0	557.302	1668.89	3	1668.88	0.0019	0	46.71		35	0.00083	K	VLGAFSDGLAHLDNLK	G			File389 Spectrum8061 scans: 12283
	1	P68871	Hemoglobin subunit beta OS=Homo sapiens GN=HBB PE=1 SV=2	8000	15988	997	356	15	13	89.1	147	6.75	20169	1	1	0	557.303	1668.89	3	1668.88	0.0023	0	49.73		35	0.00041	K	VLGAFSDGLAHLDNLK	G			File389 Spectrum7672 scans: 11794
	1	P68871	Hemoglobin subunit beta OS=Homo sapiens GN=HBB PE=1 SV=2	8000	15988	997	356	15	13	89.1	147	6.75	20170	1	1	0	557.303	1668.89	3	1668.88	0.0023	0	51.7		35	0.00026	K	VLGAFSDGLAHLDNLK	G			File393 Spectrum7781 scans: 11472
	1	P68871	Hemoglobin subunit beta OS=Homo sapiens GN=HBB PE=1 SV=2	8000	15988	997	356	15	13	89.1	147	6.75	20171	1	1	0	557.303	1668.89	3	1668.88	0.0023	0	4.14	33	35	15	K	VLGAFSDGLAHLDNLK	G			File393 Spectrum11362 scans: 16264
	1	P68871	Hemoglobin subunit beta OS=Homo sapiens GN=HBB PE=1 SV=2	8000	15988	997	356	15	13	89.1	147	6.75	20172	1	1	0	557.303	1668.89	3	1668.88	0.0023	0	49.92		35	0.00039	K	VLGAFSDGLAHLDNLK	G			File391 Spectrum8306 scans: 12026
	1	P68871	Hemoglobin subunit beta OS=Homo sapiens GN=HBB PE=1 SV=2	8000	15988	997	356	15	13	89.1	147	6.75	20173	1	1	0	557.303	1668.89	3	1668.88	0.0023	0	41.71		35	0.0026	K	VLGAFSDGLAHLDNLK	G			File393 Spectrum8197 scans: 11996
	1	P68871	Hemoglobin subunit beta OS=Homo sapiens GN=HBB PE=1 SV=2	8000	15988	997	356	15	13	89.1	147	6.75	20174	1	1	0	557.303	1668.89	3	1668.88	0.0025	0	49.47		35	0.00043	K	VLGAFSDGLAHLDNLK	G			File389 Spectrum7209 scans: 11211
	1	P68871	Hemoglobin subunit beta OS=Homo sapiens GN=HBB PE=1 SV=2	8000	15988	997	356	15	13	89.1	147	6.75	20175	1	1	0	835.45	1668.89	2	1668.88	0.0026	0	17.76	27	35	0.64	K	VLGAFSDGLAHLDNLK	G			File389 Spectrum10768 scans: 16675
	1	P68871	Hemoglobin subunit beta OS=Homo sapiens GN=HBB PE=1 SV=2	8000	15988	997	356	15	13	89.1	147	6.75	20176	1	1	0	557.303	1668.89	3	1668.88	0.0028	0	49.13		35	0.00045	K	VLGAFSDGLAHLDNLK	G			File391 Spectrum7891 scans: 11512
	1	P68871	Hemoglobin subunit beta OS=Homo sapiens GN=HBB PE=1 SV=2	8000	15988	997	356	15	13	89.1	147	6.75	20177	1	1	0	835.451	1668.89	2	1668.88	0.0032	0	18	33	35	0.57	K	VLGAFSDGLAHLDNLK	G			File389 Spectrum10697 scans: 16265
	1	P68871	Hemoglobin subunit beta OS=Homo sapiens GN=HBB PE=1 SV=2	8000	15988	997	356	15	13	89.1	147	6.75	20178	1	1	0	557.303	1668.89	3	1668.88	0.0038	0	58.81		35	4.7e-05	K	VLGAFSDGLAHLDNLK	G			File393 Spectrum8154 scans: 11943
	1	P68871	Hemoglobin subunit beta OS=Homo sapiens GN=HBB PE=1 SV=2	8000	15988	997	356	15	13	89.1	147	6.75	20179	1	1	0	557.303	1668.89	3	1668.88	0.0041	0	15.27	34	35	1.1	K	VLGAFSDGLAHLDNLK	G			File391 Spectrum11519 scans: 16407
	1	P68871	Hemoglobin subunit beta OS=Homo sapiens GN=HBB PE=1 SV=2	8000	15988	997	356	15	13	89.1	147	6.75	20180	1	1	0	557.303	1668.89	3	1668.88	0.0041	0	54.67		35	0.00012	K	VLGAFSDGLAHLDNLK	G			File391 Spectrum8273 scans: 11986
	1	P68871	Hemoglobin subunit beta OS=Homo sapiens GN=HBB PE=1 SV=2	8000	15988	997	356	15	13	89.1	147	6.75	20181	1	1	0	835.451	1668.89	2	1668.88	0.0048	0	28.19	32	35	0.059	K	VLGAFSDGLAHLDNLK	G			File391 Spectrum11646 scans: 16926
	1	P68871	Hemoglobin subunit beta OS=Homo sapiens GN=HBB PE=1 SV=2	8000	15988	997	356	15	13	89.1	147	6.75	20473	1	1	0	562.631	1684.87	3	1684.88	-0.006	0	10.73	31	36	3.6	K	VLGAFSDGLAHLDNLK	G	Oxidation (HW)	0.0000000000100000.0	File389 Spectrum8028 scans: 12243
	1	P68871	Hemoglobin subunit beta OS=Homo sapiens GN=HBB PE=1 SV=2	8000	15988	997	356	15	13	89.1	147	6.75	20474	1	1	0	562.631	1684.87	3	1684.88	-0.0059	0	8.58	35	36	6	K	VLGAFSDGLAHLDNLK	G	Oxidation (HW)	0.0000000000100000.0	File389 Spectrum7283 scans: 11305
	1	P68871	Hemoglobin subunit beta OS=Homo sapiens GN=HBB PE=1 SV=2	8000	15988	997	356	15	13	89.1	147	6.75	20475	1	1	0	562.632	1684.88	3	1684.88	-0.0031	0	25.35		36	0.12	K	VLGAFSDGLAHLDNLK	G	Oxidation (HW)	0.0000000000100000.0	File389 Spectrum7269 scans: 11287
	1	P68871	Hemoglobin subunit beta OS=Homo sapiens GN=HBB PE=1 SV=2	8000	15988	997	356	15	13	89.1	147	6.75	20477	1	1	0	562.633	1684.88	3	1684.88	-0.0017	0	19.95		36	0.44	K	VLGAFSDGLAHLDNLK	G	Oxidation (HW)	0.0000000000100000.0	File393 Spectrum7395 scans: 10978
	1	P68871	Hemoglobin subunit beta OS=Homo sapiens GN=HBB PE=1 SV=2	8000	15988	997	356	15	13	89.1	147	6.75	20478	1	1	0	843.446	1684.88	2	1684.88	-0.0014	0	37.71		36	0.0076	K	VLGAFSDGLAHLDNLK	G	Oxidation (HW)	0.0000000000100000.0	File393 Spectrum9132 scans: 13204
	1	P68871	Hemoglobin subunit beta OS=Homo sapiens GN=HBB PE=1 SV=2	8000	15988	997	356	15	13	89.1	147	6.75	20479	2	1	0	562.633	1684.88	3	1684.88	0	0	4.37	32	36	15	K	VLGAFSDGLAHLDNLK	G	Oxidation (HW)	0.0000000000100000.0	File393 Spectrum7081 scans: 10596
	1	P68871	Hemoglobin subunit beta OS=Homo sapiens GN=HBB PE=1 SV=2	8000	15988	997	356	15	13	89.1	147	6.75	20480	1	1	0	843.447	1684.88	2	1684.88	0.0009	0	36.81	35	36	0.0085	K	VLGAFSDGLAHLDNLK	G	Oxidation (HW)	0.0000000000100000.0	File389 Spectrum8928 scans: 13395
	1	P68871	Hemoglobin subunit beta OS=Homo sapiens GN=HBB PE=1 SV=2	8000	15988	997	356	15	13	89.1	147	6.75	21935	1	1	1	584.659	1750.96	3	1750.96	-0.0001	0	5.14		32	6	R	LLGNVLVCVLAHHFGK	E	2 Oxidation (HW)	0.0000000000011000.0	File393 Spectrum11113 scans: 15931
	1	P68871	Hemoglobin subunit beta OS=Homo sapiens GN=HBB PE=1 SV=2	8000	15988	997	356	15	13	89.1	147	6.75	21936	2	1	1	584.659	1750.96	3	1750.96	0.0003	0	5.38		33	6.2	R	LLGNVLVCVLAHHFGK	E	2 Oxidation (HW)	0.0000000000011000.0	File391 Spectrum11238 scans: 15961
	1	P68871	Hemoglobin subunit beta OS=Homo sapiens GN=HBB PE=1 SV=2	8000	15988	997	356	15	13	89.1	147	6.75	21937	4	1	1	584.659	1750.96	3	1750.96	0.0012	0	2.38	31	33	12	R	LLGNVLVCVLAHHFGK	E	2 Oxidation (HW)	0.0000000000011000.0	File389 Spectrum10276 scans: 15154
	1	P68871	Hemoglobin subunit beta OS=Homo sapiens GN=HBB PE=1 SV=2	8000	15988	997	356	15	13	89.1	147	6.75	23034	1	1	0	450.251	1796.98	4	1796.98	-0.0022	1	7.65	28	33	3.7	K	KVLGAFSDGLAHLDNLK	G			File391 Spectrum6428 scans: 9723
	1	P68871	Hemoglobin subunit beta OS=Homo sapiens GN=HBB PE=1 SV=2	8000	15988	997	356	15	13	89.1	147	6.75	23038	1	1	0	450.252	1796.98	4	1796.98	-0.0016	1	6.68	28	33	4.7	K	KVLGAFSDGLAHLDNLK	G			File393 Spectrum6003 scans: 9276
	1	P68871	Hemoglobin subunit beta OS=Homo sapiens GN=HBB PE=1 SV=2	8000	15988	997	356	15	13	89.1	147	6.75	23040	1	1	0	450.252	1796.98	4	1796.98	-0.0015	1	22		33	0.14	K	KVLGAFSDGLAHLDNLK	G			File389 Spectrum7454 scans: 11516
	1	P68871	Hemoglobin subunit beta OS=Homo sapiens GN=HBB PE=1 SV=2	8000	15988	997	356	15	13	89.1	147	6.75	23041	1	1	0	600	1796.98	3	1796.98	-0.0014	1	47.6		33	0.00038	K	KVLGAFSDGLAHLDNLK	G			File393 Spectrum6441 scans: 9814
	1	P68871	Hemoglobin subunit beta OS=Homo sapiens GN=HBB PE=1 SV=2	8000	15988	997	356	15	13	89.1	147	6.75	23042	1	1	0	450.252	1796.98	4	1796.98	-0.0013	1	11.87	33	33	1.4	K	KVLGAFSDGLAHLDNLK	G			File393 Spectrum6779 scans: 10227
	1	P68871	Hemoglobin subunit beta OS=Homo sapiens GN=HBB PE=1 SV=2	8000	15988	997	356	15	13	89.1	147	6.75	23043	1	1	0	450.252	1796.98	4	1796.98	-0.0012	1	28.32		33	0.032	K	KVLGAFSDGLAHLDNLK	G			File391 Spectrum7696 scans: 11263
	1	P68871	Hemoglobin subunit beta OS=Homo sapiens GN=HBB PE=1 SV=2	8000	15988	997	356	15	13	89.1	147	6.75	23044	1	1	0	450.252	1796.98	4	1796.98	-0.0012	1	8.51	30	33	3.1	K	KVLGAFSDGLAHLDNLK	G			File391 Spectrum7223 scans: 10690
	1	P68871	Hemoglobin subunit beta OS=Homo sapiens GN=HBB PE=1 SV=2	8000	15988	997	356	15	13	89.1	147	6.75	23045	3	1	0	450.252	1796.98	4	1796.98	-0.0012	1	1.39	25	33	16	K	KVLGAFSDGLAHLDNLK	G			File389 Spectrum6636 scans: 10512
	1	P68871	Hemoglobin subunit beta OS=Homo sapiens GN=HBB PE=1 SV=2	8000	15988	997	356	15	13	89.1	147	6.75	23047	1	1	0	899.496	1796.98	2	1796.98	-0.0012	1	52.35		33	0.00013	K	KVLGAFSDGLAHLDNLK	G			File393 Spectrum7600 scans: 11236
	1	P68871	Hemoglobin subunit beta OS=Homo sapiens GN=HBB PE=1 SV=2	8000	15988	997	356	15	13	89.1	147	6.75	23048	1	1	0	450.252	1796.98	4	1796.98	-0.0011	1	23.8	30	33	0.09	K	KVLGAFSDGLAHLDNLK	G			File393 Spectrum7575 scans: 11204
	1	P68871	Hemoglobin subunit beta OS=Homo sapiens GN=HBB PE=1 SV=2	8000	15988	997	356	15	13	89.1	147	6.75	23049	1	1	0	450.252	1796.98	4	1796.98	-0.0011	1	7.56	32	33	3.8	K	KVLGAFSDGLAHLDNLK	G			File393 Spectrum6694 scans: 10120
	1	P68871	Hemoglobin subunit beta OS=Homo sapiens GN=HBB PE=1 SV=2	8000	15988	997	356	15	13	89.1	147	6.75	23050	2	1	0	450.252	1796.98	4	1796.98	-0.0011	1	4.61	26	33	7.4	K	KVLGAFSDGLAHLDNLK	G			File389 Spectrum6952 scans: 10899
	1	P68871	Hemoglobin subunit beta OS=Homo sapiens GN=HBB PE=1 SV=2	8000	15988	997	356	15	13	89.1	147	6.75	23051	1	1	0	899.496	1796.98	2	1796.98	-0.0011	1	63.39		33	9.9e-06	K	KVLGAFSDGLAHLDNLK	G			File393 Spectrum6566 scans: 9964
	1	P68871	Hemoglobin subunit beta OS=Homo sapiens GN=HBB PE=1 SV=2	8000	15988	997	356	15	13	89.1	147	6.75	23052	1	1	0	600	1796.98	3	1796.98	-0.001	1	22.64		33	0.12	K	KVLGAFSDGLAHLDNLK	G			File393 Spectrum6769 scans: 10214
	1	P68871	Hemoglobin subunit beta OS=Homo sapiens GN=HBB PE=1 SV=2	8000	15988	997	356	15	13	89.1	147	6.75	23053	1	1	0	600	1796.98	3	1796.98	-0.001	1	46.11		33	0.00053	K	KVLGAFSDGLAHLDNLK	G			File389 Spectrum6006 scans: 9751
	1	P68871	Hemoglobin subunit beta OS=Homo sapiens GN=HBB PE=1 SV=2	8000	15988	997	356	15	13	89.1	147	6.75	23054	1	1	0	600	1796.98	3	1796.98	-0.001	1	51.54		33	0.00015	K	KVLGAFSDGLAHLDNLK	G			File389 Spectrum5838 scans: 9549
	1	P68871	Hemoglobin subunit beta OS=Homo sapiens GN=HBB PE=1 SV=2	8000	15988	997	356	15	13	89.1	147	6.75	23055	1	1	0	600	1796.98	3	1796.98	-0.001	1	73.38		33	9.9e-07	K	KVLGAFSDGLAHLDNLK	G			File389 Spectrum6376 scans: 10198
	1	P68871	Hemoglobin subunit beta OS=Homo sapiens GN=HBB PE=1 SV=2	8000	15988	997	356	15	13	89.1	147	6.75	23057	1	1	0	450.252	1796.98	4	1796.98	-0.0009	1	13.2	32	33	1	K	KVLGAFSDGLAHLDNLK	G			File393 Spectrum6971 scans: 10464
	1	P68871	Hemoglobin subunit beta OS=Homo sapiens GN=HBB PE=1 SV=2	8000	15988	997	356	15	13	89.1	147	6.75	23058	1	1	0	899.496	1796.98	2	1796.98	-0.0008	1	47.48		33	0.00038	K	KVLGAFSDGLAHLDNLK	G			File391 Spectrum6670 scans: 10017
	1	P68871	Hemoglobin subunit beta OS=Homo sapiens GN=HBB PE=1 SV=2	8000	15988	997	356	15	13	89.1	147	6.75	23059	3	1	0	600	1796.98	3	1796.98	-0.0008	1	3.04	28	33	11	K	KVLGAFSDGLAHLDNLK	G			File389 Spectrum6181 scans: 9962
	1	P68871	Hemoglobin subunit beta OS=Homo sapiens GN=HBB PE=1 SV=2	8000	15988	997	356	15	13	89.1	147	6.75	23060	4	1	0	450.252	1796.98	4	1796.98	-0.0007	1	0.77	28	33	18	K	KVLGAFSDGLAHLDNLK	G			File389 Spectrum5855 scans: 9569
	1	P68871	Hemoglobin subunit beta OS=Homo sapiens GN=HBB PE=1 SV=2	8000	15988	997	356	15	13	89.1	147	6.75	23061	1	1	0	450.252	1796.98	4	1796.98	-0.0007	1	15.33	31	33	0.63	K	KVLGAFSDGLAHLDNLK	G			File393 Spectrum5851 scans: 9089
	1	P68871	Hemoglobin subunit beta OS=Homo sapiens GN=HBB PE=1 SV=2	8000	15988	997	356	15	13	89.1	147	6.75	23062	1	1	0	450.252	1796.98	4	1796.98	-0.0007	1	37.94		33	0.0035	K	KVLGAFSDGLAHLDNLK	G			File389 Spectrum6020 scans: 9769
	1	P68871	Hemoglobin subunit beta OS=Homo sapiens GN=HBB PE=1 SV=2	8000	15988	997	356	15	13	89.1	147	6.75	23063	1	1	0	450.252	1796.98	4	1796.98	-0.0007	1	22.93		33	0.11	K	KVLGAFSDGLAHLDNLK	G			File393 Spectrum6562 scans: 9960
	1	P68871	Hemoglobin subunit beta OS=Homo sapiens GN=HBB PE=1 SV=2	8000	15988	997	356	15	13	89.1	147	6.75	23064	1	1	0	899.496	1796.98	2	1796.98	-0.0007	1	41.92		33	0.0014	K	KVLGAFSDGLAHLDNLK	G			File389 Spectrum7486 scans: 11556
	1	P68871	Hemoglobin subunit beta OS=Homo sapiens GN=HBB PE=1 SV=2	8000	15988	997	356	15	13	89.1	147	6.75	23065	1	1	0	899.496	1796.98	2	1796.98	-0.0007	1	52.87		33	0.00011	K	KVLGAFSDGLAHLDNLK	G			File389 Spectrum6911 scans: 10848
	1	P68871	Hemoglobin subunit beta OS=Homo sapiens GN=HBB PE=1 SV=2	8000	15988	997	356	15	13	89.1	147	6.75	23066	1	1	0	600	1796.98	3	1796.98	-0.0007	1	68.64		33	2.9e-06	K	KVLGAFSDGLAHLDNLK	G			File391 Spectrum5989 scans: 9192
	1	P68871	Hemoglobin subunit beta OS=Homo sapiens GN=HBB PE=1 SV=2	8000	15988	997	356	15	13	89.1	147	6.75	23067	1	1	0	450.252	1796.98	4	1796.98	-0.0006	1	7.62	27	33	3.7	K	KVLGAFSDGLAHLDNLK	G			File389 Spectrum6371 scans: 10192
	1	P68871	Hemoglobin subunit beta OS=Homo sapiens GN=HBB PE=1 SV=2	8000	15988	997	356	15	13	89.1	147	6.75	23068	1	1	0	450.252	1796.98	4	1796.98	-0.0005	1	24.19	30	33	0.082	K	KVLGAFSDGLAHLDNLK	G			File391 Spectrum6003 scans: 9208
	1	P68871	Hemoglobin subunit beta OS=Homo sapiens GN=HBB PE=1 SV=2	8000	15988	997	356	15	13	89.1	147	6.75	23069	1	1	0	450.252	1796.98	4	1796.98	-0.0005	1	17.06		33	0.42	K	KVLGAFSDGLAHLDNLK	G			File389 Spectrum6824 scans: 10741
	1	P68871	Hemoglobin subunit beta OS=Homo sapiens GN=HBB PE=1 SV=2	8000	15988	997	356	15	13	89.1	147	6.75	23070	1	1	0	450.252	1796.98	4	1796.98	-0.0005	1	22.19	30	33	0.13	K	KVLGAFSDGLAHLDNLK	G			File391 Spectrum6171 scans: 9411
	1	P68871	Hemoglobin subunit beta OS=Homo sapiens GN=HBB PE=1 SV=2	8000	15988	997	356	15	13	89.1	147	6.75	23071	1	1	0	450.252	1796.98	4	1796.98	-0.0005	1	11.95	31	33	1.4	K	KVLGAFSDGLAHLDNLK	G			File393 Spectrum7104 scans: 10625
	1	P68871	Hemoglobin subunit beta OS=Homo sapiens GN=HBB PE=1 SV=2	8000	15988	997	356	15	13	89.1	147	6.75	23072	1	1	0	450.252	1796.98	4	1796.98	-0.0005	1	27.52		33	0.038	K	KVLGAFSDGLAHLDNLK	G			File391 Spectrum6691 scans: 10042
	1	P68871	Hemoglobin subunit beta OS=Homo sapiens GN=HBB PE=1 SV=2	8000	15988	997	356	15	13	89.1	147	6.75	23073	1	1	0	450.252	1796.98	4	1796.98	-0.0004	1	36.13		33	0.0052	K	KVLGAFSDGLAHLDNLK	G			File391 Spectrum7092 scans: 10531
	1	P68871	Hemoglobin subunit beta OS=Homo sapiens GN=HBB PE=1 SV=2	8000	15988	997	356	15	13	89.1	147	6.75	23075	2	1	0	600	1796.98	3	1796.98	-0.0003	1	8.56		33	3	K	KVLGAFSDGLAHLDNLK	G			File391 Spectrum6821 scans: 10201
	1	P68871	Hemoglobin subunit beta OS=Homo sapiens GN=HBB PE=1 SV=2	8000	15988	997	356	15	13	89.1	147	6.75	23076	1	1	0	600	1796.98	3	1796.98	-0.0003	1	37.36		33	0.0039	K	KVLGAFSDGLAHLDNLK	G			File391 Spectrum6167 scans: 9407
	1	P68871	Hemoglobin subunit beta OS=Homo sapiens GN=HBB PE=1 SV=2	8000	15988	997	356	15	13	89.1	147	6.75	23077	1	1	0	450.252	1796.98	4	1796.98	-0.0003	1	24.16	32	33	0.082	K	KVLGAFSDGLAHLDNLK	G			File393 Spectrum6433 scans: 9804
	1	P68871	Hemoglobin subunit beta OS=Homo sapiens GN=HBB PE=1 SV=2	8000	15988	997	356	15	13	89.1	147	6.75	23078	1	1	0	899.496	1796.98	2	1796.98	-0.0002	1	47.31	31	33	0.0004	K	KVLGAFSDGLAHLDNLK	G			File391 Spectrum7723 scans: 11296
	1	P68871	Hemoglobin subunit beta OS=Homo sapiens GN=HBB PE=1 SV=2	8000	15988	997	356	15	13	89.1	147	6.75	23079	1	1	0	450.252	1796.98	4	1796.98	-0.0001	1	4.27	28	33	8	K	KVLGAFSDGLAHLDNLK	G			File393 Spectrum5690 scans: 8895
	1	P68871	Hemoglobin subunit beta OS=Homo sapiens GN=HBB PE=1 SV=2	8000	15988	997	356	15	13	89.1	147	6.75	23080	1	1	0	450.252	1796.98	4	1796.98	-0.0001	1	29.55	32	33	0.024	K	KVLGAFSDGLAHLDNLK	G			File389 Spectrum6502 scans: 10350
	1	P68871	Hemoglobin subunit beta OS=Homo sapiens GN=HBB PE=1 SV=2	8000	15988	997	356	15	13	89.1	147	6.75	23081	1	1	0	600	1796.98	3	1796.98	-0.0001	1	59.71		33	2.3e-05	K	KVLGAFSDGLAHLDNLK	G			File389 Spectrum6055 scans: 9811
	1	P68871	Hemoglobin subunit beta OS=Homo sapiens GN=HBB PE=1 SV=2	8000	15988	997	356	15	13	89.1	147	6.75	23082	1	1	0	899.496	1796.98	2	1796.98	0	1	68.8		33	2.8e-06	K	KVLGAFSDGLAHLDNLK	G			File389 Spectrum6873 scans: 10802
	1	P68871	Hemoglobin subunit beta OS=Homo sapiens GN=HBB PE=1 SV=2	8000	15988	997	356	15	13	89.1	147	6.75	23083	1	1	0	600	1796.98	3	1796.98	0.0001	1	34.56		33	0.0075	K	KVLGAFSDGLAHLDNLK	G			File393 Spectrum6943 scans: 10429
	1	P68871	Hemoglobin subunit beta OS=Homo sapiens GN=HBB PE=1 SV=2	8000	15988	997	356	15	13	89.1	147	6.75	23085	1	1	0	600	1796.98	3	1796.98	0.0001	1	66.61		33	4.7e-06	K	KVLGAFSDGLAHLDNLK	G			File393 Spectrum5821 scans: 9053
	1	P68871	Hemoglobin subunit beta OS=Homo sapiens GN=HBB PE=1 SV=2	8000	15988	997	356	15	13	89.1	147	6.75	23086	1	1	0	600	1796.98	3	1796.98	0.0001	1	55.97		33	5.4e-05	K	KVLGAFSDGLAHLDNLK	G			File389 Spectrum7458 scans: 11521
	1	P68871	Hemoglobin subunit beta OS=Homo sapiens GN=HBB PE=1 SV=2	8000	15988	997	356	15	13	89.1	147	6.75	23087	1	1	0	600	1796.98	3	1796.98	0.0001	1	71.92		33	1.4e-06	K	KVLGAFSDGLAHLDNLK	G			File393 Spectrum7572 scans: 11201
	1	P68871	Hemoglobin subunit beta OS=Homo sapiens GN=HBB PE=1 SV=2	8000	15988	997	356	15	13	89.1	147	6.75	23088	1	1	0	600	1796.98	3	1796.98	0.0001	1	57.04		33	4.2e-05	K	KVLGAFSDGLAHLDNLK	G			File391 Spectrum6187 scans: 9431
	1	P68871	Hemoglobin subunit beta OS=Homo sapiens GN=HBB PE=1 SV=2	8000	15988	997	356	15	13	89.1	147	6.75	23090	1	1	0	600	1796.98	3	1796.98	0.0002	1	77.1		32	3.7e-07	K	KVLGAFSDGLAHLDNLK	G			File391 Spectrum6690 scans: 10041
	1	P68871	Hemoglobin subunit beta OS=Homo sapiens GN=HBB PE=1 SV=2	8000	15988	997	356	15	13	89.1	147	6.75	23091	1	1	0	600	1796.98	3	1796.98	0.0004	1	12.26	25	32	1.1	K	KVLGAFSDGLAHLDNLK	G			File393 Spectrum6702 scans: 10130
	1	P68871	Hemoglobin subunit beta OS=Homo sapiens GN=HBB PE=1 SV=2	8000	15988	997	356	15	13	89.1	147	6.75	23092	1	1	0	600	1796.98	3	1796.98	0.0004	1	59.75		32	2e-05	K	KVLGAFSDGLAHLDNLK	G			File391 Spectrum6556 scans: 9879
	1	P68871	Hemoglobin subunit beta OS=Homo sapiens GN=HBB PE=1 SV=2	8000	15988	997	356	15	13	89.1	147	6.75	23093	1	1	0	600	1796.98	3	1796.98	0.0004	1	32.78		32	0.0099	K	KVLGAFSDGLAHLDNLK	G			File389 Spectrum6571 scans: 10433
	1	P68871	Hemoglobin subunit beta OS=Homo sapiens GN=HBB PE=1 SV=2	8000	15988	997	356	15	13	89.1	147	6.75	23094	1	1	0	600	1796.98	3	1796.98	0.0004	1	70.85		32	1.5e-06	K	KVLGAFSDGLAHLDNLK	G			File393 Spectrum6976 scans: 10470
	1	P68871	Hemoglobin subunit beta OS=Homo sapiens GN=HBB PE=1 SV=2	8000	15988	997	356	15	13	89.1	147	6.75	23095	1	1	0	450.252	1796.98	4	1796.98	0.0005	1	23.2	31	32	0.09	K	KVLGAFSDGLAHLDNLK	G			File391 Spectrum6558 scans: 9881
	1	P68871	Hemoglobin subunit beta OS=Homo sapiens GN=HBB PE=1 SV=2	8000	15988	997	356	15	13	89.1	147	6.75	23096	1	1	0	899.497	1796.98	2	1796.98	0.0005	1	54.71		32	6.4e-05	K	KVLGAFSDGLAHLDNLK	G			File393 Spectrum7025 scans: 10529
	1	P68871	Hemoglobin subunit beta OS=Homo sapiens GN=HBB PE=1 SV=2	8000	15988	997	356	15	13	89.1	147	6.75	23097	1	1	0	600	1796.98	3	1796.98	0.0006	1	42.03		32	0.0012	K	KVLGAFSDGLAHLDNLK	G			File393 Spectrum6000 scans: 9273
	1	P68871	Hemoglobin subunit beta OS=Homo sapiens GN=HBB PE=1 SV=2	8000	15988	997	356	15	13	89.1	147	6.75	23098	1	1	0	600	1796.98	3	1796.98	0.0006	1	69.45		32	2.2e-06	K	KVLGAFSDGLAHLDNLK	G			File391 Spectrum7694 scans: 11261
	1	P68871	Hemoglobin subunit beta OS=Homo sapiens GN=HBB PE=1 SV=2	8000	15988	997	356	15	13	89.1	147	6.75	23099	1	1	0	600	1796.98	3	1796.98	0.0006	1	63.61		32	8.4e-06	K	KVLGAFSDGLAHLDNLK	G			File391 Spectrum7084 scans: 10521
	1	P68871	Hemoglobin subunit beta OS=Homo sapiens GN=HBB PE=1 SV=2	8000	15988	997	356	15	13	89.1	147	6.75	23100	1	1	0	899.497	1796.98	2	1796.98	0.0008	1	70.87		32	1.6e-06	K	KVLGAFSDGLAHLDNLK	G			File391 Spectrum7144 scans: 10593
	1	P68871	Hemoglobin subunit beta OS=Homo sapiens GN=HBB PE=1 SV=2	8000	15988	997	356	15	13	89.1	147	6.75	23101	1	1	0	899.497	1796.98	2	1796.98	0.0008	1	49.72		32	0.00021	K	KVLGAFSDGLAHLDNLK	G			File389 Spectrum6474 scans: 10316
	1	P68871	Hemoglobin subunit beta OS=Homo sapiens GN=HBB PE=1 SV=2	8000	15988	997	356	15	13	89.1	147	6.75	23102	1	1	0	600	1796.98	3	1796.98	0.0008	1	52.78		32	0.0001	K	KVLGAFSDGLAHLDNLK	G			File391 Spectrum7216 scans: 10681
	1	P68871	Hemoglobin subunit beta OS=Homo sapiens GN=HBB PE=1 SV=2	8000	15988	997	356	15	13	89.1	147	6.75	23103	1	1	0	600	1796.98	3	1796.98	0.0008	1	79.25		32	2.3e-07	K	KVLGAFSDGLAHLDNLK	G			File389 Spectrum6507 scans: 10356
	1	P68871	Hemoglobin subunit beta OS=Homo sapiens GN=HBB PE=1 SV=2	8000	15988	997	356	15	13	89.1	147	6.75	23104	1	1	0	600	1796.98	3	1796.98	0.0014	1	29.95		32	0.019	K	KVLGAFSDGLAHLDNLK	G			File391 Spectrum6765 scans: 10133
	1	P68871	Hemoglobin subunit beta OS=Homo sapiens GN=HBB PE=1 SV=2	8000	15988	997	356	15	13	89.1	147	6.75	23105	1	1	0	600	1796.98	3	1796.98	0.0014	1	45.32		32	0.00056	K	KVLGAFSDGLAHLDNLK	G			File393 Spectrum7109 scans: 10631
	1	P68871	Hemoglobin subunit beta OS=Homo sapiens GN=HBB PE=1 SV=2	8000	15988	997	356	15	13	89.1	147	6.75	23106	1	1	0	600.001	1796.98	3	1796.98	0.0015	1	78.98		32	2.4e-07	K	KVLGAFSDGLAHLDNLK	G			File393 Spectrum6572 scans: 9972
	1	P68871	Hemoglobin subunit beta OS=Homo sapiens GN=HBB PE=1 SV=2	8000	15988	997	356	15	13	89.1	147	6.75	23107	1	1	0	600.001	1796.98	3	1796.98	0.0017	1	59.92		32	1.9e-05	K	KVLGAFSDGLAHLDNLK	G			File389 Spectrum6842 scans: 10763
	1	P68871	Hemoglobin subunit beta OS=Homo sapiens GN=HBB PE=1 SV=2	8000	15988	997	356	15	13	89.1	147	6.75	23108	1	1	0	899.497	1796.98	2	1796.98	0.0019	1	27.02		32	0.038	K	KVLGAFSDGLAHLDNLK	G			File393 Spectrum6019 scans: 9296
	1	P68871	Hemoglobin subunit beta OS=Homo sapiens GN=HBB PE=1 SV=2	8000	15988	997	356	15	13	89.1	147	6.75	23109	1	1	0	899.498	1796.98	2	1796.98	0.0021	1	34.72		32	0.0064	K	KVLGAFSDGLAHLDNLK	G			File391 Spectrum7090 scans: 10528
	1	P68871	Hemoglobin subunit beta OS=Homo sapiens GN=HBB PE=1 SV=2	8000	15988	997	356	15	13	89.1	147	6.75	23111	1	1	0	600.001	1796.98	3	1796.98	0.0023	1	13.85	30	32	0.78	K	KVLGAFSDGLAHLDNLK	G			File389 Spectrum6718 scans: 10610
	1	P68871	Hemoglobin subunit beta OS=Homo sapiens GN=HBB PE=1 SV=2	8000	15988	997	356	15	13	89.1	147	6.75	27437	1	1	1	1029.97	2057.93	2	2057.94	-0.0063	0	25.89	22	33	0.053	R	FFESFGDLSTPDAVMGNPK	V			File389 Spectrum10601 scans: 15842
	1	P68871	Hemoglobin subunit beta OS=Homo sapiens GN=HBB PE=1 SV=2	8000	15988	997	356	15	13	89.1	147	6.75	27438	1	1	1	1029.97	2057.93	2	2057.94	-0.0056	0	25.93	26	33	0.055	R	FFESFGDLSTPDAVMGNPK	V			File389 Spectrum10574 scans: 15724
	1	P68871	Hemoglobin subunit beta OS=Homo sapiens GN=HBB PE=1 SV=2	8000	15988	997	356	15	13	89.1	147	6.75	27439	1	1	1	1029.97	2057.94	2	2057.94	-0.0053	0	17.01	24	33	0.44	R	FFESFGDLSTPDAVMGNPK	V			File389 Spectrum10668 scans: 16153
	1	P68871	Hemoglobin subunit beta OS=Homo sapiens GN=HBB PE=1 SV=2	8000	15988	997	356	15	13	89.1	147	6.75	27440	1	1	1	1029.98	2057.94	2	2057.94	-0.0041	0	33.08	30	33	0.011	R	FFESFGDLSTPDAVMGNPK	V			File391 Spectrum9273 scans: 13253
	1	P68871	Hemoglobin subunit beta OS=Homo sapiens GN=HBB PE=1 SV=2	8000	15988	997	356	15	13	89.1	147	6.75	27441	1	1	1	1029.98	2057.94	2	2057.94	-0.0036	0	11.27	27	33	1.6	R	FFESFGDLSTPDAVMGNPK	V			File389 Spectrum10699 scans: 16279
	1	P68871	Hemoglobin subunit beta OS=Homo sapiens GN=HBB PE=1 SV=2	8000	15988	997	356	15	13	89.1	147	6.75	27442	1	1	1	686.986	2057.94	3	2057.94	-0.0033	0	17.08	31	33	0.42	R	FFESFGDLSTPDAVMGNPK	V			File393 Spectrum7198 scans: 10739
	1	P68871	Hemoglobin subunit beta OS=Homo sapiens GN=HBB PE=1 SV=2	8000	15988	997	356	15	13	89.1	147	6.75	27443	1	1	1	686.986	2057.94	3	2057.94	-0.0033	0	43.54		33	0.00095	R	FFESFGDLSTPDAVMGNPK	V			File389 Spectrum8373 scans: 12676
	1	P68871	Hemoglobin subunit beta OS=Homo sapiens GN=HBB PE=1 SV=2	8000	15988	997	356	15	13	89.1	147	6.75	27444	1	1	1	1029.98	2057.94	2	2057.94	-0.0029	0	33.25	25	33	0.01	R	FFESFGDLSTPDAVMGNPK	V			File393 Spectrum8025 scans: 11781
	1	P68871	Hemoglobin subunit beta OS=Homo sapiens GN=HBB PE=1 SV=2	8000	15988	997	356	15	13	89.1	147	6.75	27445	1	1	1	1029.98	2057.94	2	2057.94	-0.0029	0	59.12	29	33	2.6e-05	R	FFESFGDLSTPDAVMGNPK	V			File391 Spectrum8405 scans: 12149
	1	P68871	Hemoglobin subunit beta OS=Homo sapiens GN=HBB PE=1 SV=2	8000	15988	997	356	15	13	89.1	147	6.75	27446	1	1	1	1029.98	2057.94	2	2057.94	-0.0026	0	12.59	32	33	1.2	R	FFESFGDLSTPDAVMGNPK	V			File391 Spectrum10176 scans: 14478
	1	P68871	Hemoglobin subunit beta OS=Homo sapiens GN=HBB PE=1 SV=2	8000	15988	997	356	15	13	89.1	147	6.75	27447	1	1	1	1029.98	2057.94	2	2057.94	-0.0024	0	16.29	28	33	0.5	R	FFESFGDLSTPDAVMGNPK	V			File393 Spectrum9121 scans: 13190
	1	P68871	Hemoglobin subunit beta OS=Homo sapiens GN=HBB PE=1 SV=2	8000	15988	997	356	15	13	89.1	147	6.75	27448	1	1	1	1029.98	2057.94	2	2057.94	-0.0021	0	10.37	21	33	2.1	R	FFESFGDLSTPDAVMGNPK	V			File389 Spectrum10600 scans: 15828
	1	P68871	Hemoglobin subunit beta OS=Homo sapiens GN=HBB PE=1 SV=2	8000	15988	997	356	15	13	89.1	147	6.75	27449	1	1	1	1029.98	2057.94	2	2057.94	-0.0021	0	60.49		33	2e-05	R	FFESFGDLSTPDAVMGNPK	V			File389 Spectrum8751 scans: 13166
	1	P68871	Hemoglobin subunit beta OS=Homo sapiens GN=HBB PE=1 SV=2	8000	15988	997	356	15	13	89.1	147	6.75	27450	1	1	1	1029.98	2057.94	2	2057.94	-0.0019	0	21.44	26	33	0.16	R	FFESFGDLSTPDAVMGNPK	V			File389 Spectrum10773 scans: 16686
	1	P68871	Hemoglobin subunit beta OS=Homo sapiens GN=HBB PE=1 SV=2	8000	15988	997	356	15	13	89.1	147	6.75	27451	1	1	1	1029.98	2057.94	2	2057.94	-0.0019	0	25.03	27	33	0.071	R	FFESFGDLSTPDAVMGNPK	V			File393 Spectrum8956 scans: 12968
	1	P68871	Hemoglobin subunit beta OS=Homo sapiens GN=HBB PE=1 SV=2	8000	15988	997	356	15	13	89.1	147	6.75	27452	1	1	1	1029.98	2057.94	2	2057.94	-0.0019	0	70.66	28	33	1.9e-06	R	FFESFGDLSTPDAVMGNPK	V			File391 Spectrum9094 scans: 13027
	1	P68871	Hemoglobin subunit beta OS=Homo sapiens GN=HBB PE=1 SV=2	8000	15988	997	356	15	13	89.1	147	6.75	27453	1	1	1	1029.98	2057.94	2	2057.94	-0.0017	0	62.39	31	33	1.3e-05	R	FFESFGDLSTPDAVMGNPK	V			File393 Spectrum8307 scans: 12133
	1	P68871	Hemoglobin subunit beta OS=Homo sapiens GN=HBB PE=1 SV=2	8000	15988	997	356	15	13	89.1	147	6.75	27454	1	1	1	686.987	2057.94	3	2057.94	-0.0015	0	20.36	24	33	0.21	R	FFESFGDLSTPDAVMGNPK	V			File389 Spectrum8263 scans: 12538
	1	P68871	Hemoglobin subunit beta OS=Homo sapiens GN=HBB PE=1 SV=2	8000	15988	997	356	15	13	89.1	147	6.75	27455	1	1	1	1029.98	2057.94	2	2057.94	-0.0014	0	7.65	22	33	3.9	R	FFESFGDLSTPDAVMGNPK	V			File389 Spectrum10703 scans: 16299
	1	P68871	Hemoglobin subunit beta OS=Homo sapiens GN=HBB PE=1 SV=2	8000	15988	997	356	15	13	89.1	147	6.75	27456	1	1	1	1029.98	2057.94	2	2057.94	-0.0012	0	47.24		33	0.00043	R	FFESFGDLSTPDAVMGNPK	V			File393 Spectrum7990 scans: 11736
	1	P68871	Hemoglobin subunit beta OS=Homo sapiens GN=HBB PE=1 SV=2	8000	15988	997	356	15	13	89.1	147	6.75	27458	1	1	1	1029.98	2057.94	2	2057.94	-0.0009	0	14.07	22	33	0.89	R	FFESFGDLSTPDAVMGNPK	V			File389 Spectrum9068 scans: 13581
	1	P68871	Hemoglobin subunit beta OS=Homo sapiens GN=HBB PE=1 SV=2	8000	15988	997	356	15	13	89.1	147	6.75	27459	1	1	1	1029.98	2057.94	2	2057.94	-0.0009	0	102.99		33	1.1e-09	R	FFESFGDLSTPDAVMGNPK	V			File393 Spectrum8683 scans: 12608
	1	P68871	Hemoglobin subunit beta OS=Homo sapiens GN=HBB PE=1 SV=2	8000	15988	997	356	15	13	89.1	147	6.75	27460	1	1	1	1029.98	2057.94	2	2057.94	-0.0007	0	75.77		33	6e-07	R	FFESFGDLSTPDAVMGNPK	V			File393 Spectrum8435 scans: 12298
	1	P68871	Hemoglobin subunit beta OS=Homo sapiens GN=HBB PE=1 SV=2	8000	15988	997	356	15	13	89.1	147	6.75	27461	1	1	1	1029.98	2057.94	2	2057.94	-0.0007	0	77.68		33	3.8e-07	R	FFESFGDLSTPDAVMGNPK	V			File391 Spectrum8924 scans: 12804
	1	P68871	Hemoglobin subunit beta OS=Homo sapiens GN=HBB PE=1 SV=2	8000	15988	997	356	15	13	89.1	147	6.75	27462	1	1	1	1029.98	2057.94	2	2057.94	-0.0007	0	86.7		33	4.8e-08	R	FFESFGDLSTPDAVMGNPK	V			File389 Spectrum8149 scans: 12396
	1	P68871	Hemoglobin subunit beta OS=Homo sapiens GN=HBB PE=1 SV=2	8000	15988	997	356	15	13	89.1	147	6.75	27465	1	1	1	1029.98	2057.94	2	2057.94	-0.0004	0	53.12	30	33	0.00011	R	FFESFGDLSTPDAVMGNPK	V			File391 Spectrum8109 scans: 11781
	1	P68871	Hemoglobin subunit beta OS=Homo sapiens GN=HBB PE=1 SV=2	8000	15988	997	356	15	13	89.1	147	6.75	27466	1	1	1	1029.98	2057.94	2	2057.94	-0.0004	0	84.98	33	33	7.1e-08	R	FFESFGDLSTPDAVMGNPK	V			File389 Spectrum8023 scans: 12237
	1	P68871	Hemoglobin subunit beta OS=Homo sapiens GN=HBB PE=1 SV=2	8000	15988	997	356	15	13	89.1	147	6.75	27467	1	1	1	1029.98	2057.94	2	2057.94	-0.0004	0	61.52		33	1.6e-05	R	FFESFGDLSTPDAVMGNPK	V			File393 Spectrum8560 scans: 12453
	1	P68871	Hemoglobin subunit beta OS=Homo sapiens GN=HBB PE=1 SV=2	8000	15988	997	356	15	13	89.1	147	6.75	27471	1	1	1	1029.98	2057.94	2	2057.94	-0.0002	0	29.32		33	0.026	R	FFESFGDLSTPDAVMGNPK	V			File389 Spectrum10717 scans: 16371
	1	P68871	Hemoglobin subunit beta OS=Homo sapiens GN=HBB PE=1 SV=2	8000	15988	997	356	15	13	89.1	147	6.75	27472	1	1	1	1029.98	2057.94	2	2057.94	-0.0002	0	36.63		33	0.0049	R	FFESFGDLSTPDAVMGNPK	V			File389 Spectrum10675 scans: 16182
	1	P68871	Hemoglobin subunit beta OS=Homo sapiens GN=HBB PE=1 SV=2	8000	15988	997	356	15	13	89.1	147	6.75	27473	1	1	1	1029.98	2057.94	2	2057.94	-0.0002	0	42.62	24	33	0.0012	R	FFESFGDLSTPDAVMGNPK	V			File389 Spectrum7899 scans: 12080
	1	P68871	Hemoglobin subunit beta OS=Homo sapiens GN=HBB PE=1 SV=2	8000	15988	997	356	15	13	89.1	147	6.75	27474	1	1	1	1029.98	2057.94	2	2057.94	-0.0002	0	38.99		33	0.0028	R	FFESFGDLSTPDAVMGNPK	V			File389 Spectrum8829 scans: 13264
	1	P68871	Hemoglobin subunit beta OS=Homo sapiens GN=HBB PE=1 SV=2	8000	15988	997	356	15	13	89.1	147	6.75	27475	1	1	1	1029.98	2057.94	2	2057.94	-0.0002	0	81.15	32	33	1.7e-07	R	FFESFGDLSTPDAVMGNPK	V			File389 Spectrum8519 scans: 12863
	1	P68871	Hemoglobin subunit beta OS=Homo sapiens GN=HBB PE=1 SV=2	8000	15988	997	356	15	13	89.1	147	6.75	27477	1	1	1	1029.98	2057.94	2	2057.94	0.0001	0	38.05	29	33	0.0035	R	FFESFGDLSTPDAVMGNPK	V			File389 Spectrum10685 scans: 16220
	1	P68871	Hemoglobin subunit beta OS=Homo sapiens GN=HBB PE=1 SV=2	8000	15988	997	356	15	13	89.1	147	6.75	27478	1	1	1	1029.98	2057.94	2	2057.94	0.0001	0	17.7	30	33	0.38	R	FFESFGDLSTPDAVMGNPK	V			File389 Spectrum10726 scans: 16411
	1	P68871	Hemoglobin subunit beta OS=Homo sapiens GN=HBB PE=1 SV=2	8000	15988	997	356	15	13	89.1	147	6.75	27479	1	1	1	1029.98	2057.94	2	2057.94	0.0001	0	92.64	31	33	1.2e-08	R	FFESFGDLSTPDAVMGNPK	V			File389 Spectrum8637 scans: 13015
	1	P68871	Hemoglobin subunit beta OS=Homo sapiens GN=HBB PE=1 SV=2	8000	15988	997	356	15	13	89.1	147	6.75	27480	1	1	1	1029.98	2057.94	2	2057.94	0.0001	0	100.39		33	2e-09	R	FFESFGDLSTPDAVMGNPK	V			File391 Spectrum8556 scans: 12339
	1	P68871	Hemoglobin subunit beta OS=Homo sapiens GN=HBB PE=1 SV=2	8000	15988	997	356	15	13	89.1	147	6.75	27481	1	1	1	1029.98	2057.94	2	2057.94	0.0003	0	19.24	32	33	0.26	R	FFESFGDLSTPDAVMGNPK	V			File389 Spectrum10619 scans: 15944
	1	P68871	Hemoglobin subunit beta OS=Homo sapiens GN=HBB PE=1 SV=2	8000	15988	997	356	15	13	89.1	147	6.75	27482	1	1	1	1029.98	2057.94	2	2057.94	0.0003	0	30.92	25	33	0.018	R	FFESFGDLSTPDAVMGNPK	V			File391 Spectrum9040 scans: 12956
	1	P68871	Hemoglobin subunit beta OS=Homo sapiens GN=HBB PE=1 SV=2	8000	15988	997	356	15	13	89.1	147	6.75	27483	1	1	1	1029.98	2057.94	2	2057.94	0.0003	0	96.56	32	33	4.9e-09	R	FFESFGDLSTPDAVMGNPK	V			File393 Spectrum8839 scans: 12812
	1	P68871	Hemoglobin subunit beta OS=Homo sapiens GN=HBB PE=1 SV=2	8000	15988	997	356	15	13	89.1	147	6.75	27484	1	1	1	1029.98	2057.94	2	2057.94	0.0003	0	89.32		33	2.6e-08	R	FFESFGDLSTPDAVMGNPK	V			File391 Spectrum8801 scans: 12649
	1	P68871	Hemoglobin subunit beta OS=Homo sapiens GN=HBB PE=1 SV=2	8000	15988	997	356	15	13	89.1	147	6.75	27485	1	1	1	1029.98	2057.94	2	2057.94	0.0003	0	123.76		33	9.3e-12	R	FFESFGDLSTPDAVMGNPK	V			File389 Spectrum8273 scans: 12552
	1	P68871	Hemoglobin subunit beta OS=Homo sapiens GN=HBB PE=1 SV=2	8000	15988	997	356	15	13	89.1	147	6.75	27487	1	1	1	1029.98	2057.94	2	2057.94	0.0005	0	72.8	30	33	1.2e-06	R	FFESFGDLSTPDAVMGNPK	V			File391 Spectrum8431 scans: 12184
	1	P68871	Hemoglobin subunit beta OS=Homo sapiens GN=HBB PE=1 SV=2	8000	15988	997	356	15	13	89.1	147	6.75	27488	1	1	1	1029.98	2057.94	2	2057.94	0.0005	0	107.6		33	3.9e-10	R	FFESFGDLSTPDAVMGNPK	V			File391 Spectrum8234 scans: 11937
	1	P68871	Hemoglobin subunit beta OS=Homo sapiens GN=HBB PE=1 SV=2	8000	15988	997	356	15	13	89.1	147	6.75	27489	1	1	1	686.988	2057.94	3	2057.94	0.0007	0	38.3		33	0.0033	R	FFESFGDLSTPDAVMGNPK	V			File391 Spectrum7355 scans: 10849
	1	P68871	Hemoglobin subunit beta OS=Homo sapiens GN=HBB PE=1 SV=2	8000	15988	997	356	15	13	89.1	147	6.75	27490	1	1	1	686.988	2057.94	3	2057.94	0.0007	0	27.19	32	33	0.043	R	FFESFGDLSTPDAVMGNPK	V			File393 Spectrum8116 scans: 11894
	1	P68871	Hemoglobin subunit beta OS=Homo sapiens GN=HBB PE=1 SV=2	8000	15988	997	356	15	13	89.1	147	6.75	27491	1	1	1	1029.98	2057.94	2	2057.94	0.0008	0	8.51	24	33	3.2	R	FFESFGDLSTPDAVMGNPK	V			File389 Spectrum10603 scans: 15849
	1	P68871	Hemoglobin subunit beta OS=Homo sapiens GN=HBB PE=1 SV=2	8000	15988	997	356	15	13	89.1	147	6.75	27492	1	1	1	1029.98	2057.94	2	2057.94	0.0008	0	117.74		33	3.8e-11	R	FFESFGDLSTPDAVMGNPK	V			File393 Spectrum8120 scans: 11899
	1	P68871	Hemoglobin subunit beta OS=Homo sapiens GN=HBB PE=1 SV=2	8000	15988	997	356	15	13	89.1	147	6.75	27494	1	1	1	686.988	2057.94	3	2057.94	0.0009	0	10.72	25	33	1.9	R	FFESFGDLSTPDAVMGNPK	V			File393 Spectrum7792 scans: 11485
	1	P68871	Hemoglobin subunit beta OS=Homo sapiens GN=HBB PE=1 SV=2	8000	15988	997	356	15	13	89.1	147	6.75	27496	1	1	1	1029.98	2057.94	2	2057.94	0.001	0	7.05	25	33	4.4	R	FFESFGDLSTPDAVMGNPK	V			File393 Spectrum11562 scans: 17195
	1	P68871	Hemoglobin subunit beta OS=Homo sapiens GN=HBB PE=1 SV=2	8000	15988	997	356	15	13	89.1	147	6.75	27497	1	1	1	1029.98	2057.94	2	2057.94	0.0013	0	14.18	25	33	0.87	R	FFESFGDLSTPDAVMGNPK	V			File389 Spectrum10752 scans: 16590
	1	P68871	Hemoglobin subunit beta OS=Homo sapiens GN=HBB PE=1 SV=2	8000	15988	997	356	15	13	89.1	147	6.75	27498	3	1	1	686.988	2057.94	3	2057.94	0.0015	0	6.74	28	33	4.9	R	FFESFGDLSTPDAVMGNPK	V			File389 Spectrum7447 scans: 11508
	1	P68871	Hemoglobin subunit beta OS=Homo sapiens GN=HBB PE=1 SV=2	8000	15988	997	356	15	13	89.1	147	6.75	27499	1	1	1	1029.98	2057.94	2	2057.94	0.0015	0	22.59	24	33	0.13	R	FFESFGDLSTPDAVMGNPK	V			File389 Spectrum10637 scans: 16021
	1	P68871	Hemoglobin subunit beta OS=Homo sapiens GN=HBB PE=1 SV=2	8000	15988	997	356	15	13	89.1	147	6.75	27500	1	1	1	1029.98	2057.94	2	2057.94	0.0015	0	4.94	23	33	7.4	R	FFESFGDLSTPDAVMGNPK	V			File389 Spectrum9317 scans: 13910
	1	P68871	Hemoglobin subunit beta OS=Homo sapiens GN=HBB PE=1 SV=2	8000	15988	997	356	15	13	89.1	147	6.75	27501	1	1	1	1029.98	2057.94	2	2057.94	0.0015	0	28.02	26	33	0.036	R	FFESFGDLSTPDAVMGNPK	V			File389 Spectrum8899 scans: 13358
	1	P68871	Hemoglobin subunit beta OS=Homo sapiens GN=HBB PE=1 SV=2	8000	15988	997	356	15	13	89.1	147	6.75	27502	2	1	1	686.988	2057.94	3	2057.94	0.0017	0	3.74	24	33	9.7	R	FFESFGDLSTPDAVMGNPK	V			File391 Spectrum8238 scans: 11941
	1	P68871	Hemoglobin subunit beta OS=Homo sapiens GN=HBB PE=1 SV=2	8000	15988	997	356	15	13	89.1	147	6.75	27503	1	1	1	686.988	2057.94	3	2057.94	0.0017	0	29.83		33	0.024	R	FFESFGDLSTPDAVMGNPK	V			File391 Spectrum8668 scans: 12477
	1	P68871	Hemoglobin subunit beta OS=Homo sapiens GN=HBB PE=1 SV=2	8000	15988	997	356	15	13	89.1	147	6.75	27504	1	1	1	1029.98	2057.94	2	2057.94	0.0018	0	4.27	24	33	8.6	R	FFESFGDLSTPDAVMGNPK	V			File389 Spectrum9897 scans: 14669
	1	P68871	Hemoglobin subunit beta OS=Homo sapiens GN=HBB PE=1 SV=2	8000	15988	997	356	15	13	89.1	147	6.75	27505	1	1	1	686.988	2057.94	3	2057.94	0.0018	0	39.87	30	33	0.0024	R	FFESFGDLSTPDAVMGNPK	V			File393 Spectrum8584 scans: 12482
	1	P68871	Hemoglobin subunit beta OS=Homo sapiens GN=HBB PE=1 SV=2	8000	15988	997	356	15	13	89.1	147	6.75	27507	1	1	1	1029.98	2057.94	2	2057.94	0.002	0	32.29	25	33	0.014	R	FFESFGDLSTPDAVMGNPK	V			File389 Spectrum10756 scans: 16612
	1	P68871	Hemoglobin subunit beta OS=Homo sapiens GN=HBB PE=1 SV=2	8000	15988	997	356	15	13	89.1	147	6.75	27508	1	1	1	1029.98	2057.94	2	2057.94	0.002	0	13.39	28	33	1.1	R	FFESFGDLSTPDAVMGNPK	V			File389 Spectrum10736 scans: 16470
	1	P68871	Hemoglobin subunit beta OS=Homo sapiens GN=HBB PE=1 SV=2	8000	15988	997	356	15	13	89.1	147	6.75	27509	1	1	1	1029.98	2057.94	2	2057.94	0.002	0	23.54	27	33	0.11	R	FFESFGDLSTPDAVMGNPK	V			File393 Spectrum9179 scans: 13266
	1	P68871	Hemoglobin subunit beta OS=Homo sapiens GN=HBB PE=1 SV=2	8000	15988	997	356	15	13	89.1	147	6.75	27510	1	1	1	1029.98	2057.94	2	2057.94	0.0023	0	24.43	24	33	0.086	R	FFESFGDLSTPDAVMGNPK	V			File389 Spectrum10541 scans: 15626
	1	P68871	Hemoglobin subunit beta OS=Homo sapiens GN=HBB PE=1 SV=2	8000	15988	997	356	15	13	89.1	147	6.75	27511	1	1	1	1029.98	2057.94	2	2057.94	0.0025	0	94.52		33	8.4e-09	R	FFESFGDLSTPDAVMGNPK	V			File389 Spectrum8400 scans: 12710
	1	P68871	Hemoglobin subunit beta OS=Homo sapiens GN=HBB PE=1 SV=2	8000	15988	997	356	15	13	89.1	147	6.75	27512	1	1	1	686.988	2057.94	3	2057.94	0.0027	0	16.12	28	33	0.57	R	FFESFGDLSTPDAVMGNPK	V			File389 Spectrum7996 scans: 12200
	1	P68871	Hemoglobin subunit beta OS=Homo sapiens GN=HBB PE=1 SV=2	8000	15988	997	356	15	13	89.1	147	6.75	27513	1	1	1	1029.98	2057.94	2	2057.94	0.003	0	46.49		33	0.00053	R	FFESFGDLSTPDAVMGNPK	V			File389 Spectrum10651 scans: 16085
	1	P68871	Hemoglobin subunit beta OS=Homo sapiens GN=HBB PE=1 SV=2	8000	15988	997	356	15	13	89.1	147	6.75	27514	1	1	1	1029.98	2057.94	2	2057.94	0.003	0	29.39	26	33	0.027	R	FFESFGDLSTPDAVMGNPK	V			File389 Spectrum10754 scans: 16601
	1	P68871	Hemoglobin subunit beta OS=Homo sapiens GN=HBB PE=1 SV=2	8000	15988	997	356	15	13	89.1	147	6.75	27515	1	1	1	1029.98	2057.94	2	2057.94	0.0032	0	39.73	27	33	0.0025	R	FFESFGDLSTPDAVMGNPK	V			File389 Spectrum10647 scans: 16067
	1	P68871	Hemoglobin subunit beta OS=Homo sapiens GN=HBB PE=1 SV=2	8000	15988	997	356	15	13	89.1	147	6.75	27516	1	1	1	1029.98	2057.94	2	2057.94	0.0035	0	99.15		33	2.9e-09	R	FFESFGDLSTPDAVMGNPK	V			File391 Spectrum8686 scans: 12499
	1	P68871	Hemoglobin subunit beta OS=Homo sapiens GN=HBB PE=1 SV=2	8000	15988	997	356	15	13	89.1	147	6.75	27518	1	1	1	1029.98	2057.95	2	2057.94	0.011	0	11.26	22	34	2	R	FFESFGDLSTPDAVMGNPK	V			File391 Spectrum9478 scans: 13521
	1	P68871	Hemoglobin subunit beta OS=Homo sapiens GN=HBB PE=1 SV=2	8000	15988	997	356	15	13	89.1	147	6.75	27744	1	1	1	1037.97	2073.92	2	2073.94	-0.012	0	53.75		32	7.5e-05	R	FFESFGDLSTPDAVMGNPK	V	Oxidation (M)	0.0000000000000020000.0	File389 Spectrum8468 scans: 12798
	1	P68871	Hemoglobin subunit beta OS=Homo sapiens GN=HBB PE=1 SV=2	8000	15988	997	356	15	13	89.1	147	6.75	27745	1	1	1	1037.97	2073.92	2	2073.94	-0.011	0	34.08		32	0.0065	R	FFESFGDLSTPDAVMGNPK	V	Oxidation (M)	0.0000000000000020000.0	File391 Spectrum8780 scans: 12621
	1	P68871	Hemoglobin subunit beta OS=Homo sapiens GN=HBB PE=1 SV=2	8000	15988	997	356	15	13	89.1	147	6.75	27746	1	1	1	1037.97	2073.93	2	2073.94	-0.0088	0	14.58		32	0.64	R	FFESFGDLSTPDAVMGNPK	V	Oxidation (M)	0.0000000000000020000.0	File389 Spectrum9525 scans: 14177
	1	P68871	Hemoglobin subunit beta OS=Homo sapiens GN=HBB PE=1 SV=2	8000	15988	997	356	15	13	89.1	147	6.75	27747	1	1	1	1037.97	2073.93	2	2073.94	-0.0083	0	5.7	27	32	5	R	FFESFGDLSTPDAVMGNPK	V	Oxidation (M)	0.0000000000000020000.0	File391 Spectrum9913 scans: 14111
	1	P68871	Hemoglobin subunit beta OS=Homo sapiens GN=HBB PE=1 SV=2	8000	15988	997	356	15	13	89.1	147	6.75	27748	1	1	1	1037.97	2073.93	2	2073.94	-0.0066	0	16.68	25	32	0.39	R	FFESFGDLSTPDAVMGNPK	V	Oxidation (M)	0.0000000000000020000.0	File389 Spectrum9334 scans: 13933
	1	P68871	Hemoglobin subunit beta OS=Homo sapiens GN=HBB PE=1 SV=2	8000	15988	997	356	15	13	89.1	147	6.75	27749	1	1	1	1037.97	2073.93	2	2073.94	-0.0058	0	21.72	29	32	0.13	R	FFESFGDLSTPDAVMGNPK	V	Oxidation (M)	0.0000000000000020000.0	File393 Spectrum9643 scans: 13901
	1	P68871	Hemoglobin subunit beta OS=Homo sapiens GN=HBB PE=1 SV=2	8000	15988	997	356	15	13	89.1	147	6.75	27750	1	1	1	1037.97	2073.93	2	2073.94	-0.0051	0	36.29	31	33	0.0047	R	FFESFGDLSTPDAVMGNPK	V	Oxidation (M)	0.0000000000000020000.0	File393 Spectrum11365 scans: 16275
	1	P68871	Hemoglobin subunit beta OS=Homo sapiens GN=HBB PE=1 SV=2	8000	15988	997	356	15	13	89.1	147	6.75	27751	1	1	1	1037.97	2073.93	2	2073.94	-0.0051	0	61.51		33	1.4e-05	R	FFESFGDLSTPDAVMGNPK	V	Oxidation (M)	0.0000000000000020000.0	File393 Spectrum8652 scans: 12568
	1	P68871	Hemoglobin subunit beta OS=Homo sapiens GN=HBB PE=1 SV=2	8000	15988	997	356	15	13	89.1	147	6.75	27752	1	1	1	1037.97	2073.93	2	2073.94	-0.0049	0	22.95	28	33	0.1	R	FFESFGDLSTPDAVMGNPK	V	Oxidation (M)	0.0000000000000020000.0	File389 Spectrum10506 scans: 15473
	1	P68871	Hemoglobin subunit beta OS=Homo sapiens GN=HBB PE=1 SV=2	8000	15988	997	356	15	13	89.1	147	6.75	27753	1	1	1	1037.97	2073.93	2	2073.94	-0.0049	0	76.33		33	4.7e-07	R	FFESFGDLSTPDAVMGNPK	V	Oxidation (M)	0.0000000000000020000.0	File393 Spectrum8596 scans: 12497
	1	P68871	Hemoglobin subunit beta OS=Homo sapiens GN=HBB PE=1 SV=2	8000	15988	997	356	15	13	89.1	147	6.75	27754	1	1	1	1037.97	2073.93	2	2073.94	-0.0044	0	26.62	28	32	0.043	R	FFESFGDLSTPDAVMGNPK	V	Oxidation (M)	0.0000000000000020000.0	File391 Spectrum9522 scans: 13584
	1	P68871	Hemoglobin subunit beta OS=Homo sapiens GN=HBB PE=1 SV=2	8000	15988	997	356	15	13	89.1	147	6.75	27755	1	1	1	1037.97	2073.93	2	2073.94	-0.0041	0	20.65	31	32	0.17	R	FFESFGDLSTPDAVMGNPK	V	Oxidation (M)	0.0000000000000020000.0	File393 Spectrum9510 scans: 13717
	1	P68871	Hemoglobin subunit beta OS=Homo sapiens GN=HBB PE=1 SV=2	8000	15988	997	356	15	13	89.1	147	6.75	27756	1	1	1	1037.97	2073.93	2	2073.94	-0.0039	0	7.52	27	32	3.5	R	FFESFGDLSTPDAVMGNPK	V	Oxidation (M)	0.0000000000000020000.0	File393 Spectrum8908 scans: 12905
	1	P68871	Hemoglobin subunit beta OS=Homo sapiens GN=HBB PE=1 SV=2	8000	15988	997	356	15	13	89.1	147	6.75	27757	1	1	1	1037.97	2073.93	2	2073.94	-0.0037	0	15.5	24	32	0.55	R	FFESFGDLSTPDAVMGNPK	V	Oxidation (M)	0.0000000000000020000.0	File391 Spectrum11513 scans: 16371
	1	P68871	Hemoglobin subunit beta OS=Homo sapiens GN=HBB PE=1 SV=2	8000	15988	997	356	15	13	89.1	147	6.75	27758	1	1	1	1037.97	2073.93	2	2073.94	-0.0034	0	17.11	25	32	0.38	R	FFESFGDLSTPDAVMGNPK	V	Oxidation (M)	0.0000000000000020000.0	File393 Spectrum11559 scans: 17177
	1	P68871	Hemoglobin subunit beta OS=Homo sapiens GN=HBB PE=1 SV=2	8000	15988	997	356	15	13	89.1	147	6.75	27759	1	1	1	1037.97	2073.93	2	2073.94	-0.0034	0	24.6	23	32	0.068	R	FFESFGDLSTPDAVMGNPK	V	Oxidation (M)	0.0000000000000020000.0	File391 Spectrum9698 scans: 13823
	1	P68871	Hemoglobin subunit beta OS=Homo sapiens GN=HBB PE=1 SV=2	8000	15988	997	356	15	13	89.1	147	6.75	27760	1	1	1	1037.97	2073.93	2	2073.94	-0.0029	0	27.04	27	32	0.038	R	FFESFGDLSTPDAVMGNPK	V	Oxidation (M)	0.0000000000000020000.0	File393 Spectrum11595 scans: 17493
	1	P68871	Hemoglobin subunit beta OS=Homo sapiens GN=HBB PE=1 SV=2	8000	15988	997	356	15	13	89.1	147	6.75	27761	1	1	1	1037.97	2073.93	2	2073.94	-0.0029	0	42.08		32	0.0012	R	FFESFGDLSTPDAVMGNPK	V	Oxidation (M)	0.0000000000000020000.0	File393 Spectrum11499 scans: 16808
	1	P68871	Hemoglobin subunit beta OS=Homo sapiens GN=HBB PE=1 SV=2	8000	15988	997	356	15	13	89.1	147	6.75	27762	1	1	1	1037.97	2073.93	2	2073.94	-0.0029	0	23.06	25	32	0.095	R	FFESFGDLSTPDAVMGNPK	V	Oxidation (M)	0.0000000000000020000.0	File391 Spectrum10941 scans: 15552
	1	P68871	Hemoglobin subunit beta OS=Homo sapiens GN=HBB PE=1 SV=2	8000	15988	997	356	15	13	89.1	147	6.75	27763	1	1	1	1037.97	2073.93	2	2073.94	-0.0029	0	20.39	31	32	0.18	R	FFESFGDLSTPDAVMGNPK	V	Oxidation (M)	0.0000000000000020000.0	File389 Spectrum8906 scans: 13367
	1	P68871	Hemoglobin subunit beta OS=Homo sapiens GN=HBB PE=1 SV=2	8000	15988	997	356	15	13	89.1	147	6.75	27764	1	1	1	1037.97	2073.93	2	2073.94	-0.0029	0	79.33		32	2.2e-07	R	FFESFGDLSTPDAVMGNPK	V	Oxidation (M)	0.0000000000000020000.0	File389 Spectrum6891 scans: 10824
	1	P68871	Hemoglobin subunit beta OS=Homo sapiens GN=HBB PE=1 SV=2	8000	15988	997	356	15	13	89.1	147	6.75	27765	1	1	1	1037.97	2073.93	2	2073.94	-0.0029	0	33.84		32	0.0079	R	FFESFGDLSTPDAVMGNPK	V	Oxidation (M)	0.0000000000000020000.0	File391 Spectrum8294 scans: 12011
	1	P68871	Hemoglobin subunit beta OS=Homo sapiens GN=HBB PE=1 SV=2	8000	15988	997	356	15	13	89.1	147	6.75	27766	1	1	1	692.318	2073.93	3	2073.94	-0.0028	0	0.71	24	32	16	R	FFESFGDLSTPDAVMGNPK	V	Oxidation (M)	0.0000000000000020000.0	File393 Spectrum7670 scans: 11323
	1	P68871	Hemoglobin subunit beta OS=Homo sapiens GN=HBB PE=1 SV=2	8000	15988	997	356	15	13	89.1	147	6.75	27767	1	1	1	1037.97	2073.93	2	2073.94	-0.0027	0	32.94	22	32	0.0098	R	FFESFGDLSTPDAVMGNPK	V	Oxidation (M)	0.0000000000000020000.0	File393 Spectrum11441 scans: 16541
	1	P68871	Hemoglobin subunit beta OS=Homo sapiens GN=HBB PE=1 SV=2	8000	15988	997	356	15	13	89.1	147	6.75	27768	1	1	1	1037.97	2073.93	2	2073.94	-0.0027	0	18.21	29	32	0.29	R	FFESFGDLSTPDAVMGNPK	V	Oxidation (M)	0.0000000000000020000.0	File393 Spectrum9197 scans: 13295
	1	P68871	Hemoglobin subunit beta OS=Homo sapiens GN=HBB PE=1 SV=2	8000	15988	997	356	15	13	89.1	147	6.75	27769	1	1	1	1037.97	2073.93	2	2073.94	-0.0027	0	5.73	25	32	5.1	R	FFESFGDLSTPDAVMGNPK	V	Oxidation (M)	0.0000000000000020000.0	File391 Spectrum10616 scans: 15076
	1	P68871	Hemoglobin subunit beta OS=Homo sapiens GN=HBB PE=1 SV=2	8000	15988	997	356	15	13	89.1	147	6.75	27770	1	1	1	1037.97	2073.93	2	2073.94	-0.0027	0	101.16		32	1.5e-09	R	FFESFGDLSTPDAVMGNPK	V	Oxidation (M)	0.0000000000000020000.0	File389 Spectrum8407 scans: 12719
	1	P68871	Hemoglobin subunit beta OS=Homo sapiens GN=HBB PE=1 SV=2	8000	15988	997	356	15	13	89.1	147	6.75	27771	1	1	1	1037.97	2073.93	2	2073.94	-0.0024	0	46.47		32	0.00043	R	FFESFGDLSTPDAVMGNPK	V	Oxidation (M)	0.0000000000000020000.0	File391 Spectrum11726 scans: 17483
	1	P68871	Hemoglobin subunit beta OS=Homo sapiens GN=HBB PE=1 SV=2	8000	15988	997	356	15	13	89.1	147	6.75	27772	1	1	1	1037.97	2073.93	2	2073.94	-0.0024	0	45.7		32	0.00052	R	FFESFGDLSTPDAVMGNPK	V	Oxidation (M)	0.0000000000000020000.0	File391 Spectrum11717 scans: 17376
	1	P68871	Hemoglobin subunit beta OS=Homo sapiens GN=HBB PE=1 SV=2	8000	15988	997	356	15	13	89.1	147	6.75	27773	1	1	1	1037.97	2073.93	2	2073.94	-0.0024	0	9.77	27	32	2	R	FFESFGDLSTPDAVMGNPK	V	Oxidation (M)	0.0000000000000020000.0	File391 Spectrum9560 scans: 13638
	1	P68871	Hemoglobin subunit beta OS=Homo sapiens GN=HBB PE=1 SV=2	8000	15988	997	356	15	13	89.1	147	6.75	27774	1	1	1	1037.97	2073.93	2	2073.94	-0.0024	0	11.94	27	32	1.2	R	FFESFGDLSTPDAVMGNPK	V	Oxidation (M)	0.0000000000000020000.0	File391 Spectrum9708 scans: 13837
	1	P68871	Hemoglobin subunit beta OS=Homo sapiens GN=HBB PE=1 SV=2	8000	15988	997	356	15	13	89.1	147	6.75	27775	1	1	1	1037.97	2073.93	2	2073.94	-0.0024	0	40		32	0.0019	R	FFESFGDLSTPDAVMGNPK	V	Oxidation (M)	0.0000000000000020000.0	File389 Spectrum10626 scans: 15983
	1	P68871	Hemoglobin subunit beta OS=Homo sapiens GN=HBB PE=1 SV=2	8000	15988	997	356	15	13	89.1	147	6.75	27776	1	1	1	1037.97	2073.93	2	2073.94	-0.0022	0	36.3		33	0.0047	R	FFESFGDLSTPDAVMGNPK	V	Oxidation (M)	0.0000000000000020000.0	File389 Spectrum10748 scans: 16562
	1	P68871	Hemoglobin subunit beta OS=Homo sapiens GN=HBB PE=1 SV=2	8000	15988	997	356	15	13	89.1	147	6.75	27777	1	1	1	1037.97	2073.93	2	2073.94	-0.0022	0	36.9		33	0.0041	R	FFESFGDLSTPDAVMGNPK	V	Oxidation (M)	0.0000000000000020000.0	File391 Spectrum11621 scans: 16822
	1	P68871	Hemoglobin subunit beta OS=Homo sapiens GN=HBB PE=1 SV=2	8000	15988	997	356	15	13	89.1	147	6.75	27778	1	1	1	1037.97	2073.93	2	2073.94	-0.0022	0	29.37	25	33	0.023	R	FFESFGDLSTPDAVMGNPK	V	Oxidation (M)	0.0000000000000020000.0	File391 Spectrum8991 scans: 12892
	1	P68871	Hemoglobin subunit beta OS=Homo sapiens GN=HBB PE=1 SV=2	8000	15988	997	356	15	13	89.1	147	6.75	27779	1	1	1	1037.97	2073.93	2	2073.94	-0.0022	0	15.99	25	33	0.5	R	FFESFGDLSTPDAVMGNPK	V	Oxidation (M)	0.0000000000000020000.0	File389 Spectrum9474 scans: 14113
	1	P68871	Hemoglobin subunit beta OS=Homo sapiens GN=HBB PE=1 SV=2	8000	15988	997	356	15	13	89.1	147	6.75	27780	1	1	1	1037.97	2073.93	2	2073.94	-0.0022	0	9.75	27	33	2.1	R	FFESFGDLSTPDAVMGNPK	V	Oxidation (M)	0.0000000000000020000.0	File389 Spectrum9371 scans: 13981
	1	P68871	Hemoglobin subunit beta OS=Homo sapiens GN=HBB PE=1 SV=2	8000	15988	997	356	15	13	89.1	147	6.75	27781	1	1	1	1037.97	2073.93	2	2073.94	-0.0022	0	72.42	32	33	1.1e-06	R	FFESFGDLSTPDAVMGNPK	V	Oxidation (M)	0.0000000000000020000.0	File393 Spectrum7723 scans: 11399
	1	P68871	Hemoglobin subunit beta OS=Homo sapiens GN=HBB PE=1 SV=2	8000	15988	997	356	15	13	89.1	147	6.75	27782	1	1	1	692.318	2073.93	3	2073.94	-0.0019	0	15.97	29	33	0.52	R	FFESFGDLSTPDAVMGNPK	V	Oxidation (M)	0.0000000000000020000.0	File391 Spectrum6600 scans: 9932
	1	P68871	Hemoglobin subunit beta OS=Homo sapiens GN=HBB PE=1 SV=2	8000	15988	997	356	15	13	89.1	147	6.75	27784	1	1	1	1037.97	2073.93	2	2073.94	-0.0019	0	22.84		33	0.11	R	FFESFGDLSTPDAVMGNPK	V	Oxidation (M)	0.0000000000000020000.0	File389 Spectrum8784 scans: 13207
	1	P68871	Hemoglobin subunit beta OS=Homo sapiens GN=HBB PE=1 SV=2	8000	15988	997	356	15	13	89.1	147	6.75	27786	1	1	1	692.318	2073.93	3	2073.94	-0.0018	0	7.58	28	33	3.6	R	FFESFGDLSTPDAVMGNPK	V	Oxidation (M)	0.0000000000000020000.0	File391 Spectrum6735 scans: 10095
	1	P68871	Hemoglobin subunit beta OS=Homo sapiens GN=HBB PE=1 SV=2	8000	15988	997	356	15	13	89.1	147	6.75	27787	1	1	1	1037.97	2073.93	2	2073.94	-0.0017	0	10.99	32	33	1.6	R	FFESFGDLSTPDAVMGNPK	V	Oxidation (M)	0.0000000000000020000.0	File391 Spectrum10950 scans: 15564
	1	P68871	Hemoglobin subunit beta OS=Homo sapiens GN=HBB PE=1 SV=2	8000	15988	997	356	15	13	89.1	147	6.75	27788	1	1	1	1037.97	2073.93	2	2073.94	-0.0017	0	25.86	31	33	0.053	R	FFESFGDLSTPDAVMGNPK	V	Oxidation (M)	0.0000000000000020000.0	File393 Spectrum7947 scans: 11682
	1	P68871	Hemoglobin subunit beta OS=Homo sapiens GN=HBB PE=1 SV=2	8000	15988	997	356	15	13	89.1	147	6.75	27789	1	1	1	1037.97	2073.93	2	2073.94	-0.0017	0	46.48		33	0.00046	R	FFESFGDLSTPDAVMGNPK	V	Oxidation (M)	0.0000000000000020000.0	File389 Spectrum8145 scans: 12391
	1	P68871	Hemoglobin subunit beta OS=Homo sapiens GN=HBB PE=1 SV=2	8000	15988	997	356	15	13	89.1	147	6.75	27790	1	1	1	1037.97	2073.93	2	2073.94	-0.0017	0	16.31	26	33	0.48	R	FFESFGDLSTPDAVMGNPK	V	Oxidation (M)	0.0000000000000020000.0	File391 Spectrum9043 scans: 12961
	1	P68871	Hemoglobin subunit beta OS=Homo sapiens GN=HBB PE=1 SV=2	8000	15988	997	356	15	13	89.1	147	6.75	27791	1	1	1	692.318	2073.93	3	2073.94	-0.0016	0	12.56	32	33	1.1	R	FFESFGDLSTPDAVMGNPK	V	Oxidation (M)	0.0000000000000020000.0	File389 Spectrum7468 scans: 11533
	1	P68871	Hemoglobin subunit beta OS=Homo sapiens GN=HBB PE=1 SV=2	8000	15988	997	356	15	13	89.1	147	6.75	27792	1	1	1	1037.97	2073.93	2	2073.94	-0.0015	0	32.12	26	33	0.013	R	FFESFGDLSTPDAVMGNPK	V	Oxidation (M)	0.0000000000000020000.0	File393 Spectrum11572 scans: 17318
	1	P68871	Hemoglobin subunit beta OS=Homo sapiens GN=HBB PE=1 SV=2	8000	15988	997	356	15	13	89.1	147	6.75	27793	1	1	1	1037.97	2073.93	2	2073.94	-0.0015	0	40.82	29	33	0.0017	R	FFESFGDLSTPDAVMGNPK	V	Oxidation (M)	0.0000000000000020000.0	File391 Spectrum11697 scans: 17223
	1	P68871	Hemoglobin subunit beta OS=Homo sapiens GN=HBB PE=1 SV=2	8000	15988	997	356	15	13	89.1	147	6.75	27794	1	1	1	1037.97	2073.93	2	2073.94	-0.0015	0	29.27		33	0.025	R	FFESFGDLSTPDAVMGNPK	V	Oxidation (M)	0.0000000000000020000.0	File393 Spectrum11518 scans: 16940
	1	P68871	Hemoglobin subunit beta OS=Homo sapiens GN=HBB PE=1 SV=2	8000	15988	997	356	15	13	89.1	147	6.75	27795	1	1	1	1037.97	2073.93	2	2073.94	-0.0015	0	23.28		33	0.099	R	FFESFGDLSTPDAVMGNPK	V	Oxidation (M)	0.0000000000000020000.0	File393 Spectrum8429 scans: 12291
	1	P68871	Hemoglobin subunit beta OS=Homo sapiens GN=HBB PE=1 SV=2	8000	15988	997	356	15	13	89.1	147	6.75	27796	1	1	1	1037.97	2073.93	2	2073.94	-0.0015	0	53.12		33	0.0001	R	FFESFGDLSTPDAVMGNPK	V	Oxidation (M)	0.0000000000000020000.0	File389 Spectrum10614 scans: 15923
	1	P68871	Hemoglobin subunit beta OS=Homo sapiens GN=HBB PE=1 SV=2	8000	15988	997	356	15	13	89.1	147	6.75	27797	1	1	1	1037.97	2073.93	2	2073.94	-0.0015	0	63.59		33	9.2e-06	R	FFESFGDLSTPDAVMGNPK	V	Oxidation (M)	0.0000000000000020000.0	File391 Spectrum8139 scans: 11819
	1	P68871	Hemoglobin subunit beta OS=Homo sapiens GN=HBB PE=1 SV=2	8000	15988	997	356	15	13	89.1	147	6.75	27798	1	1	1	1037.97	2073.93	2	2073.94	-0.0015	0	5.85	26	33	5.5	R	FFESFGDLSTPDAVMGNPK	V	Oxidation (M)	0.0000000000000020000.0	File393 Spectrum10135 scans: 14574
	1	P68871	Hemoglobin subunit beta OS=Homo sapiens GN=HBB PE=1 SV=2	8000	15988	997	356	15	13	89.1	147	6.75	27799	1	1	1	1037.97	2073.93	2	2073.94	-0.0015	0	56.71		33	4.5e-05	R	FFESFGDLSTPDAVMGNPK	V	Oxidation (M)	0.0000000000000020000.0	File391 Spectrum8659 scans: 12466
	1	P68871	Hemoglobin subunit beta OS=Homo sapiens GN=HBB PE=1 SV=2	8000	15988	997	356	15	13	89.1	147	6.75	27800	1	1	1	1037.97	2073.93	2	2073.94	-0.0012	0	28.08	27	33	0.033	R	FFESFGDLSTPDAVMGNPK	V	Oxidation (M)	0.0000000000000020000.0	File389 Spectrum10719 scans: 16379
	1	P68871	Hemoglobin subunit beta OS=Homo sapiens GN=HBB PE=1 SV=2	8000	15988	997	356	15	13	89.1	147	6.75	27801	1	1	1	1037.97	2073.93	2	2073.94	-0.0012	0	34.44		33	0.0076	R	FFESFGDLSTPDAVMGNPK	V	Oxidation (M)	0.0000000000000020000.0	File393 Spectrum8207 scans: 12008
	1	P68871	Hemoglobin subunit beta OS=Homo sapiens GN=HBB PE=1 SV=2	8000	15988	997	356	15	13	89.1	147	6.75	27802	1	1	1	1037.97	2073.93	2	2073.94	-0.0012	0	81.69		33	1.4e-07	R	FFESFGDLSTPDAVMGNPK	V	Oxidation (M)	0.0000000000000020000.0	File393 Spectrum7605 scans: 11242
	1	P68871	Hemoglobin subunit beta OS=Homo sapiens GN=HBB PE=1 SV=2	8000	15988	997	356	15	13	89.1	147	6.75	27803	1	1	1	1037.97	2073.93	2	2073.94	-0.0012	0	92.74		33	1.1e-08	R	FFESFGDLSTPDAVMGNPK	V	Oxidation (M)	0.0000000000000020000.0	File391 Spectrum7727 scans: 11301
	1	P68871	Hemoglobin subunit beta OS=Homo sapiens GN=HBB PE=1 SV=2	8000	15988	997	356	15	13	89.1	147	6.75	27804	1	1	1	1037.97	2073.93	2	2073.94	-0.0012	0	84.36		33	7.7e-08	R	FFESFGDLSTPDAVMGNPK	V	Oxidation (M)	0.0000000000000020000.0	File389 Spectrum7500 scans: 11575
	1	P68871	Hemoglobin subunit beta OS=Homo sapiens GN=HBB PE=1 SV=2	8000	15988	997	356	15	13	89.1	147	6.75	27805	1	1	1	692.319	2073.93	3	2073.94	-0.001	0	9.75	30	33	2.2	R	FFESFGDLSTPDAVMGNPK	V	Oxidation (M)	0.0000000000000020000.0	File393 Spectrum6603 scans: 10010
	1	P68871	Hemoglobin subunit beta OS=Homo sapiens GN=HBB PE=1 SV=2	8000	15988	997	356	15	13	89.1	147	6.75	27806	1	1	1	1037.97	2073.93	2	2073.94	-0.001	0	36.8		33	0.0045	R	FFESFGDLSTPDAVMGNPK	V	Oxidation (M)	0.0000000000000020000.0	File393 Spectrum11541 scans: 17065
	1	P68871	Hemoglobin subunit beta OS=Homo sapiens GN=HBB PE=1 SV=2	8000	15988	997	356	15	13	89.1	147	6.75	27807	1	1	1	1037.97	2073.93	2	2073.94	-0.001	0	23.16		33	0.1	R	FFESFGDLSTPDAVMGNPK	V	Oxidation (M)	0.0000000000000020000.0	File393 Spectrum11561 scans: 17194
	1	P68871	Hemoglobin subunit beta OS=Homo sapiens GN=HBB PE=1 SV=2	8000	15988	997	356	15	13	89.1	147	6.75	27808	1	1	1	1037.97	2073.93	2	2073.94	-0.001	0	32.5	29	33	0.012	R	FFESFGDLSTPDAVMGNPK	V	Oxidation (M)	0.0000000000000020000.0	File389 Spectrum10771 scans: 16683
	1	P68871	Hemoglobin subunit beta OS=Homo sapiens GN=HBB PE=1 SV=2	8000	15988	997	356	15	13	89.1	147	6.75	27809	1	1	1	1037.97	2073.93	2	2073.94	-0.001	0	29.5	27	33	0.024	R	FFESFGDLSTPDAVMGNPK	V	Oxidation (M)	0.0000000000000020000.0	File389 Spectrum8766 scans: 13185
	1	P68871	Hemoglobin subunit beta OS=Homo sapiens GN=HBB PE=1 SV=2	8000	15988	997	356	15	13	89.1	147	6.75	27810	1	1	1	1037.97	2073.93	2	2073.94	-0.001	0	12.06	30	33	1.3	R	FFESFGDLSTPDAVMGNPK	V	Oxidation (M)	0.0000000000000020000.0	File389 Spectrum8655 scans: 13039
	1	P68871	Hemoglobin subunit beta OS=Homo sapiens GN=HBB PE=1 SV=2	8000	15988	997	356	15	13	89.1	147	6.75	27811	1	1	1	1037.97	2073.93	2	2073.94	-0.001	0	21.79		33	0.14	R	FFESFGDLSTPDAVMGNPK	V	Oxidation (M)	0.0000000000000020000.0	File391 Spectrum8482 scans: 12248
	1	P68871	Hemoglobin subunit beta OS=Homo sapiens GN=HBB PE=1 SV=2	8000	15988	997	356	15	13	89.1	147	6.75	27812	1	1	1	1037.97	2073.93	2	2073.94	-0.001	0	46.66	32	33	0.00046	R	FFESFGDLSTPDAVMGNPK	V	Oxidation (M)	0.0000000000000020000.0	File391 Spectrum8330 scans: 12055
	1	P68871	Hemoglobin subunit beta OS=Homo sapiens GN=HBB PE=1 SV=2	8000	15988	997	356	15	13	89.1	147	6.75	27813	1	1	1	1037.97	2073.93	2	2073.94	-0.001	0	65.74		33	5.7e-06	R	FFESFGDLSTPDAVMGNPK	V	Oxidation (M)	0.0000000000000020000.0	File391 Spectrum7136 scans: 10584
	1	P68871	Hemoglobin subunit beta OS=Homo sapiens GN=HBB PE=1 SV=2	8000	15988	997	356	15	13	89.1	147	6.75	27814	1	1	1	1037.97	2073.93	2	2073.94	-0.001	0	54.24		33	8.1e-05	R	FFESFGDLSTPDAVMGNPK	V	Oxidation (M)	0.0000000000000020000.0	File389 Spectrum8002 scans: 12208
	1	P68871	Hemoglobin subunit beta OS=Homo sapiens GN=HBB PE=1 SV=2	8000	15988	997	356	15	13	89.1	147	6.75	27815	1	1	1	692.319	2073.93	3	2073.94	-0.0008	0	13.19	28	33	1	R	FFESFGDLSTPDAVMGNPK	V	Oxidation (M)	0.0000000000000020000.0	File389 Spectrum10627 scans: 15984
	1	P68871	Hemoglobin subunit beta OS=Homo sapiens GN=HBB PE=1 SV=2	8000	15988	997	356	15	13	89.1	147	6.75	27816	1	1	1	692.319	2073.93	3	2073.94	-0.0008	0	21.81	31	33	0.14	R	FFESFGDLSTPDAVMGNPK	V	Oxidation (M)	0.0000000000000020000.0	File389 Spectrum6420 scans: 10251
	1	P68871	Hemoglobin subunit beta OS=Homo sapiens GN=HBB PE=1 SV=2	8000	15988	997	356	15	13	89.1	147	6.75	27817	1	1	1	1037.97	2073.93	2	2073.94	-0.0007	0	22.75	29	33	0.11	R	FFESFGDLSTPDAVMGNPK	V	Oxidation (M)	0.0000000000000020000.0	File391 Spectrum11725 scans: 17449
	1	P68871	Hemoglobin subunit beta OS=Homo sapiens GN=HBB PE=1 SV=2	8000	15988	997	356	15	13	89.1	147	6.75	27818	1	1	1	1037.97	2073.93	2	2073.94	-0.0007	0	27.35		33	0.04	R	FFESFGDLSTPDAVMGNPK	V	Oxidation (M)	0.0000000000000020000.0	File389 Spectrum10757 scans: 16621
	1	P68871	Hemoglobin subunit beta OS=Homo sapiens GN=HBB PE=1 SV=2	8000	15988	997	356	15	13	89.1	147	6.75	27819	1	1	1	1037.97	2073.93	2	2073.94	-0.0007	0	24.67	26	33	0.073	R	FFESFGDLSTPDAVMGNPK	V	Oxidation (M)	0.0000000000000020000.0	File393 Spectrum11594 scans: 17491
	1	P68871	Hemoglobin subunit beta OS=Homo sapiens GN=HBB PE=1 SV=2	8000	15988	997	356	15	13	89.1	147	6.75	27821	1	1	1	1037.97	2073.93	2	2073.94	-0.0007	0	26.76	26	33	0.045	R	FFESFGDLSTPDAVMGNPK	V	Oxidation (M)	0.0000000000000020000.0	File391 Spectrum11639 scans: 16896
	1	P68871	Hemoglobin subunit beta OS=Homo sapiens GN=HBB PE=1 SV=2	8000	15988	997	356	15	13	89.1	147	6.75	27822	1	1	1	1037.97	2073.93	2	2073.94	-0.0007	0	43.05	31	33	0.0011	R	FFESFGDLSTPDAVMGNPK	V	Oxidation (M)	0.0000000000000020000.0	File389 Spectrum10663 scans: 16127
	1	P68871	Hemoglobin subunit beta OS=Homo sapiens GN=HBB PE=1 SV=2	8000	15988	997	356	15	13	89.1	147	6.75	27823	1	1	1	1037.97	2073.93	2	2073.94	-0.0007	0	37.07		33	0.0042	R	FFESFGDLSTPDAVMGNPK	V	Oxidation (M)	0.0000000000000020000.0	File391 Spectrum11636 scans: 16889
	1	P68871	Hemoglobin subunit beta OS=Homo sapiens GN=HBB PE=1 SV=2	8000	15988	997	356	15	13	89.1	147	6.75	27824	1	1	1	1037.97	2073.93	2	2073.94	-0.0007	0	39.21		33	0.0026	R	FFESFGDLSTPDAVMGNPK	V	Oxidation (M)	0.0000000000000020000.0	File393 Spectrum11479 scans: 16701
	1	P68871	Hemoglobin subunit beta OS=Homo sapiens GN=HBB PE=1 SV=2	8000	15988	997	356	15	13	89.1	147	6.75	27825	1	1	1	1037.97	2073.93	2	2073.94	-0.0007	0	31.25	31	33	0.016	R	FFESFGDLSTPDAVMGNPK	V	Oxidation (M)	0.0000000000000020000.0	File389 Spectrum10599 scans: 15823
	1	P68871	Hemoglobin subunit beta OS=Homo sapiens GN=HBB PE=1 SV=2	8000	15988	997	356	15	13	89.1	147	6.75	27826	1	1	1	1037.97	2073.93	2	2073.94	-0.0007	0	50.99		33	0.00017	R	FFESFGDLSTPDAVMGNPK	V	Oxidation (M)	0.0000000000000020000.0	File391 Spectrum7981 scans: 11623
	1	P68871	Hemoglobin subunit beta OS=Homo sapiens GN=HBB PE=1 SV=2	8000	15988	997	356	15	13	89.1	147	6.75	27827	1	1	1	1037.97	2073.93	2	2073.94	-0.0007	0	12.34	30	33	1.3	R	FFESFGDLSTPDAVMGNPK	V	Oxidation (M)	0.0000000000000020000.0	File391 Spectrum10824 scans: 15383
	1	P68871	Hemoglobin subunit beta OS=Homo sapiens GN=HBB PE=1 SV=2	8000	15988	997	356	15	13	89.1	147	6.75	27828	1	1	1	1037.97	2073.93	2	2073.94	-0.0007	0	25.29	28	33	0.064	R	FFESFGDLSTPDAVMGNPK	V	Oxidation (M)	0.0000000000000020000.0	File389 Spectrum8535 scans: 12883
	1	P68871	Hemoglobin subunit beta OS=Homo sapiens GN=HBB PE=1 SV=2	8000	15988	997	356	15	13	89.1	147	6.75	27829	1	1	1	1037.97	2073.93	2	2073.94	-0.0007	0	10.23	24	33	2	R	FFESFGDLSTPDAVMGNPK	V	Oxidation (M)	0.0000000000000020000.0	File389 Spectrum8583 scans: 12943
	1	P68871	Hemoglobin subunit beta OS=Homo sapiens GN=HBB PE=1 SV=2	8000	15988	997	356	15	13	89.1	147	6.75	27830	1	1	1	1037.97	2073.93	2	2073.94	-0.0007	0	46.63		33	0.00047	R	FFESFGDLSTPDAVMGNPK	V	Oxidation (M)	0.0000000000000020000.0	File389 Spectrum8284 scans: 12566
	1	P68871	Hemoglobin subunit beta OS=Homo sapiens GN=HBB PE=1 SV=2	8000	15988	997	356	15	13	89.1	147	6.75	27831	1	1	1	1037.97	2073.93	2	2073.94	-0.0007	0	33.69	25	33	0.0092	R	FFESFGDLSTPDAVMGNPK	V	Oxidation (M)	0.0000000000000020000.0	File389 Spectrum8091 scans: 12320
	1	P68871	Hemoglobin subunit beta OS=Homo sapiens GN=HBB PE=1 SV=2	8000	15988	997	356	15	13	89.1	147	6.75	27832	1	1	1	1037.97	2073.93	2	2073.94	-0.0007	0	51.35		33	0.00016	R	FFESFGDLSTPDAVMGNPK	V	Oxidation (M)	0.0000000000000020000.0	File389 Spectrum8218 scans: 12481
	1	P68871	Hemoglobin subunit beta OS=Homo sapiens GN=HBB PE=1 SV=2	8000	15988	997	356	15	13	89.1	147	6.75	27833	1	1	1	1037.97	2073.93	2	2073.94	-0.0007	0	71.75		33	1.4e-06	R	FFESFGDLSTPDAVMGNPK	V	Oxidation (M)	0.0000000000000020000.0	File391 Spectrum7851 scans: 11461
	1	P68871	Hemoglobin subunit beta OS=Homo sapiens GN=HBB PE=1 SV=2	8000	15988	997	356	15	13	89.1	147	6.75	27834	1	1	1	692.319	2073.93	3	2073.94	-0.0005	0	31.1		33	0.016	R	FFESFGDLSTPDAVMGNPK	V	Oxidation (M)	0.0000000000000020000.0	File389 Spectrum7051 scans: 11019
	1	P68871	Hemoglobin subunit beta OS=Homo sapiens GN=HBB PE=1 SV=2	8000	15988	997	356	15	13	89.1	147	6.75	27835	1	1	1	1037.97	2073.93	2	2073.94	-0.0005	0	19.1	28	33	0.26	R	FFESFGDLSTPDAVMGNPK	V	Oxidation (M)	0.0000000000000020000.0	File391 Spectrum11679 scans: 17122
	1	P68871	Hemoglobin subunit beta OS=Homo sapiens GN=HBB PE=1 SV=2	8000	15988	997	356	15	13	89.1	147	6.75	27836	1	1	1	1037.97	2073.93	2	2073.94	-0.0005	0	41.81	31	33	0.0014	R	FFESFGDLSTPDAVMGNPK	V	Oxidation (M)	0.0000000000000020000.0	File391 Spectrum11698 scans: 17236
	1	P68871	Hemoglobin subunit beta OS=Homo sapiens GN=HBB PE=1 SV=2	8000	15988	997	356	15	13	89.1	147	6.75	27837	1	1	1	1037.97	2073.93	2	2073.94	-0.0005	0	31.69	32	33	0.014	R	FFESFGDLSTPDAVMGNPK	V	Oxidation (M)	0.0000000000000020000.0	File391 Spectrum8870 scans: 12732
	1	P68871	Hemoglobin subunit beta OS=Homo sapiens GN=HBB PE=1 SV=2	8000	15988	997	356	15	13	89.1	147	6.75	27838	1	1	1	1037.97	2073.93	2	2073.94	-0.0005	0	25.16	29	33	0.065	R	FFESFGDLSTPDAVMGNPK	V	Oxidation (M)	0.0000000000000020000.0	File389 Spectrum10679 scans: 16192
	1	P68871	Hemoglobin subunit beta OS=Homo sapiens GN=HBB PE=1 SV=2	8000	15988	997	356	15	13	89.1	147	6.75	27839	1	1	1	1037.97	2073.93	2	2073.94	-0.0005	0	32.98		33	0.011	R	FFESFGDLSTPDAVMGNPK	V	Oxidation (M)	0.0000000000000020000.0	File391 Spectrum11550 scans: 16503
	1	P68871	Hemoglobin subunit beta OS=Homo sapiens GN=HBB PE=1 SV=2	8000	15988	997	356	15	13	89.1	147	6.75	27840	1	1	1	1037.97	2073.93	2	2073.94	-0.0005	0	58.4	32	33	3.1e-05	R	FFESFGDLSTPDAVMGNPK	V	Oxidation (M)	0.0000000000000020000.0	File389 Spectrum10563 scans: 15696
	1	P68871	Hemoglobin subunit beta OS=Homo sapiens GN=HBB PE=1 SV=2	8000	15988	997	356	15	13	89.1	147	6.75	27841	1	1	1	1037.97	2073.93	2	2073.94	-0.0005	0	46.27		33	0.0005	R	FFESFGDLSTPDAVMGNPK	V	Oxidation (M)	0.0000000000000020000.0	File391 Spectrum6629 scans: 9967
	1	P68871	Hemoglobin subunit beta OS=Homo sapiens GN=HBB PE=1 SV=2	8000	15988	997	356	15	13	89.1	147	6.75	27842	1	1	1	1037.97	2073.93	2	2073.94	-0.0005	0	21.71	28	33	0.14	R	FFESFGDLSTPDAVMGNPK	V	Oxidation (M)	0.0000000000000020000.0	File393 Spectrum8871 scans: 12854
	1	P68871	Hemoglobin subunit beta OS=Homo sapiens GN=HBB PE=1 SV=2	8000	15988	997	356	15	13	89.1	147	6.75	27843	1	1	1	1037.97	2073.93	2	2073.94	-0.0005	0	12.95	32	33	1.1	R	FFESFGDLSTPDAVMGNPK	V	Oxidation (M)	0.0000000000000020000.0	File393 Spectrum9290 scans: 13421
	1	P68871	Hemoglobin subunit beta OS=Homo sapiens GN=HBB PE=1 SV=2	8000	15988	997	356	15	13	89.1	147	6.75	27844	1	1	1	1037.97	2073.93	2	2073.94	-0.0005	0	44.55		33	0.00074	R	FFESFGDLSTPDAVMGNPK	V	Oxidation (M)	0.0000000000000020000.0	File393 Spectrum8790 scans: 12745
	1	P68871	Hemoglobin subunit beta OS=Homo sapiens GN=HBB PE=1 SV=2	8000	15988	997	356	15	13	89.1	147	6.75	27845	1	1	1	1037.97	2073.93	2	2073.94	-0.0005	0	82.22		33	1.3e-07	R	FFESFGDLSTPDAVMGNPK	V	Oxidation (M)	0.0000000000000020000.0	File391 Spectrum7184 scans: 10642
	1	P68871	Hemoglobin subunit beta OS=Homo sapiens GN=HBB PE=1 SV=2	8000	15988	997	356	15	13	89.1	147	6.75	27846	1	1	1	692.319	2073.94	3	2073.94	-0.0003	0	65.01		33	6.6e-06	R	FFESFGDLSTPDAVMGNPK	V	Oxidation (M)	0.0000000000000020000.0	File393 Spectrum7321 scans: 10887
	1	P68871	Hemoglobin subunit beta OS=Homo sapiens GN=HBB PE=1 SV=2	8000	15988	997	356	15	13	89.1	147	6.75	27847	1	1	1	1037.97	2073.94	2	2073.94	-0.0002	0	31.27	31	33	0.016	R	FFESFGDLSTPDAVMGNPK	V	Oxidation (M)	0.0000000000000020000.0	File393 Spectrum11546 scans: 17100
	1	P68871	Hemoglobin subunit beta OS=Homo sapiens GN=HBB PE=1 SV=2	8000	15988	997	356	15	13	89.1	147	6.75	27849	1	1	1	1037.97	2073.94	2	2073.94	-0.0002	0	30.99	30	33	0.017	R	FFESFGDLSTPDAVMGNPK	V	Oxidation (M)	0.0000000000000020000.0	File393 Spectrum11469 scans: 16639
	1	P68871	Hemoglobin subunit beta OS=Homo sapiens GN=HBB PE=1 SV=2	8000	15988	997	356	15	13	89.1	147	6.75	27850	1	1	1	1037.97	2073.94	2	2073.94	-0.0002	0	50.54		33	0.00019	R	FFESFGDLSTPDAVMGNPK	V	Oxidation (M)	0.0000000000000020000.0	File389 Spectrum10646 scans: 16061
	1	P68871	Hemoglobin subunit beta OS=Homo sapiens GN=HBB PE=1 SV=2	8000	15988	997	356	15	13	89.1	147	6.75	27851	1	1	1	1037.97	2073.94	2	2073.94	-0.0002	0	46.64		33	0.00046	R	FFESFGDLSTPDAVMGNPK	V	Oxidation (M)	0.0000000000000020000.0	File391 Spectrum11654 scans: 16970
	1	P68871	Hemoglobin subunit beta OS=Homo sapiens GN=HBB PE=1 SV=2	8000	15988	997	356	15	13	89.1	147	6.75	27852	1	1	1	1037.97	2073.94	2	2073.94	-0.0002	0	41.38	28	33	0.0015	R	FFESFGDLSTPDAVMGNPK	V	Oxidation (M)	0.0000000000000020000.0	File389 Spectrum10708 scans: 16321
	1	P68871	Hemoglobin subunit beta OS=Homo sapiens GN=HBB PE=1 SV=2	8000	15988	997	356	15	13	89.1	147	6.75	27853	1	1	1	1037.97	2073.94	2	2073.94	-0.0002	0	16.83		33	0.44	R	FFESFGDLSTPDAVMGNPK	V	Oxidation (M)	0.0000000000000020000.0	File393 Spectrum11393 scans: 16389
	1	P68871	Hemoglobin subunit beta OS=Homo sapiens GN=HBB PE=1 SV=2	8000	15988	997	356	15	13	89.1	147	6.75	27854	1	1	1	1037.97	2073.94	2	2073.94	-0.0002	0	34.17	31	33	0.0081	R	FFESFGDLSTPDAVMGNPK	V	Oxidation (M)	0.0000000000000020000.0	File391 Spectrum11515 scans: 16386
	1	P68871	Hemoglobin subunit beta OS=Homo sapiens GN=HBB PE=1 SV=2	8000	15988	997	356	15	13	89.1	147	6.75	27855	1	1	1	1037.97	2073.94	2	2073.94	-0.0002	0	36.4	32	33	0.0048	R	FFESFGDLSTPDAVMGNPK	V	Oxidation (M)	0.0000000000000020000.0	File389 Spectrum10630 scans: 15996
	1	P68871	Hemoglobin subunit beta OS=Homo sapiens GN=HBB PE=1 SV=2	8000	15988	997	356	15	13	89.1	147	6.75	27856	1	1	1	1037.97	2073.94	2	2073.94	-0.0002	0	31.06	27	33	0.016	R	FFESFGDLSTPDAVMGNPK	V	Oxidation (M)	0.0000000000000020000.0	File389 Spectrum10613 scans: 15917
	1	P68871	Hemoglobin subunit beta OS=Homo sapiens GN=HBB PE=1 SV=2	8000	15988	997	356	15	13	89.1	147	6.75	27857	1	1	1	1037.97	2073.94	2	2073.94	-0.0002	0	65.36		33	6.1e-06	R	FFESFGDLSTPDAVMGNPK	V	Oxidation (M)	0.0000000000000020000.0	File393 Spectrum7019 scans: 10522
	1	P68871	Hemoglobin subunit beta OS=Homo sapiens GN=HBB PE=1 SV=2	8000	15988	997	356	15	13	89.1	147	6.75	27858	1	1	1	1037.97	2073.94	2	2073.94	-0.0002	0	50.15	31	33	0.0002	R	FFESFGDLSTPDAVMGNPK	V	Oxidation (M)	0.0000000000000020000.0	File389 Spectrum7697 scans: 11825
	1	P68871	Hemoglobin subunit beta OS=Homo sapiens GN=HBB PE=1 SV=2	8000	15988	997	356	15	13	89.1	147	6.75	27859	1	1	1	1037.97	2073.94	2	2073.94	-0.0002	0	79.43		33	2.4e-07	R	FFESFGDLSTPDAVMGNPK	V	Oxidation (M)	0.0000000000000020000.0	File393 Spectrum7285 scans: 10844
	1	P68871	Hemoglobin subunit beta OS=Homo sapiens GN=HBB PE=1 SV=2	8000	15988	997	356	15	13	89.1	147	6.75	27860	1	1	1	1037.97	2073.94	2	2073.94	-0.0002	0	126.72		33	4.5e-12	R	FFESFGDLSTPDAVMGNPK	V	Oxidation (M)	0.0000000000000020000.0	File393 Spectrum7415 scans: 11004
	1	P68871	Hemoglobin subunit beta OS=Homo sapiens GN=HBB PE=1 SV=2	8000	15988	997	356	15	13	89.1	147	6.75	27861	1	1	1	692.319	2073.94	3	2073.94	-0.0001	0	42.95		33	0.0011	R	FFESFGDLSTPDAVMGNPK	V	Oxidation (M)	0.0000000000000020000.0	File393 Spectrum7207 scans: 10750
	1	P68871	Hemoglobin subunit beta OS=Homo sapiens GN=HBB PE=1 SV=2	8000	15988	997	356	15	13	89.1	147	6.75	27862	1	1	1	1037.97	2073.94	2	2073.94	0	0	11.05	24	33	1.6	R	FFESFGDLSTPDAVMGNPK	V	Oxidation (M)	0.0000000000000020000.0	File389 Spectrum10791 scans: 16782
	1	P68871	Hemoglobin subunit beta OS=Homo sapiens GN=HBB PE=1 SV=2	8000	15988	997	356	15	13	89.1	147	6.75	27863	1	1	1	1037.97	2073.94	2	2073.94	0	0	50.12		33	0.0002	R	FFESFGDLSTPDAVMGNPK	V	Oxidation (M)	0.0000000000000020000.0	File393 Spectrum11533 scans: 17008
	1	P68871	Hemoglobin subunit beta OS=Homo sapiens GN=HBB PE=1 SV=2	8000	15988	997	356	15	13	89.1	147	6.75	27864	1	1	1	1037.97	2073.94	2	2073.94	0	0	28.31		33	0.031	R	FFESFGDLSTPDAVMGNPK	V	Oxidation (M)	0.0000000000000020000.0	File393 Spectrum11474 scans: 16660
	1	P68871	Hemoglobin subunit beta OS=Homo sapiens GN=HBB PE=1 SV=2	8000	15988	997	356	15	13	89.1	147	6.75	27865	1	1	1	1037.97	2073.94	2	2073.94	0	0	16.53	24	33	0.47	R	FFESFGDLSTPDAVMGNPK	V	Oxidation (M)	0.0000000000000020000.0	File391 Spectrum11704 scans: 17283
	1	P68871	Hemoglobin subunit beta OS=Homo sapiens GN=HBB PE=1 SV=2	8000	15988	997	356	15	13	89.1	147	6.75	27866	1	1	1	1037.97	2073.94	2	2073.94	0	0	24.95		33	0.067	R	FFESFGDLSTPDAVMGNPK	V	Oxidation (M)	0.0000000000000020000.0	File393 Spectrum11575 scans: 17341
	1	P68871	Hemoglobin subunit beta OS=Homo sapiens GN=HBB PE=1 SV=2	8000	15988	997	356	15	13	89.1	147	6.75	27867	1	1	1	1037.97	2073.94	2	2073.94	0	0	35.06		33	0.0065	R	FFESFGDLSTPDAVMGNPK	V	Oxidation (M)	0.0000000000000020000.0	File391 Spectrum11663 scans: 17029
	1	P68871	Hemoglobin subunit beta OS=Homo sapiens GN=HBB PE=1 SV=2	8000	15988	997	356	15	13	89.1	147	6.75	27868	1	1	1	1037.97	2073.94	2	2073.94	0	0	40.57		33	0.0018	R	FFESFGDLSTPDAVMGNPK	V	Oxidation (M)	0.0000000000000020000.0	File389 Spectrum10751 scans: 16585
	1	P68871	Hemoglobin subunit beta OS=Homo sapiens GN=HBB PE=1 SV=2	8000	15988	997	356	15	13	89.1	147	6.75	27869	1	1	1	1037.97	2073.94	2	2073.94	0	0	46.94	31	33	0.00042	R	FFESFGDLSTPDAVMGNPK	V	Oxidation (M)	0.0000000000000020000.0	File389 Spectrum10731 scans: 16446
	1	P68871	Hemoglobin subunit beta OS=Homo sapiens GN=HBB PE=1 SV=2	8000	15988	997	356	15	13	89.1	147	6.75	27870	1	1	1	1037.97	2073.94	2	2073.94	0	0	40.79	29	33	0.0017	R	FFESFGDLSTPDAVMGNPK	V	Oxidation (M)	0.0000000000000020000.0	File389 Spectrum10654 scans: 16091
	1	P68871	Hemoglobin subunit beta OS=Homo sapiens GN=HBB PE=1 SV=2	8000	15988	997	356	15	13	89.1	147	6.75	27871	1	1	1	1037.97	2073.94	2	2073.94	0	0	15.39	30	33	0.61	R	FFESFGDLSTPDAVMGNPK	V	Oxidation (M)	0.0000000000000020000.0	File393 Spectrum9542 scans: 13763
	1	P68871	Hemoglobin subunit beta OS=Homo sapiens GN=HBB PE=1 SV=2	8000	15988	997	356	15	13	89.1	147	6.75	27872	1	1	1	1037.97	2073.94	2	2073.94	0	0	12.4	26	33	1.2	R	FFESFGDLSTPDAVMGNPK	V	Oxidation (M)	0.0000000000000020000.0	File393 Spectrum8338 scans: 12177
	1	P68871	Hemoglobin subunit beta OS=Homo sapiens GN=HBB PE=1 SV=2	8000	15988	997	356	15	13	89.1	147	6.75	27873	1	1	1	1037.97	2073.94	2	2073.94	0	0	66.27		33	4.9e-06	R	FFESFGDLSTPDAVMGNPK	V	Oxidation (M)	0.0000000000000020000.0	File389 Spectrum7627 scans: 11736
	1	P68871	Hemoglobin subunit beta OS=Homo sapiens GN=HBB PE=1 SV=2	8000	15988	997	356	15	13	89.1	147	6.75	27874	1	1	1	1037.97	2073.94	2	2073.94	0	0	119.13		33	2.6e-11	R	FFESFGDLSTPDAVMGNPK	V	Oxidation (M)	0.0000000000000020000.0	File389 Spectrum7091 scans: 11067
	1	P68871	Hemoglobin subunit beta OS=Homo sapiens GN=HBB PE=1 SV=2	8000	15988	997	356	15	13	89.1	147	6.75	27875	1	1	1	692.319	2073.94	3	2073.94	0.0001	0	29.8	30	33	0.022	R	FFESFGDLSTPDAVMGNPK	V	Oxidation (M)	0.0000000000000020000.0	File389 Spectrum5956 scans: 9691
	1	P68871	Hemoglobin subunit beta OS=Homo sapiens GN=HBB PE=1 SV=2	8000	15988	997	356	15	13	89.1	147	6.75	27876	1	1	1	692.319	2073.94	3	2073.94	0.0001	0	25.13	31	33	0.064	R	FFESFGDLSTPDAVMGNPK	V	Oxidation (M)	0.0000000000000020000.0	File393 Spectrum5927 scans: 9180
	1	P68871	Hemoglobin subunit beta OS=Homo sapiens GN=HBB PE=1 SV=2	8000	15988	997	356	15	13	89.1	147	6.75	27877	1	1	1	692.319	2073.94	3	2073.94	0.0001	0	13.74	30	33	0.89	R	FFESFGDLSTPDAVMGNPK	V	Oxidation (M)	0.0000000000000020000.0	File389 Spectrum6553 scans: 10412
	1	P68871	Hemoglobin subunit beta OS=Homo sapiens GN=HBB PE=1 SV=2	8000	15988	997	356	15	13	89.1	147	6.75	27878	1	1	1	692.319	2073.94	3	2073.94	0.0002	0	21.58		33	0.15	R	FFESFGDLSTPDAVMGNPK	V	Oxidation (M)	0.0000000000000020000.0	File391 Spectrum7591 scans: 11136
	1	P68871	Hemoglobin subunit beta OS=Homo sapiens GN=HBB PE=1 SV=2	8000	15988	997	356	15	13	89.1	147	6.75	27879	1	1	1	692.319	2073.94	3	2073.94	0.0002	0	24.79		33	0.071	R	FFESFGDLSTPDAVMGNPK	V	Oxidation (M)	0.0000000000000020000.0	File393 Spectrum5940 scans: 9196
	1	P68871	Hemoglobin subunit beta OS=Homo sapiens GN=HBB PE=1 SV=2	8000	15988	997	356	15	13	89.1	147	6.75	27880	1	1	1	1037.98	2073.94	2	2073.94	0.0003	0	62.21		33	1.3e-05	R	FFESFGDLSTPDAVMGNPK	V	Oxidation (M)	0.0000000000000020000.0	File391 Spectrum11705 scans: 17297
	1	P68871	Hemoglobin subunit beta OS=Homo sapiens GN=HBB PE=1 SV=2	8000	15988	997	356	15	13	89.1	147	6.75	27881	1	1	1	1037.98	2073.94	2	2073.94	0.0003	0	25.99	31	33	0.054	R	FFESFGDLSTPDAVMGNPK	V	Oxidation (M)	0.0000000000000020000.0	File393 Spectrum11568 scans: 17266
	1	P68871	Hemoglobin subunit beta OS=Homo sapiens GN=HBB PE=1 SV=2	8000	15988	997	356	15	13	89.1	147	6.75	27882	1	1	1	1037.98	2073.94	2	2073.94	0.0003	0	25.3	30	33	0.063	R	FFESFGDLSTPDAVMGNPK	V	Oxidation (M)	0.0000000000000020000.0	File391 Spectrum11594 scans: 16679
	1	P68871	Hemoglobin subunit beta OS=Homo sapiens GN=HBB PE=1 SV=2	8000	15988	997	356	15	13	89.1	147	6.75	27883	1	1	1	1037.98	2073.94	2	2073.94	0.0003	0	36.26		33	0.005	R	FFESFGDLSTPDAVMGNPK	V	Oxidation (M)	0.0000000000000020000.0	File391 Spectrum11620 scans: 16816
	1	P68871	Hemoglobin subunit beta OS=Homo sapiens GN=HBB PE=1 SV=2	8000	15988	997	356	15	13	89.1	147	6.75	27884	1	1	1	1037.98	2073.94	2	2073.94	0.0003	0	20.36	25	33	0.2	R	FFESFGDLSTPDAVMGNPK	V	Oxidation (M)	0.0000000000000020000.0	File391 Spectrum11556 scans: 16519
	1	P68871	Hemoglobin subunit beta OS=Homo sapiens GN=HBB PE=1 SV=2	8000	15988	997	356	15	13	89.1	147	6.75	27885	1	1	1	1037.98	2073.94	2	2073.94	0.0003	0	16.98	28	33	0.43	R	FFESFGDLSTPDAVMGNPK	V	Oxidation (M)	0.0000000000000020000.0	File393 Spectrum11565 scans: 17234
	1	P68871	Hemoglobin subunit beta OS=Homo sapiens GN=HBB PE=1 SV=2	8000	15988	997	356	15	13	89.1	147	6.75	27886	1	1	1	1037.98	2073.94	2	2073.94	0.0003	0	24.79	26	33	0.071	R	FFESFGDLSTPDAVMGNPK	V	Oxidation (M)	0.0000000000000020000.0	File389 Spectrum10695 scans: 16259
	1	P68871	Hemoglobin subunit beta OS=Homo sapiens GN=HBB PE=1 SV=2	8000	15988	997	356	15	13	89.1	147	6.75	27887	1	1	1	1037.98	2073.94	2	2073.94	0.0003	0	18.03	27	33	0.33	R	FFESFGDLSTPDAVMGNPK	V	Oxidation (M)	0.0000000000000020000.0	File393 Spectrum11372 scans: 16307
	1	P68871	Hemoglobin subunit beta OS=Homo sapiens GN=HBB PE=1 SV=2	8000	15988	997	356	15	13	89.1	147	6.75	27888	1	1	1	1037.98	2073.94	2	2073.94	0.0003	0	27.85	27	33	0.035	R	FFESFGDLSTPDAVMGNPK	V	Oxidation (M)	0.0000000000000020000.0	File393 Spectrum9138 scans: 13213
	1	P68871	Hemoglobin subunit beta OS=Homo sapiens GN=HBB PE=1 SV=2	8000	15988	997	356	15	13	89.1	147	6.75	27889	1	1	1	1037.98	2073.94	2	2073.94	0.0003	0	44.06		33	0.00083	R	FFESFGDLSTPDAVMGNPK	V	Oxidation (M)	0.0000000000000020000.0	File393 Spectrum7812 scans: 11510
	1	P68871	Hemoglobin subunit beta OS=Homo sapiens GN=HBB PE=1 SV=2	8000	15988	997	356	15	13	89.1	147	6.75	27890	1	1	1	1037.98	2073.94	2	2073.94	0.0003	0	21.72	27	33	0.14	R	FFESFGDLSTPDAVMGNPK	V	Oxidation (M)	0.0000000000000020000.0	File391 Spectrum9280 scans: 13262
	1	P68871	Hemoglobin subunit beta OS=Homo sapiens GN=HBB PE=1 SV=2	8000	15988	997	356	15	13	89.1	147	6.75	27891	1	1	1	1037.98	2073.94	2	2073.94	0.0003	0	94.9		33	6.9e-09	R	FFESFGDLSTPDAVMGNPK	V	Oxidation (M)	0.0000000000000020000.0	File389 Spectrum6957 scans: 10905
	1	P68871	Hemoglobin subunit beta OS=Homo sapiens GN=HBB PE=1 SV=2	8000	15988	997	356	15	13	89.1	147	6.75	27892	1	1	1	692.319	2073.94	3	2073.94	0.0004	0	57.42		33	3.8e-05	R	FFESFGDLSTPDAVMGNPK	V	Oxidation (M)	0.0000000000000020000.0	File389 Spectrum7198 scans: 11197
	1	P68871	Hemoglobin subunit beta OS=Homo sapiens GN=HBB PE=1 SV=2	8000	15988	997	356	15	13	89.1	147	6.75	27893	1	1	1	692.319	2073.94	3	2073.94	0.0004	0	27.16		33	0.04	R	FFESFGDLSTPDAVMGNPK	V	Oxidation (M)	0.0000000000000020000.0	File391 Spectrum6096 scans: 9321
	1	P68871	Hemoglobin subunit beta OS=Homo sapiens GN=HBB PE=1 SV=2	8000	15988	997	356	15	13	89.1	147	6.75	27894	1	1	1	1037.98	2073.94	2	2073.94	0.0005	0	27.58	25	33	0.036	R	FFESFGDLSTPDAVMGNPK	V	Oxidation (M)	0.0000000000000020000.0	File391 Spectrum11649 scans: 16953
	1	P68871	Hemoglobin subunit beta OS=Homo sapiens GN=HBB PE=1 SV=2	8000	15988	997	356	15	13	89.1	147	6.75	27895	1	1	1	1037.98	2073.94	2	2073.94	0.0005	0	20.26	28	33	0.2	R	FFESFGDLSTPDAVMGNPK	V	Oxidation (M)	0.0000000000000020000.0	File393 Spectrum11584 scans: 17429
	1	P68871	Hemoglobin subunit beta OS=Homo sapiens GN=HBB PE=1 SV=2	8000	15988	997	356	15	13	89.1	147	6.75	27896	1	1	1	1037.98	2073.94	2	2073.94	0.0005	0	21.87	24	33	0.14	R	FFESFGDLSTPDAVMGNPK	V	Oxidation (M)	0.0000000000000020000.0	File391 Spectrum11664 scans: 17031
	1	P68871	Hemoglobin subunit beta OS=Homo sapiens GN=HBB PE=1 SV=2	8000	15988	997	356	15	13	89.1	147	6.75	27897	1	1	1	1037.98	2073.94	2	2073.94	0.0005	0	45.61		33	0.00057	R	FFESFGDLSTPDAVMGNPK	V	Oxidation (M)	0.0000000000000020000.0	File389 Spectrum10585 scans: 15776
	1	P68871	Hemoglobin subunit beta OS=Homo sapiens GN=HBB PE=1 SV=2	8000	15988	997	356	15	13	89.1	147	6.75	27898	1	1	1	1037.98	2073.94	2	2073.94	0.0005	0	45.47	29	33	0.00059	R	FFESFGDLSTPDAVMGNPK	V	Oxidation (M)	0.0000000000000020000.0	File393 Spectrum11406 scans: 16439
	1	P68871	Hemoglobin subunit beta OS=Homo sapiens GN=HBB PE=1 SV=2	8000	15988	997	356	15	13	89.1	147	6.75	27899	1	1	1	1037.98	2073.94	2	2073.94	0.0005	0	46.18	30	33	0.0005	R	FFESFGDLSTPDAVMGNPK	V	Oxidation (M)	0.0000000000000020000.0	File389 Spectrum9026 scans: 13523
	1	P68871	Hemoglobin subunit beta OS=Homo sapiens GN=HBB PE=1 SV=2	8000	15988	997	356	15	13	89.1	147	6.75	27900	1	1	1	1037.98	2073.94	2	2073.94	0.0005	0	106.19		33	5e-10	R	FFESFGDLSTPDAVMGNPK	V	Oxidation (M)	0.0000000000000020000.0	File389 Spectrum7347 scans: 11384
	1	P68871	Hemoglobin subunit beta OS=Homo sapiens GN=HBB PE=1 SV=2	8000	15988	997	356	15	13	89.1	147	6.75	27901	1	1	1	1037.98	2073.94	2	2073.94	0.0005	0	97.96		33	3.3e-09	R	FFESFGDLSTPDAVMGNPK	V	Oxidation (M)	0.0000000000000020000.0	File391 Spectrum7448 scans: 10962
	1	P68871	Hemoglobin subunit beta OS=Homo sapiens GN=HBB PE=1 SV=2	8000	15988	997	356	15	13	89.1	147	6.75	27903	1	1	1	692.319	2073.94	3	2073.94	0.0006	0	39.41		33	0.0024	R	FFESFGDLSTPDAVMGNPK	V	Oxidation (M)	0.0000000000000020000.0	File393 Spectrum7449 scans: 11048
	1	P68871	Hemoglobin subunit beta OS=Homo sapiens GN=HBB PE=1 SV=2	8000	15988	997	356	15	13	89.1	147	6.75	27904	1	1	1	1037.98	2073.94	2	2073.94	0.0007	0	33.53		33	0.0092	R	FFESFGDLSTPDAVMGNPK	V	Oxidation (M)	0.0000000000000020000.0	File393 Spectrum11484 scans: 16735
	1	P68871	Hemoglobin subunit beta OS=Homo sapiens GN=HBB PE=1 SV=2	8000	15988	997	356	15	13	89.1	147	6.75	27905	1	1	1	1037.98	2073.94	2	2073.94	0.0007	0	13.62	31	33	0.91	R	FFESFGDLSTPDAVMGNPK	V	Oxidation (M)	0.0000000000000020000.0	File391 Spectrum11676 scans: 17101
	1	P68871	Hemoglobin subunit beta OS=Homo sapiens GN=HBB PE=1 SV=2	8000	15988	997	356	15	13	89.1	147	6.75	27906	1	1	1	1037.98	2073.94	2	2073.94	0.0007	0	30.76	28	33	0.018	R	FFESFGDLSTPDAVMGNPK	V	Oxidation (M)	0.0000000000000020000.0	File393 Spectrum11508 scans: 16869
	1	P68871	Hemoglobin subunit beta OS=Homo sapiens GN=HBB PE=1 SV=2	8000	15988	997	356	15	13	89.1	147	6.75	27907	1	1	1	1037.98	2073.94	2	2073.94	0.0007	0	21.83	31	33	0.14	R	FFESFGDLSTPDAVMGNPK	V	Oxidation (M)	0.0000000000000020000.0	File389 Spectrum10741 scans: 16506
	1	P68871	Hemoglobin subunit beta OS=Homo sapiens GN=HBB PE=1 SV=2	8000	15988	997	356	15	13	89.1	147	6.75	27908	1	1	1	1037.98	2073.94	2	2073.94	0.0007	0	28.31	27	33	0.031	R	FFESFGDLSTPDAVMGNPK	V	Oxidation (M)	0.0000000000000020000.0	File391 Spectrum9162 scans: 13114
	1	P68871	Hemoglobin subunit beta OS=Homo sapiens GN=HBB PE=1 SV=2	8000	15988	997	356	15	13	89.1	147	6.75	27909	1	1	1	1037.98	2073.94	2	2073.94	0.0007	0	27.59	30	33	0.036	R	FFESFGDLSTPDAVMGNPK	V	Oxidation (M)	0.0000000000000020000.0	File389 Spectrum10606 scans: 15860
	1	P68871	Hemoglobin subunit beta OS=Homo sapiens GN=HBB PE=1 SV=2	8000	15988	997	356	15	13	89.1	147	6.75	27910	1	1	1	1037.98	2073.94	2	2073.94	0.0007	0	36.73		33	0.0044	R	FFESFGDLSTPDAVMGNPK	V	Oxidation (M)	0.0000000000000020000.0	File389 Spectrum7932 scans: 12121
	1	P68871	Hemoglobin subunit beta OS=Homo sapiens GN=HBB PE=1 SV=2	8000	15988	997	356	15	13	89.1	147	6.75	27911	1	1	1	1037.98	2073.94	2	2073.94	0.0007	0	43.61		33	0.00091	R	FFESFGDLSTPDAVMGNPK	V	Oxidation (M)	0.0000000000000020000.0	File389 Spectrum10531 scans: 15602
	1	P68871	Hemoglobin subunit beta OS=Homo sapiens GN=HBB PE=1 SV=2	8000	15988	997	356	15	13	89.1	147	6.75	27912	1	1	1	692.319	2073.94	3	2073.94	0.0008	0	33.54		33	0.0092	R	FFESFGDLSTPDAVMGNPK	V	Oxidation (M)	0.0000000000000020000.0	File391 Spectrum7277 scans: 10755
	1	P68871	Hemoglobin subunit beta OS=Homo sapiens GN=HBB PE=1 SV=2	8000	15988	997	356	15	13	89.1	147	6.75	27913	1	1	1	692.319	2073.94	3	2073.94	0.0008	0	60.07		33	2.1e-05	R	FFESFGDLSTPDAVMGNPK	V	Oxidation (M)	0.0000000000000020000.0	File391 Spectrum7458 scans: 10974
	1	P68871	Hemoglobin subunit beta OS=Homo sapiens GN=HBB PE=1 SV=2	8000	15988	997	356	15	13	89.1	147	6.75	27914	1	1	1	1037.98	2073.94	2	2073.94	0.001	0	32.44	29	33	0.012	R	FFESFGDLSTPDAVMGNPK	V	Oxidation (M)	0.0000000000000020000.0	File391 Spectrum11734 scans: 17521
	1	P68871	Hemoglobin subunit beta OS=Homo sapiens GN=HBB PE=1 SV=2	8000	15988	997	356	15	13	89.1	147	6.75	27915	1	1	1	1037.98	2073.94	2	2073.94	0.001	0	14.98	28	33	0.66	R	FFESFGDLSTPDAVMGNPK	V	Oxidation (M)	0.0000000000000020000.0	File391 Spectrum11721 scans: 17409
	1	P68871	Hemoglobin subunit beta OS=Homo sapiens GN=HBB PE=1 SV=2	8000	15988	997	356	15	13	89.1	147	6.75	27916	1	1	1	1037.98	2073.94	2	2073.94	0.001	0	31.32	30	33	0.015	R	FFESFGDLSTPDAVMGNPK	V	Oxidation (M)	0.0000000000000020000.0	File393 Spectrum11551 scans: 17125
	1	P68871	Hemoglobin subunit beta OS=Homo sapiens GN=HBB PE=1 SV=2	8000	15988	997	356	15	13	89.1	147	6.75	27917	1	1	1	1037.98	2073.94	2	2073.94	0.001	0	35.69		33	0.0056	R	FFESFGDLSTPDAVMGNPK	V	Oxidation (M)	0.0000000000000020000.0	File389 Spectrum10700 scans: 16287
	1	P68871	Hemoglobin subunit beta OS=Homo sapiens GN=HBB PE=1 SV=2	8000	15988	997	356	15	13	89.1	147	6.75	27918	1	1	1	1037.98	2073.94	2	2073.94	0.001	0	20.54	25	33	0.18	R	FFESFGDLSTPDAVMGNPK	V	Oxidation (M)	0.0000000000000020000.0	File393 Spectrum11411 scans: 16451
	1	P68871	Hemoglobin subunit beta OS=Homo sapiens GN=HBB PE=1 SV=2	8000	15988	997	356	15	13	89.1	147	6.75	27919	1	1	1	1037.98	2073.94	2	2073.94	0.001	0	27.04		33	0.041	R	FFESFGDLSTPDAVMGNPK	V	Oxidation (M)	0.0000000000000020000.0	File391 Spectrum11576 scans: 16610
	1	P68871	Hemoglobin subunit beta OS=Homo sapiens GN=HBB PE=1 SV=2	8000	15988	997	356	15	13	89.1	147	6.75	27920	1	1	1	1037.98	2073.94	2	2073.94	0.001	0	21.18	26	33	0.16	R	FFESFGDLSTPDAVMGNPK	V	Oxidation (M)	0.0000000000000020000.0	File391 Spectrum11554 scans: 16514
	1	P68871	Hemoglobin subunit beta OS=Homo sapiens GN=HBB PE=1 SV=2	8000	15988	997	356	15	13	89.1	147	6.75	27921	1	1	1	1037.98	2073.94	2	2073.94	0.001	0	10.93	26	33	1.7	R	FFESFGDLSTPDAVMGNPK	V	Oxidation (M)	0.0000000000000020000.0	File389 Spectrum10721 scans: 16383
	1	P68871	Hemoglobin subunit beta OS=Homo sapiens GN=HBB PE=1 SV=2	8000	15988	997	356	15	13	89.1	147	6.75	27922	1	1	1	1037.98	2073.94	2	2073.94	0.001	0	35.15	30	33	0.0064	R	FFESFGDLSTPDAVMGNPK	V	Oxidation (M)	0.0000000000000020000.0	File389 Spectrum9167 scans: 13710
	1	P68871	Hemoglobin subunit beta OS=Homo sapiens GN=HBB PE=1 SV=2	8000	15988	997	356	15	13	89.1	147	6.75	27923	1	1	1	1037.98	2073.94	2	2073.94	0.001	0	48.12		33	0.00032	R	FFESFGDLSTPDAVMGNPK	V	Oxidation (M)	0.0000000000000020000.0	File389 Spectrum7751 scans: 11893
	1	P68871	Hemoglobin subunit beta OS=Homo sapiens GN=HBB PE=1 SV=2	8000	15988	997	356	15	13	89.1	147	6.75	27924	1	1	1	1037.98	2073.94	2	2073.94	0.001	0	50.2	31	33	0.0002	R	FFESFGDLSTPDAVMGNPK	V	Oxidation (M)	0.0000000000000020000.0	File393 Spectrum8468 scans: 12339
	1	P68871	Hemoglobin subunit beta OS=Homo sapiens GN=HBB PE=1 SV=2	8000	15988	997	356	15	13	89.1	147	6.75	27925	1	1	1	692.319	2073.94	3	2073.94	0.001	0	50.37		33	0.00019	R	FFESFGDLSTPDAVMGNPK	V	Oxidation (M)	0.0000000000000020000.0	File391 Spectrum6128 scans: 9360
	1	P68871	Hemoglobin subunit beta OS=Homo sapiens GN=HBB PE=1 SV=2	8000	15988	997	356	15	13	89.1	147	6.75	27926	1	1	1	1037.98	2073.94	2	2073.94	0.0012	0	26.3	28	33	0.05	R	FFESFGDLSTPDAVMGNPK	V	Oxidation (M)	0.0000000000000020000.0	File393 Spectrum8219 scans: 12022
	1	P68871	Hemoglobin subunit beta OS=Homo sapiens GN=HBB PE=1 SV=2	8000	15988	997	356	15	13	89.1	147	6.75	27927	1	1	1	1037.98	2073.94	2	2073.94	0.0012	0	36.91	30	33	0.0043	R	FFESFGDLSTPDAVMGNPK	V	Oxidation (M)	0.0000000000000020000.0	File389 Spectrum10516 scans: 15530
	1	P68871	Hemoglobin subunit beta OS=Homo sapiens GN=HBB PE=1 SV=2	8000	15988	997	356	15	13	89.1	147	6.75	27928	1	1	1	1037.98	2073.94	2	2073.94	0.0012	0	14.65	26	33	0.73	R	FFESFGDLSTPDAVMGNPK	V	Oxidation (M)	0.0000000000000020000.0	File389 Spectrum10538 scans: 15617
	1	P68871	Hemoglobin subunit beta OS=Homo sapiens GN=HBB PE=1 SV=2	8000	15988	997	356	15	13	89.1	147	6.75	27929	1	1	1	1037.98	2073.94	2	2073.94	0.0012	0	35.04		33	0.0067	R	FFESFGDLSTPDAVMGNPK	V	Oxidation (M)	0.0000000000000020000.0	File393 Spectrum8082 scans: 11852
	1	P68871	Hemoglobin subunit beta OS=Homo sapiens GN=HBB PE=1 SV=2	8000	15988	997	356	15	13	89.1	147	6.75	27930	1	1	1	1037.98	2073.94	2	2073.94	0.0012	0	82.98		33	1.1e-07	R	FFESFGDLSTPDAVMGNPK	V	Oxidation (M)	0.0000000000000020000.0	File389 Spectrum7877 scans: 12053
	1	P68871	Hemoglobin subunit beta OS=Homo sapiens GN=HBB PE=1 SV=2	8000	15988	997	356	15	13	89.1	147	6.75	27931	1	1	1	1037.98	2073.94	2	2073.94	0.0012	0	113.25		33	1e-10	R	FFESFGDLSTPDAVMGNPK	V	Oxidation (M)	0.0000000000000020000.0	File393 Spectrum7153 scans: 10684
	1	P68871	Hemoglobin subunit beta OS=Homo sapiens GN=HBB PE=1 SV=2	8000	15988	997	356	15	13	89.1	147	6.75	27932	1	1	1	1037.98	2073.94	2	2073.94	0.0012	0	132.73		33	1.1e-12	R	FFESFGDLSTPDAVMGNPK	V	Oxidation (M)	0.0000000000000020000.0	File391 Spectrum7313 scans: 10799
	1	P68871	Hemoglobin subunit beta OS=Homo sapiens GN=HBB PE=1 SV=2	8000	15988	997	356	15	13	89.1	147	6.75	27933	1	1	1	692.319	2073.94	3	2073.94	0.0014	0	4.6	23	33	7.4	R	FFESFGDLSTPDAVMGNPK	V	Oxidation (M)	0.0000000000000020000.0	File391 Spectrum7733 scans: 11308
	1	P68871	Hemoglobin subunit beta OS=Homo sapiens GN=HBB PE=1 SV=2	8000	15988	997	356	15	13	89.1	147	6.75	27934	1	1	1	1037.98	2073.94	2	2073.94	0.0015	0	32.69	30	33	0.011	R	FFESFGDLSTPDAVMGNPK	V	Oxidation (M)	0.0000000000000020000.0	File389 Spectrum10762 scans: 16659
	1	P68871	Hemoglobin subunit beta OS=Homo sapiens GN=HBB PE=1 SV=2	8000	15988	997	356	15	13	89.1	147	6.75	27935	1	1	1	1037.98	2073.94	2	2073.94	0.0015	0	36.73	32	33	0.0045	R	FFESFGDLSTPDAVMGNPK	V	Oxidation (M)	0.0000000000000020000.0	File393 Spectrum11583 scans: 17421
	1	P68871	Hemoglobin subunit beta OS=Homo sapiens GN=HBB PE=1 SV=2	8000	15988	997	356	15	13	89.1	147	6.75	27936	1	1	1	1037.98	2073.94	2	2073.94	0.0015	0	20.71	27	33	0.18	R	FFESFGDLSTPDAVMGNPK	V	Oxidation (M)	0.0000000000000020000.0	File391 Spectrum11686 scans: 17161
	1	P68871	Hemoglobin subunit beta OS=Homo sapiens GN=HBB PE=1 SV=2	8000	15988	997	356	15	13	89.1	147	6.75	27937	1	1	1	1037.98	2073.94	2	2073.94	0.0015	0	18.03	25	33	0.34	R	FFESFGDLSTPDAVMGNPK	V	Oxidation (M)	0.0000000000000020000.0	File391 Spectrum11597 scans: 16684
	1	P68871	Hemoglobin subunit beta OS=Homo sapiens GN=HBB PE=1 SV=2	8000	15988	997	356	15	13	89.1	147	6.75	27938	1	1	1	1037.98	2073.94	2	2073.94	0.0015	0	24.75		33	0.071	R	FFESFGDLSTPDAVMGNPK	V	Oxidation (M)	0.0000000000000020000.0	File391 Spectrum11608 scans: 16748
	1	P68871	Hemoglobin subunit beta OS=Homo sapiens GN=HBB PE=1 SV=2	8000	15988	997	356	15	13	89.1	147	6.75	27939	1	1	1	1037.98	2073.94	2	2073.94	0.0015	0	41.94		33	0.0014	R	FFESFGDLSTPDAVMGNPK	V	Oxidation (M)	0.0000000000000020000.0	File389 Spectrum10598 scans: 15816
	1	P68871	Hemoglobin subunit beta OS=Homo sapiens GN=HBB PE=1 SV=2	8000	15988	997	356	15	13	89.1	147	6.75	27940	1	1	1	1037.98	2073.94	2	2073.94	0.0015	0	51.51		33	0.00015	R	FFESFGDLSTPDAVMGNPK	V	Oxidation (M)	0.0000000000000020000.0	File393 Spectrum7864 scans: 11578
	1	P68871	Hemoglobin subunit beta OS=Homo sapiens GN=HBB PE=1 SV=2	8000	15988	997	356	15	13	89.1	147	6.75	27941	1	1	1	1037.98	2073.94	2	2073.94	0.0015	0	103.88		33	8.7e-10	R	FFESFGDLSTPDAVMGNPK	V	Oxidation (M)	0.0000000000000020000.0	File391 Spectrum7581 scans: 11124
	1	P68871	Hemoglobin subunit beta OS=Homo sapiens GN=HBB PE=1 SV=2	8000	15988	997	356	15	13	89.1	147	6.75	27942	1	1	1	1037.98	2073.94	2	2073.94	0.0017	0	62.56		33	1.2e-05	R	FFESFGDLSTPDAVMGNPK	V	Oxidation (M)	0.0000000000000020000.0	File391 Spectrum7926 scans: 11554
	1	P68871	Hemoglobin subunit beta OS=Homo sapiens GN=HBB PE=1 SV=2	8000	15988	997	356	15	13	89.1	147	6.75	27943	1	1	1	692.32	2073.94	3	2073.94	0.0019	0	69.36		33	2.5e-06	R	FFESFGDLSTPDAVMGNPK	V	Oxidation (M)	0.0000000000000020000.0	File389 Spectrum7323 scans: 11355
	1	P68871	Hemoglobin subunit beta OS=Homo sapiens GN=HBB PE=1 SV=2	8000	15988	997	356	15	13	89.1	147	6.75	27944	1	1	1	1037.98	2073.94	2	2073.94	0.002	0	6.82	27	33	4.5	R	FFESFGDLSTPDAVMGNPK	V	Oxidation (M)	0.0000000000000020000.0	File393 Spectrum6626 scans: 10037
	1	P68871	Hemoglobin subunit beta OS=Homo sapiens GN=HBB PE=1 SV=2	8000	15988	997	356	15	13	89.1	147	6.75	27945	1	1	1	1037.98	2073.94	2	2073.94	0.002	0	32.26	30	33	0.013	R	FFESFGDLSTPDAVMGNPK	V	Oxidation (M)	0.0000000000000020000.0	File393 Spectrum11537 scans: 17041
	1	P68871	Hemoglobin subunit beta OS=Homo sapiens GN=HBB PE=1 SV=2	8000	15988	997	356	15	13	89.1	147	6.75	27946	1	1	1	1037.98	2073.94	2	2073.94	0.002	0	20.12	26	33	0.21	R	FFESFGDLSTPDAVMGNPK	V	Oxidation (M)	0.0000000000000020000.0	File391 Spectrum9286 scans: 13272
	1	P68871	Hemoglobin subunit beta OS=Homo sapiens GN=HBB PE=1 SV=2	8000	15988	997	356	15	13	89.1	147	6.75	27948	1	1	1	692.32	2073.94	3	2073.94	0.0021	0	43.37		33	0.001	R	FFESFGDLSTPDAVMGNPK	V	Oxidation (M)	0.0000000000000020000.0	File393 Spectrum7168 scans: 10702
	1	P68871	Hemoglobin subunit beta OS=Homo sapiens GN=HBB PE=1 SV=2	8000	15988	997	356	15	13	89.1	147	6.75	27949	1	1	1	1037.98	2073.94	2	2073.94	0.0022	0	36.65	24	33	0.0047	R	FFESFGDLSTPDAVMGNPK	V	Oxidation (M)	0.0000000000000020000.0	File391 Spectrum11517 scans: 16396
	1	P68871	Hemoglobin subunit beta OS=Homo sapiens GN=HBB PE=1 SV=2	8000	15988	997	356	15	13	89.1	147	6.75	27950	1	1	1	692.32	2073.94	3	2073.94	0.0023	0	3.29	24	33	10	R	FFESFGDLSTPDAVMGNPK	V	Oxidation (M)	0.0000000000000020000.0	File391 Spectrum8829 scans: 12682
	1	P68871	Hemoglobin subunit beta OS=Homo sapiens GN=HBB PE=1 SV=2	8000	15988	997	356	15	13	89.1	147	6.75	27951	1	1	1	692.32	2073.94	3	2073.94	0.0023	0	21.74	27	33	0.15	R	FFESFGDLSTPDAVMGNPK	V	Oxidation (M)	0.0000000000000020000.0	File393 Spectrum7533 scans: 11154
	1	P68871	Hemoglobin subunit beta OS=Homo sapiens GN=HBB PE=1 SV=2	8000	15988	997	356	15	13	89.1	147	6.75	27952	1	1	1	1037.98	2073.94	2	2073.94	0.0025	0	40.33	29	33	0.002	R	FFESFGDLSTPDAVMGNPK	V	Oxidation (M)	0.0000000000000020000.0	File393 Spectrum11381 scans: 16361
	1	P68871	Hemoglobin subunit beta OS=Homo sapiens GN=HBB PE=1 SV=2	8000	15988	997	356	15	13	89.1	147	6.75	27953	1	1	1	1037.98	2073.94	2	2073.94	0.0027	0	37.95	26	33	0.0035	R	FFESFGDLSTPDAVMGNPK	V	Oxidation (M)	0.0000000000000020000.0	File389 Spectrum10567 scans: 15702
	1	P68871	Hemoglobin subunit beta OS=Homo sapiens GN=HBB PE=1 SV=2	8000	15988	997	356	15	13	89.1	147	6.75	27954	1	1	1	692.32	2073.94	3	2073.94	0.003	0	1.77	25	33	14	R	FFESFGDLSTPDAVMGNPK	V	Oxidation (M)	0.0000000000000020000.0	File393 Spectrum6473 scans: 9852
	1	P68871	Hemoglobin subunit beta OS=Homo sapiens GN=HBB PE=1 SV=2	8000	15988	997	356	15	13	89.1	147	6.75	27955	1	1	1	1037.98	2073.94	2	2073.94	0.0032	0	15.72		33	0.58	R	FFESFGDLSTPDAVMGNPK	V	Oxidation (M)	0.0000000000000020000.0	File393 Spectrum11500 scans: 16810
	1	P68871	Hemoglobin subunit beta OS=Homo sapiens GN=HBB PE=1 SV=2	8000	15988	997	356	15	13	89.1	147	6.75	27956	1	1	1	1037.98	2073.94	2	2073.94	0.0032	0	21.67	22	33	0.15	R	FFESFGDLSTPDAVMGNPK	V	Oxidation (M)	0.0000000000000020000.0	File393 Spectrum11493 scans: 16782
	1	P68871	Hemoglobin subunit beta OS=Homo sapiens GN=HBB PE=1 SV=2	8000	15988	997	356	15	13	89.1	147	6.75	27957	1	1	1	1037.98	2073.94	2	2073.94	0.0037	0	113.47		33	9.8e-11	R	FFESFGDLSTPDAVMGNPK	V	Oxidation (M)	0.0000000000000020000.0	File389 Spectrum7222 scans: 11227
	1	P68871	Hemoglobin subunit beta OS=Homo sapiens GN=HBB PE=1 SV=2	8000	15988	997	356	15	13	89.1	147	6.75	27958	1	1	1	1037.98	2073.94	2	2073.94	0.0039	0	23.09	25	33	0.11	R	FFESFGDLSTPDAVMGNPK	V	Oxidation (M)	0.0000000000000020000.0	File389 Spectrum10518 scans: 15537
	1	P68871	Hemoglobin subunit beta OS=Homo sapiens GN=HBB PE=1 SV=2	8000	15988	997	356	15	13	89.1	147	6.75	29366	3	1	0	552.555	2206.19	4	2206.19	0.0065	2	1.7	25	33	17	K	AHGKKVLGAFSDGLAHLDNLK	G	Oxidation (HW)	0.010000000000000000000.0	File391 Spectrum7188 scans: 10646
	1	P68871	Hemoglobin subunit beta OS=Homo sapiens GN=HBB PE=1 SV=2	8000	15988	997	356	15	13	89.1	147	6.75	29482	1	1	1	743.393	2227.16	3	2227.16	-0.0027	1	56.33		35	8.2e-05	K	SAVTALWGKVNVDEVGGEALGR	L			File389 Spectrum8290 scans: 12574
	1	P68871	Hemoglobin subunit beta OS=Homo sapiens GN=HBB PE=1 SV=2	8000	15988	997	356	15	13	89.1	147	6.75	29483	1	1	1	743.394	2227.16	3	2227.16	-0.0011	1	45.93		35	0.0009	K	SAVTALWGKVNVDEVGGEALGR	L			File391 Spectrum8612 scans: 12407
	1	P68871	Hemoglobin subunit beta OS=Homo sapiens GN=HBB PE=1 SV=2	8000	15988	997	356	15	13	89.1	147	6.75	29484	1	1	1	743.394	2227.16	3	2227.16	0.001	1	47.43		35	0.00063	K	SAVTALWGKVNVDEVGGEALGR	L			File393 Spectrum8521 scans: 12404
	1	P68871	Hemoglobin subunit beta OS=Homo sapiens GN=HBB PE=1 SV=2	8000	15988	997	356	15	13	89.1	147	6.75	29485	1	1	1	743.394	2227.16	3	2227.16	0.0012	1	41.38		35	0.0025	K	SAVTALWGKVNVDEVGGEALGR	L			File389 Spectrum8323 scans: 12615
	1	P68871	Hemoglobin subunit beta OS=Homo sapiens GN=HBB PE=1 SV=2	8000	15988	997	356	15	13	89.1	147	6.75	33248	1	1	1	633.137	3160.65	5	3160.65	-0.0033	2	8	28	34	4.8	M	VHLTPEEKSAVTALWGKVNVDEVGGEALGR	L			File391 Spectrum9076 scans: 13005
	1	P68871	Hemoglobin subunit beta OS=Homo sapiens GN=HBB PE=1 SV=2	8000	15988	997	356	15	13	89.1	147	6.75	33249	1	1	1	633.137	3160.65	5	3160.65	-0.0017	2	20.64	30	34	0.27	M	VHLTPEEKSAVTALWGKVNVDEVGGEALGR	L			File389 Spectrum8782 scans: 13205
	1	P68871	Hemoglobin subunit beta OS=Homo sapiens GN=HBB PE=1 SV=2	8000	15988	997	356	15	13	89.1	147	6.75	33250	2	1	1	633.137	3160.65	5	3160.65	-0.0014	2	7.14	29	34	6	M	VHLTPEEKSAVTALWGKVNVDEVGGEALGR	L			File393 Spectrum8993 scans: 13017
	1	P68871	Hemoglobin subunit beta OS=Homo sapiens GN=HBB PE=1 SV=2	8000	15988	997	356	15	13	89.1	147	6.75	33251	1	1	1	791.17	3160.65	4	3160.65	-0.0001	2	34.84	33	34	0.01	M	VHLTPEEKSAVTALWGKVNVDEVGGEALGR	L			File389 Spectrum8765 scans: 13184
	1	P68871	Hemoglobin subunit beta OS=Homo sapiens GN=HBB PE=1 SV=2	8000	15988	997	356	15	13	89.1	147	6.75	33252	1	1	1	791.17	3160.65	4	3160.65	0.0006	2	22	30	34	0.19	M	VHLTPEEKSAVTALWGKVNVDEVGGEALGR	L			File391 Spectrum9070 scans: 12998
	2	P35579	Myosin-9 OS=Homo sapiens GN=MYH9 PE=1 SV=4	7341	226392	604	272	116	62	56.2	1960	5.5	51	6	1	1	353.188	704.36	2	704.364	-0.0035	0	13.89		34	1.1	R	SMAVAAR	K			File389 Spectrum1091 scans: 3764
	2	P35579	Myosin-9 OS=Homo sapiens GN=MYH9 PE=1 SV=4	7341	226392	604	272	116	62	56.2	1960	5.5	83	9	1	0	360.707	719.4	2	719.4	-0.0001	0	4.32	32	33	8.5	K	LMATLR	N	Oxidation (M)	0.020000.0	File389 Spectrum413 scans: 2709
	2	P35579	Myosin-9 OS=Homo sapiens GN=MYH9 PE=1 SV=4	7341	226392	604	272	116	62	56.2	1960	5.5	84	4	1	1	361.185	720.356	2	720.359	-0.0033	0	13.61		32	0.82	R	SMAVAAR	K	Oxidation (M)	0.0200000.0	File389 Spectrum1076 scans: 3745
	2	P35579	Myosin-9 OS=Homo sapiens GN=MYH9 PE=1 SV=4	7341	226392	604	272	116	62	56.2	1960	5.5	85	3	1	1	361.185	720.356	2	720.359	-0.003	0	5.58	33	33	5.9	R	SMAVAAR	K	Oxidation (M)	0.0200000.0	File393 Spectrum586 scans: 2532
	2	P35579	Myosin-9 OS=Homo sapiens GN=MYH9 PE=1 SV=4	7341	226392	604	272	116	62	56.2	1960	5.5	86	2	1	1	361.185	720.356	2	720.359	-0.0027	0	18.31		33	0.32	R	SMAVAAR	K	Oxidation (M)	0.0200000.0	File391 Spectrum682 scans: 2669
	2	P35579	Myosin-9 OS=Homo sapiens GN=MYH9 PE=1 SV=4	7341	226392	604	272	116	62	56.2	1960	5.5	409	1	1	1	400.713	799.412	2	799.412	-0.0001	0	4.12	23	33	7.9	K	YLYVDK	N			File391 Spectrum1041 scans: 3154
	2	P35579	Myosin-9 OS=Homo sapiens GN=MYH9 PE=1 SV=4	7341	226392	604	272	116	62	56.2	1960	5.5	410	1	1	1	400.713	799.412	2	799.412	0.0001	0	6.29	23	33	4.8	K	YLYVDK	N			File393 Spectrum901 scans: 3016
	2	P35579	Myosin-9 OS=Homo sapiens GN=MYH9 PE=1 SV=4	7341	226392	604	272	116	62	56.2	1960	5.5	411	1	1	1	400.713	799.412	2	799.412	0.0001	0	4.69	22	33	7.1	K	YLYVDK	N			File389 Spectrum1487 scans: 4270
	2	P35579	Myosin-9 OS=Homo sapiens GN=MYH9 PE=1 SV=4	7341	226392	604	272	116	62	56.2	1960	5.5	422	4	1	1	401.245	800.475	2	800.476	-0.0006	1	2.76		33	12	R	INKALDK	T			File389 Spectrum1846 scans: 4709
	2	P35579	Myosin-9 OS=Homo sapiens GN=MYH9 PE=1 SV=4	7341	226392	604	272	116	62	56.2	1960	5.5	460	6	1	0	404.732	807.449	2	807.449	-0.0003	0	6.74	31	32	3.4	R	TVGQLYK	E			File389 Spectrum765 scans: 3313
	2	P35579	Myosin-9 OS=Homo sapiens GN=MYH9 PE=1 SV=4	7341	226392	604	272	116	62	56.2	1960	5.5	712	1	1	1	415.734	829.454	2	829.455	-0.0005	0	21		34	0.22	K	GALALEEK	R			File389 Spectrum1142 scans: 3829
	2	P35579	Myosin-9 OS=Homo sapiens GN=MYH9 PE=1 SV=4	7341	226392	604	272	116	62	56.2	1960	5.5	713	4	1	1	415.734	829.454	2	829.455	-0.0005	0	16.38		34	0.63	K	GALALEEK	R			File393 Spectrum647 scans: 2637
	2	P35579	Myosin-9 OS=Homo sapiens GN=MYH9 PE=1 SV=4	7341	226392	604	272	116	62	56.2	1960	5.5	714	1	1	1	415.735	829.455	2	829.455	0	0	15.81		34	0.72	K	GALALEEK	R			File391 Spectrum761 scans: 2779
	2	P35579	Myosin-9 OS=Homo sapiens GN=MYH9 PE=1 SV=4	7341	226392	604	272	116	62	56.2	1960	5.5	1320	1	1	1	451.253	900.491	2	900.492	-0.0008	0	7.42	32	32	3.4	R	EEILAQAK	E			File393 Spectrum435 scans: 2257
	2	P35579	Myosin-9 OS=Homo sapiens GN=MYH9 PE=1 SV=4	7341	226392	604	272	116	62	56.2	1960	5.5	1321	1	1	1	451.253	900.491	2	900.492	-0.0008	0	9.12	26	32	2.2	R	EEILAQAK	E			File391 Spectrum433 scans: 2257
	2	P35579	Myosin-9 OS=Homo sapiens GN=MYH9 PE=1 SV=4	7341	226392	604	272	116	62	56.2	1960	5.5	1322	1	1	1	451.253	900.491	2	900.492	-0.0005	0	18.41		32	0.26	R	EEILAQAK	E			File391 Spectrum436 scans: 2261
	2	P35579	Myosin-9 OS=Homo sapiens GN=MYH9 PE=1 SV=4	7341	226392	604	272	116	62	56.2	1960	5.5	1323	1	1	1	451.253	900.491	2	900.492	-0.0004	0	17.91	29	32	0.3	R	EEILAQAK	E			File393 Spectrum389 scans: 2164
	2	P35579	Myosin-9 OS=Homo sapiens GN=MYH9 PE=1 SV=4	7341	226392	604	272	116	62	56.2	1960	5.5	1327	1	1	1	451.253	900.492	2	900.492	0.0002	0	13.66	28	32	0.79	R	EEILAQAK	E			File389 Spectrum747 scans: 3289
	2	P35579	Myosin-9 OS=Homo sapiens GN=MYH9 PE=1 SV=4	7341	226392	604	272	116	62	56.2	1960	5.5	1329	2	1	1	451.253	900.492	2	900.492	0.0002	0	0.19	30	32	18	R	EEILAQAK	E			File391 Spectrum501 scans: 2371
	2	P35579	Myosin-9 OS=Homo sapiens GN=MYH9 PE=1 SV=4	7341	226392	604	272	116	62	56.2	1960	5.5	1367	1	1	1	452.261	902.507	2	902.507	-0.0003	0	46.15		34	0.00071	K	ASITALEAK	I			File391 Spectrum1564 scans: 3808
	2	P35579	Myosin-9 OS=Homo sapiens GN=MYH9 PE=1 SV=4	7341	226392	604	272	116	62	56.2	1960	5.5	1368	1	1	1	452.261	902.507	2	902.507	-0.0003	0	19.04		34	0.37	K	ASITALEAK	I			File393 Spectrum1389 scans: 3638
	2	P35579	Myosin-9 OS=Homo sapiens GN=MYH9 PE=1 SV=4	7341	226392	604	272	116	62	56.2	1960	5.5	1369	1	1	1	452.261	902.508	2	902.507	0.0004	0	22.21		34	0.18	K	ASITALEAK	I			File389 Spectrum1913 scans: 4790
	2	P35579	Myosin-9 OS=Homo sapiens GN=MYH9 PE=1 SV=4	7341	226392	604	272	116	62	56.2	1960	5.5	1454	1	1	0	454.712	907.41	2	907.411	-0.0004	0	14.74		32	0.67	K	ADEWLMK	N	Oxidation (M)	0.0000020.0	File393 Spectrum1587 scans: 3885
	2	P35579	Myosin-9 OS=Homo sapiens GN=MYH9 PE=1 SV=4	7341	226392	604	272	116	62	56.2	1960	5.5	1455	1	1	0	454.713	907.411	2	907.411	-0.0003	0	15.14		32	0.61	K	ADEWLMK	N	Oxidation (M)	0.0000020.0	File391 Spectrum1793 scans: 4090
	2	P35579	Myosin-9 OS=Homo sapiens GN=MYH9 PE=1 SV=4	7341	226392	604	272	116	62	56.2	1960	5.5	1456	1	1	0	454.713	907.412	2	907.411	0.0005	0	13.71		32	0.85	K	ADEWLMK	N	Oxidation (M)	0.0000020.0	File389 Spectrum2163 scans: 5092
	2	P35579	Myosin-9 OS=Homo sapiens GN=MYH9 PE=1 SV=4	7341	226392	604	272	116	62	56.2	1960	5.5	1471	1	1	1	454.747	907.48	2	907.48	-0.0001	0	26.98		34	0.056	K	FVSELWK	D			File391 Spectrum5304 scans: 8357
	2	P35579	Myosin-9 OS=Homo sapiens GN=MYH9 PE=1 SV=4	7341	226392	604	272	116	62	56.2	1960	5.5	1472	1	1	1	454.747	907.48	2	907.48	0	0	23.75		34	0.12	K	FVSELWK	D			File393 Spectrum5181 scans: 8273
	2	P35579	Myosin-9 OS=Homo sapiens GN=MYH9 PE=1 SV=4	7341	226392	604	272	116	62	56.2	1960	5.5	1473	1	1	1	454.747	907.48	2	907.48	0	0	27.74		34	0.047	K	FVSELWK	D			File389 Spectrum5332 scans: 8937
	2	P35579	Myosin-9 OS=Homo sapiens GN=MYH9 PE=1 SV=4	7341	226392	604	272	116	62	56.2	1960	5.5	1474	1	1	1	454.748	907.481	2	907.48	0.0002	0	12.82	31	34	1.5	K	FVSELWK	D			File389 Spectrum5391 scans: 9007
	2	P35579	Myosin-9 OS=Homo sapiens GN=MYH9 PE=1 SV=4	7341	226392	604	272	116	62	56.2	1960	5.5	1612	1	1	1	459.238	916.461	2	916.461	-0.0006	0	29.35		34	0.032	K	DLEGLSQR	H			File391 Spectrum1036 scans: 3148
	2	P35579	Myosin-9 OS=Homo sapiens GN=MYH9 PE=1 SV=4	7341	226392	604	272	116	62	56.2	1960	5.5	1613	1	1	1	459.238	916.461	2	916.461	-0.0004	0	32.67		34	0.015	K	DLEGLSQR	H			File389 Spectrum1467 scans: 4244
	2	P35579	Myosin-9 OS=Homo sapiens GN=MYH9 PE=1 SV=4	7341	226392	604	272	116	62	56.2	1960	5.5	1614	1	1	1	459.238	916.461	2	916.461	-0.0003	0	30.03		34	0.028	K	DLEGLSQR	H			File393 Spectrum852 scans: 2953
	2	P35579	Myosin-9 OS=Homo sapiens GN=MYH9 PE=1 SV=4	7341	226392	604	272	116	62	56.2	1960	5.5	1615	1	1	1	459.238	916.461	2	916.461	-0.0002	0	17.54		34	0.49	K	DLEGLSQR	H			File389 Spectrum1461 scans: 4236
	2	P35579	Myosin-9 OS=Homo sapiens GN=MYH9 PE=1 SV=4	7341	226392	604	272	116	62	56.2	1960	5.5	1617	2	1	1	459.238	916.462	2	916.461	0.0004	0	21.47		34	0.2	K	DLEGLSQR	H			File393 Spectrum957 scans: 3097
	2	P35579	Myosin-9 OS=Homo sapiens GN=MYH9 PE=1 SV=4	7341	226392	604	272	116	62	56.2	1960	5.5	1639	1	1	1	462.75	923.486	2	923.486	-0.0008	0	39.27		34	0.003	R	VVFQEFR	Q			File391 Spectrum4149 scans: 6958
	2	P35579	Myosin-9 OS=Homo sapiens GN=MYH9 PE=1 SV=4	7341	226392	604	272	116	62	56.2	1960	5.5	1640	1	1	1	462.75	923.486	2	923.486	-0.0004	0	38.23		34	0.0039	R	VVFQEFR	Q			File389 Spectrum4254 scans: 7634
	2	P35579	Myosin-9 OS=Homo sapiens GN=MYH9 PE=1 SV=4	7341	226392	604	272	116	62	56.2	1960	5.5	1641	1	1	1	462.75	923.486	2	923.486	-0.0004	0	35.44		34	0.0074	R	VVFQEFR	Q			File393 Spectrum3987 scans: 6828
	2	P35579	Myosin-9 OS=Homo sapiens GN=MYH9 PE=1 SV=4	7341	226392	604	272	116	62	56.2	1960	5.5	1735	1	1	1	468.245	934.476	2	934.476	0.0001	0	10.55	33	34	2.5	K	SGFEPASLK	E			File391 Spectrum2324 scans: 4741
	2	P35579	Myosin-9 OS=Homo sapiens GN=MYH9 PE=1 SV=4	7341	226392	604	272	116	62	56.2	1960	5.5	1736	1	1	1	468.245	934.476	2	934.476	0.0002	0	12.68	33	34	1.5	K	SGFEPASLK	E			File389 Spectrum2630 scans: 5662
	2	P35579	Myosin-9 OS=Homo sapiens GN=MYH9 PE=1 SV=4	7341	226392	604	272	116	62	56.2	1960	5.5	1737	1	1	1	468.245	934.476	2	934.476	0.0005	0	20.95		34	0.23	K	SGFEPASLK	E			File393 Spectrum2114 scans: 4543
	2	P35579	Myosin-9 OS=Homo sapiens GN=MYH9 PE=1 SV=4	7341	226392	604	272	116	62	56.2	1960	5.5	1825	1	1	1	472.266	942.517	2	942.518	-0.0003	0	10.96	33	34	2.1	K	LVWVPSDK	S			File393 Spectrum3730 scans: 6515
	2	P35579	Myosin-9 OS=Homo sapiens GN=MYH9 PE=1 SV=4	7341	226392	604	272	116	62	56.2	1960	5.5	1826	1	1	1	472.266	942.518	2	942.518	0	0	12.23		34	1.6	K	LVWVPSDK	S			File391 Spectrum3873 scans: 6623
	2	P35579	Myosin-9 OS=Homo sapiens GN=MYH9 PE=1 SV=4	7341	226392	604	272	116	62	56.2	1960	5.5	1827	1	1	1	472.266	942.518	2	942.518	0.0003	0	8.67		34	3.6	K	LVWVPSDK	S			File389 Spectrum3889 scans: 7190
	2	P35579	Myosin-9 OS=Homo sapiens GN=MYH9 PE=1 SV=4	7341	226392	604	272	116	62	56.2	1960	5.5	1828	4	1	1	472.266	942.518	2	942.518	0.0008	0	1.76	25	34	18	K	LVWVPSDK	S			File393 Spectrum3661 scans: 6430
	2	P35579	Myosin-9 OS=Homo sapiens GN=MYH9 PE=1 SV=4	7341	226392	604	272	116	62	56.2	1960	5.5	2173	1	1	0	481.245	960.476	2	960.478	-0.0012	0	7.55	27	34	4.6	R	NTNPNFVR	C			File391 Spectrum347 scans: 2091
	2	P35579	Myosin-9 OS=Homo sapiens GN=MYH9 PE=1 SV=4	7341	226392	604	272	116	62	56.2	1960	5.5	2174	3	1	0	481.246	960.477	2	960.478	-0.0011	0	1.99	33	34	17	R	NTNPNFVR	C			File393 Spectrum352 scans: 2090
	2	P35579	Myosin-9 OS=Homo sapiens GN=MYH9 PE=1 SV=4	7341	226392	604	272	116	62	56.2	1960	5.5	2175	2	1	0	481.246	960.477	2	960.478	-0.0005	0	8.29	32	34	3.9	R	NTNPNFVR	C			File391 Spectrum390 scans: 2180
	2	P35579	Myosin-9 OS=Homo sapiens GN=MYH9 PE=1 SV=4	7341	226392	604	272	116	62	56.2	1960	5.5	2176	1	1	0	481.246	960.477	2	960.478	-0.0002	0	10.82	28	34	2.1	R	NTNPNFVR	C			File391 Spectrum370 scans: 2134
	2	P35579	Myosin-9 OS=Homo sapiens GN=MYH9 PE=1 SV=4	7341	226392	604	272	116	62	56.2	1960	5.5	2177	5	1	0	481.246	960.478	2	960.478	-0.0002	0	2.79		34	14	R	NTNPNFVR	C			File393 Spectrum300 scans: 1982
	2	P35579	Myosin-9 OS=Homo sapiens GN=MYH9 PE=1 SV=4	7341	226392	604	272	116	62	56.2	1960	5.5	2178	6	1	0	481.246	960.478	2	960.478	0.0004	0	3.06	30	35	17	R	NTNPNFVR	C			File393 Spectrum292 scans: 1966
	2	P35579	Myosin-9 OS=Homo sapiens GN=MYH9 PE=1 SV=4	7341	226392	604	272	116	62	56.2	1960	5.5	2403	1	1	1	486.772	971.529	2	971.529	0.0003	0	21.93		33	0.14	R	EQEVNILK	K			File389 Spectrum2265 scans: 5218
	2	P35579	Myosin-9 OS=Homo sapiens GN=MYH9 PE=1 SV=4	7341	226392	604	272	116	62	56.2	1960	5.5	2404	3	1	1	486.772	971.529	2	971.529	0.0005	0	9.24		33	2.6	R	EQEVNILK	K			File393 Spectrum1726 scans: 4060
	2	P35579	Myosin-9 OS=Homo sapiens GN=MYH9 PE=1 SV=4	7341	226392	604	272	116	62	56.2	1960	5.5	2405	1	1	1	486.772	971.529	2	971.529	0.0006	0	9.59	31	33	2.4	R	EQEVNILK	K			File391 Spectrum1937 scans: 4266
	2	P35579	Myosin-9 OS=Homo sapiens GN=MYH9 PE=1 SV=4	7341	226392	604	272	116	62	56.2	1960	5.5	2453	1	1	0	488.233	974.451	2	974.451	-0.0006	0	30		33	0.021	R	NWQWWR	L			File393 Spectrum7543 scans: 11166
	2	P35579	Myosin-9 OS=Homo sapiens GN=MYH9 PE=1 SV=4	7341	226392	604	272	116	62	56.2	1960	5.5	2454	1	1	0	488.233	974.451	2	974.451	-0.0002	0	25.72		33	0.066	R	NWQWWR	L			File389 Spectrum7547 scans: 11632
	2	P35579	Myosin-9 OS=Homo sapiens GN=MYH9 PE=1 SV=4	7341	226392	604	272	116	62	56.2	1960	5.5	2455	1	1	0	488.233	974.451	2	974.451	0.0002	0	28.99		33	0.031	R	NWQWWR	L			File391 Spectrum7689 scans: 11255
	2	P35579	Myosin-9 OS=Homo sapiens GN=MYH9 PE=1 SV=4	7341	226392	604	272	116	62	56.2	1960	5.5	2834	3	1	1	496.245	990.476	2	990.473	0.0034	1	4.82		34	9.5	K	DQADKASTR	L			File389 Spectrum528 scans: 2937
	2	P35579	Myosin-9 OS=Homo sapiens GN=MYH9 PE=1 SV=4	7341	226392	604	272	116	62	56.2	1960	5.5	3028	1	1	1	500.284	998.554	2	998.555	-0.0006	0	22.22		34	0.16	R	GDLPFVVPR	R			File389 Spectrum6031 scans: 9782
	2	P35579	Myosin-9 OS=Homo sapiens GN=MYH9 PE=1 SV=4	7341	226392	604	272	116	62	56.2	1960	5.5	3029	1	1	1	500.284	998.554	2	998.555	-0.0005	0	26.66		34	0.055	R	GDLPFVVPR	R			File391 Spectrum6153 scans: 9390
	2	P35579	Myosin-9 OS=Homo sapiens GN=MYH9 PE=1 SV=4	7341	226392	604	272	116	62	56.2	1960	5.5	3030	1	1	1	500.285	998.555	2	998.555	0.0002	0	21.54		34	0.18	R	GDLPFVVPR	R			File393 Spectrum5992 scans: 9262
	2	P35579	Myosin-9 OS=Homo sapiens GN=MYH9 PE=1 SV=4	7341	226392	604	272	116	62	56.2	1960	5.5	3137	1	1	0	504.227	1006.44	2	1006.44	-0.001	0	5.34	25	29	2.7	R	NWQWWR	L	2 Oxidation (HW)	0.000110.0	File393 Spectrum7590 scans: 11223
	2	P35579	Myosin-9 OS=Homo sapiens GN=MYH9 PE=1 SV=4	7341	226392	604	272	116	62	56.2	1960	5.5	3138	10	1	0	504.228	1006.44	2	1006.44	0.0004	0	4.65		31	4.4	R	NWQWWR	L	2 Oxidation (HW)	0.000110.0	File389 Spectrum7571 scans: 11660
	2	P35579	Myosin-9 OS=Homo sapiens GN=MYH9 PE=1 SV=4	7341	226392	604	272	116	62	56.2	1960	5.5	3427	2	1	0	512.225	1022.43	2	1022.44	-0.0013	0	8.28		28	1.1	R	NWQWWR	L	3 Oxidation (HW)	0.010110.0	File389 Spectrum7565 scans: 11653
	2	P35579	Myosin-9 OS=Homo sapiens GN=MYH9 PE=1 SV=4	7341	226392	604	272	116	62	56.2	1960	5.5	3693	2	1	1	520.334	1038.65	2	1038.65	-0.0009	0	8.41		25	0.56	K	VKPLLQVSR	Q			File391 Spectrum1722 scans: 4003
	2	P35579	Myosin-9 OS=Homo sapiens GN=MYH9 PE=1 SV=4	7341	226392	604	272	116	62	56.2	1960	5.5	3694	2	1	1	520.334	1038.65	2	1038.65	-0.0007	0	9.61		24	0.29	K	VKPLLQVSR	Q			File393 Spectrum1536 scans: 3822
	2	P35579	Myosin-9 OS=Homo sapiens GN=MYH9 PE=1 SV=4	7341	226392	604	272	116	62	56.2	1960	5.5	3695	1	1	1	520.335	1038.65	2	1038.65	-0.0004	0	13.17		24	0.13	K	VKPLLQVSR	Q			File389 Spectrum2021 scans: 4921
	2	P35579	Myosin-9 OS=Homo sapiens GN=MYH9 PE=1 SV=4	7341	226392	604	272	116	62	56.2	1960	5.5	3768	1	1	1	523.289	1044.56	2	1044.56	-0.001	0	30.8		36	0.038	R	LEVNLQAMK	A			File393 Spectrum4351 scans: 7268
	2	P35579	Myosin-9 OS=Homo sapiens GN=MYH9 PE=1 SV=4	7341	226392	604	272	116	62	56.2	1960	5.5	3769	1	1	1	523.289	1044.56	2	1044.56	-0.0002	0	11.4	34	36	3.3	R	LEVNLQAMK	A			File389 Spectrum4549 scans: 7991
	2	P35579	Myosin-9 OS=Homo sapiens GN=MYH9 PE=1 SV=4	7341	226392	604	272	116	62	56.2	1960	5.5	3770	1	1	1	523.289	1044.56	2	1044.56	0.0005	0	30.8		36	0.037	R	LEVNLQAMK	A			File391 Spectrum4489 scans: 7370
	2	P35579	Myosin-9 OS=Homo sapiens GN=MYH9 PE=1 SV=4	7341	226392	604	272	116	62	56.2	1960	5.5	3819	1	1	1	524.752	1047.49	2	1047.49	-0.0015	0	5.87	32	32	5	R	ALEEAMEQK	A			File391 Spectrum506 scans: 2379
	2	P35579	Myosin-9 OS=Homo sapiens GN=MYH9 PE=1 SV=4	7341	226392	604	272	116	62	56.2	1960	5.5	3820	1	1	1	524.752	1047.49	2	1047.49	-0.0006	0	29.8		32	0.02	R	ALEEAMEQK	A			File389 Spectrum852 scans: 3434
	2	P35579	Myosin-9 OS=Homo sapiens GN=MYH9 PE=1 SV=4	7341	226392	604	272	116	62	56.2	1960	5.5	3821	1	1	1	524.753	1047.49	2	1047.49	-0.0002	0	17.27		32	0.36	R	ALEEAMEQK	A			File389 Spectrum847 scans: 3427
	2	P35579	Myosin-9 OS=Homo sapiens GN=MYH9 PE=1 SV=4	7341	226392	604	272	116	62	56.2	1960	5.5	3876	1	1	1	525.76	1049.5	2	1049.51	-0.0017	0	10.9	31	34	2.3	K	LQEMEGTVK	S	Oxidation (M)	0.000200000.0	File389 Spectrum49 scans: 1911
	2	P35579	Myosin-9 OS=Homo sapiens GN=MYH9 PE=1 SV=4	7341	226392	604	272	116	62	56.2	1960	5.5	3877	4	1	1	525.76	1049.51	2	1049.51	-0.0002	0	3.02	26	34	15	K	LQEMEGTVK	S	Oxidation (M)	0.000200000.0	File389 Spectrum707 scans: 3230
	2	P35579	Myosin-9 OS=Homo sapiens GN=MYH9 PE=1 SV=4	7341	226392	604	272	116	62	56.2	1960	5.5	4164	1	1	1	531.286	1060.56	2	1060.56	-0.0011	0	41.95		35	0.0023	R	LEVNLQAMK	A	Oxidation (M)	0.000000020.0	File389 Spectrum2286 scans: 5245
	2	P35579	Myosin-9 OS=Homo sapiens GN=MYH9 PE=1 SV=4	7341	226392	604	272	116	62	56.2	1960	5.5	4165	1	1	1	531.286	1060.56	2	1060.56	-0.0009	0	27.39		35	0.065	R	LEVNLQAMK	A	Oxidation (M)	0.000000020.0	File393 Spectrum1769 scans: 4114
	2	P35579	Myosin-9 OS=Homo sapiens GN=MYH9 PE=1 SV=4	7341	226392	604	272	116	62	56.2	1960	5.5	4166	1	1	1	531.286	1060.56	2	1060.56	-0.0009	0	39.47		35	0.0041	R	LEVNLQAMK	A	Oxidation (M)	0.000000020.0	File391 Spectrum1977 scans: 4315
	2	P35579	Myosin-9 OS=Homo sapiens GN=MYH9 PE=1 SV=4	7341	226392	604	272	116	62	56.2	1960	5.5	4212	1	1	1	532.75	1063.48	2	1063.49	-0.0009	0	6.99	27	32	3.2	R	ALEEAMEQK	A	Oxidation (M)	0.000002000.0	File389 Spectrum36 scans: 1858
	2	P35579	Myosin-9 OS=Homo sapiens GN=MYH9 PE=1 SV=4	7341	226392	604	272	116	62	56.2	1960	5.5	4214	1	1	1	532.75	1063.49	2	1063.49	0.0002	0	7.25	26	32	3	R	ALEEAMEQK	A	Oxidation (M)	0.000002000.0	File389 Spectrum857 scans: 3441
	2	P35579	Myosin-9 OS=Homo sapiens GN=MYH9 PE=1 SV=4	7341	226392	604	272	116	62	56.2	1960	5.5	4215	1	1	1	532.75	1063.49	2	1063.49	0.0004	0	11.53	28	32	1.1	R	ALEEAMEQK	A	Oxidation (M)	0.000002000.0	File389 Spectrum34 scans: 1855
	2	P35579	Myosin-9 OS=Homo sapiens GN=MYH9 PE=1 SV=4	7341	226392	604	272	116	62	56.2	1960	5.5	4312	1	1	1	536.313	1070.61	2	1070.61	-0.0014	1	18.91		34	0.34	K	KLVWVPSDK	S			File389 Spectrum3364 scans: 6549
	2	P35579	Myosin-9 OS=Homo sapiens GN=MYH9 PE=1 SV=4	7341	226392	604	272	116	62	56.2	1960	5.5	4317	1	1	1	536.313	1070.61	2	1070.61	-0.0003	1	18.69		34	0.36	K	KLVWVPSDK	S			File391 Spectrum3160 scans: 5755
	2	P35579	Myosin-9 OS=Homo sapiens GN=MYH9 PE=1 SV=4	7341	226392	604	272	116	62	56.2	1960	5.5	4318	1	1	1	536.313	1070.61	2	1070.61	0.0001	1	20.15		34	0.26	K	KLVWVPSDK	S			File393 Spectrum2998 scans: 5618
	2	P35579	Myosin-9 OS=Homo sapiens GN=MYH9 PE=1 SV=4	7341	226392	604	272	116	62	56.2	1960	5.5	4319	4	1	1	357.878	1070.61	3	1070.61	0.0002	1	4.66	28	34	8.7	K	KLVWVPSDK	S			File391 Spectrum3156 scans: 5750
	2	P35579	Myosin-9 OS=Homo sapiens GN=MYH9 PE=1 SV=4	7341	226392	604	272	116	62	56.2	1960	5.5	4320	2	1	1	357.878	1070.61	3	1070.61	0.0003	1	6.12		34	6.2	K	KLVWVPSDK	S			File393 Spectrum2995 scans: 5614
	2	P35579	Myosin-9 OS=Homo sapiens GN=MYH9 PE=1 SV=4	7341	226392	604	272	116	62	56.2	1960	5.5	4321	1	1	1	357.878	1070.61	3	1070.61	0.0006	1	5.44	27	34	8.2	K	KLVWVPSDK	S			File389 Spectrum3355 scans: 6538
	2	P35579	Myosin-9 OS=Homo sapiens GN=MYH9 PE=1 SV=4	7341	226392	604	272	116	62	56.2	1960	5.5	4955	1	1	0	546.782	1091.55	2	1091.55	-0.0003	0	30.75		35	0.03	K	FDQLLAEEK	T			File393 Spectrum2824 scans: 5408
	2	P35579	Myosin-9 OS=Homo sapiens GN=MYH9 PE=1 SV=4	7341	226392	604	272	116	62	56.2	1960	5.5	4956	1	1	0	546.782	1091.55	2	1091.55	-0.0001	0	64.1		35	1.4e-05	K	FDQLLAEEK	T			File389 Spectrum3251 scans: 6413
	2	P35579	Myosin-9 OS=Homo sapiens GN=MYH9 PE=1 SV=4	7341	226392	604	272	116	62	56.2	1960	5.5	4957	1	1	0	546.782	1091.55	2	1091.55	0	0	43.02		35	0.0018	K	FDQLLAEEK	T			File391 Spectrum2990 scans: 5549
	2	P35579	Myosin-9 OS=Homo sapiens GN=MYH9 PE=1 SV=4	7341	226392	604	272	116	62	56.2	1960	5.5	5502	3	1	1	559.318	1116.62	2	1116.62	0.0024	2	7.57		34	5.1	K	QRSMAVAARK	K			File389 Spectrum5109 scans: 8669
	2	P35579	Myosin-9 OS=Homo sapiens GN=MYH9 PE=1 SV=4	7341	226392	604	272	116	62	56.2	1960	5.5	5808	1	1	0	565.297	1128.58	2	1128.58	0.0015	0	36.28		35	0.008	K	EEELQAALAR	V			File391 Spectrum3097 scans: 5678
	2	P35579	Myosin-9 OS=Homo sapiens GN=MYH9 PE=1 SV=4	7341	226392	604	272	116	62	56.2	1960	5.5	6248	3	1	1	571.83	1141.65	2	1141.66	-0.0107	2	5.85	31	34	7.9	K	GALALEEKRR	L			File393 Spectrum1563 scans: 3854
	2	P35579	Myosin-9 OS=Homo sapiens GN=MYH9 PE=1 SV=4	7341	226392	604	272	116	62	56.2	1960	5.5	6724	1	1	1	385.892	1154.66	3	1154.66	-0.0008	1	38.57		32	0.0023	R	RGDLPFVVPR	R			File393 Spectrum4748 scans: 7748
	2	P35579	Myosin-9 OS=Homo sapiens GN=MYH9 PE=1 SV=4	7341	226392	604	272	116	62	56.2	1960	5.5	6725	1	1	1	578.335	1154.66	2	1154.66	-0.0005	1	42.46		32	0.00096	R	RGDLPFVVPR	R			File393 Spectrum4762 scans: 7766
	2	P35579	Myosin-9 OS=Homo sapiens GN=MYH9 PE=1 SV=4	7341	226392	604	272	116	62	56.2	1960	5.5	6726	1	1	1	578.335	1154.66	2	1154.66	-0.0004	1	20.67		32	0.14	R	RGDLPFVVPR	R			File389 Spectrum4934 scans: 8457
	2	P35579	Myosin-9 OS=Homo sapiens GN=MYH9 PE=1 SV=4	7341	226392	604	272	116	62	56.2	1960	5.5	6727	1	1	1	578.335	1154.66	2	1154.66	-0.0003	1	46.13		32	0.00045	R	RGDLPFVVPR	R			File391 Spectrum4867 scans: 7828
	2	P35579	Myosin-9 OS=Homo sapiens GN=MYH9 PE=1 SV=4	7341	226392	604	272	116	62	56.2	1960	5.5	6728	1	1	1	385.892	1154.66	3	1154.66	-0.0003	1	24.24		32	0.069	R	RGDLPFVVPR	R			File391 Spectrum4846 scans: 7802
	2	P35579	Myosin-9 OS=Homo sapiens GN=MYH9 PE=1 SV=4	7341	226392	604	272	116	62	56.2	1960	5.5	6729	1	1	1	385.893	1154.66	3	1154.66	0.0002	1	37.11		32	0.0036	R	RGDLPFVVPR	R			File389 Spectrum4875 scans: 8386
	2	P35579	Myosin-9 OS=Homo sapiens GN=MYH9 PE=1 SV=4	7341	226392	604	272	116	62	56.2	1960	5.5	7140	1	1	1	585.753	1169.49	2	1169.49	-0.0026	0	9.9		26	0.49	R	TEMEDLMSSK	D			File391 Spectrum3484 scans: 6148
	2	P35579	Myosin-9 OS=Homo sapiens GN=MYH9 PE=1 SV=4	7341	226392	604	272	116	62	56.2	1960	5.5	7141	1	1	1	585.755	1169.49	2	1169.49	0	0	11.54		26	0.34	R	TEMEDLMSSK	D			File391 Spectrum3470 scans: 6130
	2	P35579	Myosin-9 OS=Homo sapiens GN=MYH9 PE=1 SV=4	7341	226392	604	272	116	62	56.2	1960	5.5	7605	10	1	1	396.551	1186.63	3	1186.64	-0.0109	2	4.5		36	15	K	QRQELEKTR	R			File391 Spectrum2716 scans: 5214
	2	P35579	Myosin-9 OS=Homo sapiens GN=MYH9 PE=1 SV=4	7341	226392	604	272	116	62	56.2	1960	5.5	7608	10	1	1	396.552	1186.63	3	1186.64	-0.0081	2	0.55	30	35	31	K	QRQELEKTR	R			File389 Spectrum3136 scans: 6274
	2	P35579	Myosin-9 OS=Homo sapiens GN=MYH9 PE=1 SV=4	7341	226392	604	272	116	62	56.2	1960	5.5	7751	1	1	1	597.311	1192.61	2	1192.61	-0.0005	0	27.89		36	0.072	K	ALELDSNLYR	I			File393 Spectrum4582 scans: 7548
	2	P35579	Myosin-9 OS=Homo sapiens GN=MYH9 PE=1 SV=4	7341	226392	604	272	116	62	56.2	1960	5.5	7752	1	1	1	597.312	1192.61	2	1192.61	0.0001	0	42.07		36	0.0028	K	ALELDSNLYR	I			File393 Spectrum4805 scans: 7819
	2	P35579	Myosin-9 OS=Homo sapiens GN=MYH9 PE=1 SV=4	7341	226392	604	272	116	62	56.2	1960	5.5	7753	1	1	1	597.312	1192.61	2	1192.61	0.0002	0	80.78		36	3.7e-07	K	ALELDSNLYR	I			File389 Spectrum4971 scans: 8502
	2	P35579	Myosin-9 OS=Homo sapiens GN=MYH9 PE=1 SV=4	7341	226392	604	272	116	62	56.2	1960	5.5	7754	1	1	1	597.312	1192.61	2	1192.61	0.0003	0	66.91		36	9.1e-06	K	ALELDSNLYR	I			File391 Spectrum4924 scans: 7897
	2	P35579	Myosin-9 OS=Homo sapiens GN=MYH9 PE=1 SV=4	7341	226392	604	272	116	62	56.2	1960	5.5	7943	1	1	1	601.307	1200.6	2	1200.6	-0.0001	0	46.36		34	0.00072	K	DVLLQVDDER	R			File393 Spectrum3643 scans: 6407
	2	P35579	Myosin-9 OS=Homo sapiens GN=MYH9 PE=1 SV=4	7341	226392	604	272	116	62	56.2	1960	5.5	7944	1	1	1	601.307	1200.6	2	1200.6	0.0001	0	63.41		35	1.5e-05	K	DVLLQVDDER	R			File389 Spectrum3911 scans: 7217
	2	P35579	Myosin-9 OS=Homo sapiens GN=MYH9 PE=1 SV=4	7341	226392	604	272	116	62	56.2	1960	5.5	7945	1	1	1	601.307	1200.6	2	1200.6	0.0003	0	49.02		35	0.0004	K	DVLLQVDDER	R			File391 Spectrum3785 scans: 6516
	2	P35579	Myosin-9 OS=Homo sapiens GN=MYH9 PE=1 SV=4	7341	226392	604	272	116	62	56.2	1960	5.5	7947	1	1	1	601.308	1200.6	2	1200.6	0.0025	0	19.95		34	0.29	K	DVLLQVDDER	R			File393 Spectrum3410 scans: 6124
	2	P35579	Myosin-9 OS=Homo sapiens GN=MYH9 PE=1 SV=4	7341	226392	604	272	116	62	56.2	1960	5.5	8041	1	1	1	602.797	1203.58	2	1203.58	-0.0006	0	41.29		34	0.0022	R	ALEQQVEEMK	T			File393 Spectrum2565 scans: 5090
	2	P35579	Myosin-9 OS=Homo sapiens GN=MYH9 PE=1 SV=4	7341	226392	604	272	116	62	56.2	1960	5.5	8042	1	1	1	602.797	1203.58	2	1203.58	-0.0006	0	39.08		34	0.0036	R	ALEQQVEEMK	T			File389 Spectrum2995 scans: 6102
	2	P35579	Myosin-9 OS=Homo sapiens GN=MYH9 PE=1 SV=4	7341	226392	604	272	116	62	56.2	1960	5.5	8043	1	1	1	602.798	1203.58	2	1203.58	0	0	52.54		34	0.00016	R	ALEQQVEEMK	T			File391 Spectrum2741 scans: 5244
	2	P35579	Myosin-9 OS=Homo sapiens GN=MYH9 PE=1 SV=4	7341	226392	604	272	116	62	56.2	1960	5.5	8085	1	1	1	603.324	1204.63	2	1204.63	-0.001	0	33.55		35	0.016	K	TDLLLEPYNK	Y			File389 Spectrum5007 scans: 8546
	2	P35579	Myosin-9 OS=Homo sapiens GN=MYH9 PE=1 SV=4	7341	226392	604	272	116	62	56.2	1960	5.5	8086	1	1	1	603.324	1204.63	2	1204.63	-0.0007	0	52.57		36	0.00023	K	TDLLLEPYNK	Y			File391 Spectrum4965 scans: 7946
	2	P35579	Myosin-9 OS=Homo sapiens GN=MYH9 PE=1 SV=4	7341	226392	604	272	116	62	56.2	1960	5.5	8087	1	1	1	603.324	1204.63	2	1204.63	-0.0005	0	57.39		36	7.4e-05	K	TDLLLEPYNK	Y			File393 Spectrum4865 scans: 7891
	2	P35579	Myosin-9 OS=Homo sapiens GN=MYH9 PE=1 SV=4	7341	226392	604	272	116	62	56.2	1960	5.5	8088	1	1	1	603.326	1204.64	2	1204.63	0.003	0	8.76	34	35	5.2	K	TDLLLEPYNK	Y			File389 Spectrum5345 scans: 8952
	2	P35579	Myosin-9 OS=Homo sapiens GN=MYH9 PE=1 SV=4	7341	226392	604	272	116	62	56.2	1960	5.5	8238	2	1	1	606.798	1211.58	2	1211.58	0.0023	0	1.59		33	15	K	DLEAHIDSANK	N			File393 Spectrum2516 scans: 5030
	2	P35579	Myosin-9 OS=Homo sapiens GN=MYH9 PE=1 SV=4	7341	226392	604	272	116	62	56.2	1960	5.5	8413	1	1	1	405.895	1214.66	3	1214.66	0.0014	1	5.68	32	34	8.4	R	ASREEILAQAK	E			File389 Spectrum970 scans: 3600
	2	P35579	Myosin-9 OS=Homo sapiens GN=MYH9 PE=1 SV=4	7341	226392	604	272	116	62	56.2	1960	5.5	8520	1	1	1	610.795	1219.57	2	1219.58	-0.0006	0	10.79	31	33	1.8	R	ALEQQVEEMK	T	Oxidation (M)	0.0000000020.0	File389 Spectrum3020 scans: 6132
	2	P35579	Myosin-9 OS=Homo sapiens GN=MYH9 PE=1 SV=4	7341	226392	604	272	116	62	56.2	1960	5.5	8521	1	1	1	610.795	1219.57	2	1219.58	-0.0005	0	48.07		33	0.00034	R	ALEQQVEEMK	T	Oxidation (M)	0.0000000020.0	File389 Spectrum872 scans: 3463
	2	P35579	Myosin-9 OS=Homo sapiens GN=MYH9 PE=1 SV=4	7341	226392	604	272	116	62	56.2	1960	5.5	8522	1	1	1	610.795	1219.58	2	1219.58	-0.0004	0	42.62		33	0.0012	R	ALEQQVEEMK	T	Oxidation (M)	0.0000000020.0	File393 Spectrum467 scans: 2318
	2	P35579	Myosin-9 OS=Homo sapiens GN=MYH9 PE=1 SV=4	7341	226392	604	272	116	62	56.2	1960	5.5	8523	1	1	1	610.795	1219.58	2	1219.58	0	0	30.95		33	0.019	R	ALEQQVEEMK	T	Oxidation (M)	0.0000000020.0	File393 Spectrum525 scans: 2422
	2	P35579	Myosin-9 OS=Homo sapiens GN=MYH9 PE=1 SV=4	7341	226392	604	272	116	62	56.2	1960	5.5	8524	1	1	1	610.795	1219.58	2	1219.58	0	0	25.76		33	0.061	R	ALEQQVEEMK	T	Oxidation (M)	0.0000000020.0	File391 Spectrum2754 scans: 5260
	2	P35579	Myosin-9 OS=Homo sapiens GN=MYH9 PE=1 SV=4	7341	226392	604	272	116	62	56.2	1960	5.5	8525	1	1	1	610.795	1219.58	2	1219.58	0	0	28.78		33	0.031	R	ALEQQVEEMK	T	Oxidation (M)	0.0000000020.0	File393 Spectrum2581 scans: 5109
	2	P35579	Myosin-9 OS=Homo sapiens GN=MYH9 PE=1 SV=4	7341	226392	604	272	116	62	56.2	1960	5.5	8526	1	1	1	610.795	1219.58	2	1219.58	0.0002	0	38.13		33	0.0035	R	ALEQQVEEMK	T	Oxidation (M)	0.0000000020.0	File391 Spectrum550 scans: 2449
	2	P35579	Myosin-9 OS=Homo sapiens GN=MYH9 PE=1 SV=4	7341	226392	604	272	116	62	56.2	1960	5.5	8527	1	1	1	610.795	1219.58	2	1219.58	0.0011	0	18.28		33	0.36	R	ALEQQVEEMK	T	Oxidation (M)	0.0000000020.0	File389 Spectrum3024 scans: 6137
	2	P35579	Myosin-9 OS=Homo sapiens GN=MYH9 PE=1 SV=4	7341	226392	604	272	116	62	56.2	1960	5.5	8538	1	1	0	407.555	1219.64	3	1219.64	-0.0008	1	14.56	33	35	1.1	K	KFDQLLAEEK	T			File391 Spectrum2963 scans: 5517
	2	P35579	Myosin-9 OS=Homo sapiens GN=MYH9 PE=1 SV=4	7341	226392	604	272	116	62	56.2	1960	5.5	8539	1	1	0	407.555	1219.64	3	1219.64	-0.0005	1	18.83		35	0.42	K	KFDQLLAEEK	T			File389 Spectrum3195 scans: 6345
	2	P35579	Myosin-9 OS=Homo sapiens GN=MYH9 PE=1 SV=4	7341	226392	604	272	116	62	56.2	1960	5.5	8540	1	1	0	610.83	1219.64	2	1219.64	-0.0004	1	45.54		35	0.0009	K	KFDQLLAEEK	T			File389 Spectrum3196 scans: 6346
	2	P35579	Myosin-9 OS=Homo sapiens GN=MYH9 PE=1 SV=4	7341	226392	604	272	116	62	56.2	1960	5.5	8541	1	1	0	407.555	1219.64	3	1219.64	-0.0002	1	14.77		35	1.1	K	KFDQLLAEEK	T			File393 Spectrum2801 scans: 5380
	2	P35579	Myosin-9 OS=Homo sapiens GN=MYH9 PE=1 SV=4	7341	226392	604	272	116	62	56.2	1960	5.5	8542	1	1	0	610.83	1219.64	2	1219.64	-0.0002	1	53.77		35	0.00013	K	KFDQLLAEEK	T			File391 Spectrum2968 scans: 5523
	2	P35579	Myosin-9 OS=Homo sapiens GN=MYH9 PE=1 SV=4	7341	226392	604	272	116	62	56.2	1960	5.5	8543	1	1	0	610.83	1219.64	2	1219.64	-0.0001	1	30.33		35	0.03	K	KFDQLLAEEK	T			File391 Spectrum2956 scans: 5508
	2	P35579	Myosin-9 OS=Homo sapiens GN=MYH9 PE=1 SV=4	7341	226392	604	272	116	62	56.2	1960	5.5	8544	1	1	0	610.83	1219.64	2	1219.64	0	1	33.82		35	0.013	K	KFDQLLAEEK	T			File393 Spectrum2796 scans: 5374
	2	P35579	Myosin-9 OS=Homo sapiens GN=MYH9 PE=1 SV=4	7341	226392	604	272	116	62	56.2	1960	5.5	8610	1	1	0	408.551	1222.63	3	1222.63	-0.0006	0	12.34	33	36	2.6	R	AGVLAHLEEER	D			File393 Spectrum3436 scans: 6156
	2	P35579	Myosin-9 OS=Homo sapiens GN=MYH9 PE=1 SV=4	7341	226392	604	272	116	62	56.2	1960	5.5	8611	1	1	0	612.322	1222.63	2	1222.63	-0.0006	0	43.57		36	0.002	R	AGVLAHLEEER	D			File393 Spectrum3290 scans: 5973
	2	P35579	Myosin-9 OS=Homo sapiens GN=MYH9 PE=1 SV=4	7341	226392	604	272	116	62	56.2	1960	5.5	8612	1	1	0	408.551	1222.63	3	1222.63	-0.0004	0	34.7		36	0.015	R	AGVLAHLEEER	D			File393 Spectrum3289 scans: 5972
	2	P35579	Myosin-9 OS=Homo sapiens GN=MYH9 PE=1 SV=4	7341	226392	604	272	116	62	56.2	1960	5.5	8613	1	1	0	408.551	1222.63	3	1222.63	-0.0001	0	15.87		36	1.1	R	AGVLAHLEEER	D			File391 Spectrum3591 scans: 6281
	2	P35579	Myosin-9 OS=Homo sapiens GN=MYH9 PE=1 SV=4	7341	226392	604	272	116	62	56.2	1960	5.5	8614	1	1	0	408.551	1222.63	3	1222.63	-0.0001	0	34.85		36	0.015	R	AGVLAHLEEER	D			File391 Spectrum3454 scans: 6111
	2	P35579	Myosin-9 OS=Homo sapiens GN=MYH9 PE=1 SV=4	7341	226392	604	272	116	62	56.2	1960	5.5	8615	1	1	0	612.323	1222.63	2	1222.63	0	0	62.77		36	2.4e-05	R	AGVLAHLEEER	D			File389 Spectrum3637 scans: 6882
	2	P35579	Myosin-9 OS=Homo sapiens GN=MYH9 PE=1 SV=4	7341	226392	604	272	116	62	56.2	1960	5.5	8616	1	1	0	612.323	1222.63	2	1222.63	0.0004	0	98.06		36	7e-09	R	AGVLAHLEEER	D			File391 Spectrum3460 scans: 6118
	2	P35579	Myosin-9 OS=Homo sapiens GN=MYH9 PE=1 SV=4	7341	226392	604	272	116	62	56.2	1960	5.5	8617	1	1	0	408.551	1222.63	3	1222.63	0.0007	0	30.08		36	0.044	R	AGVLAHLEEER	D			File389 Spectrum3607 scans: 6843
	2	P35579	Myosin-9 OS=Homo sapiens GN=MYH9 PE=1 SV=4	7341	226392	604	272	116	62	56.2	1960	5.5	8957	1	1	1	617.277	1232.54	2	1232.54	-0.0008	0	11.79	26	30	0.8	R	EQLEEEEEAK	H			File393 Spectrum131 scans: 1487
	2	P35579	Myosin-9 OS=Homo sapiens GN=MYH9 PE=1 SV=4	7341	226392	604	272	116	62	56.2	1960	5.5	8958	1	1	1	617.277	1232.54	2	1232.54	-0.0007	0	21.17		30	0.089	R	EQLEEEEEAK	H			File389 Spectrum351 scans: 2580
	2	P35579	Myosin-9 OS=Homo sapiens GN=MYH9 PE=1 SV=4	7341	226392	604	272	116	62	56.2	1960	5.5	8960	1	1	1	617.278	1232.54	2	1232.54	-0.0004	0	3.1	22	30	5.7	R	EQLEEEEEAK	H			File391 Spectrum207 scans: 1734
	2	P35579	Myosin-9 OS=Homo sapiens GN=MYH9 PE=1 SV=4	7341	226392	604	272	116	62	56.2	1960	5.5	8961	1	1	1	617.278	1232.54	2	1232.54	-0.0003	0	9.4	30	30	1.3	R	EQLEEEEEAK	H			File391 Spectrum182 scans: 1660
	2	P35579	Myosin-9 OS=Homo sapiens GN=MYH9 PE=1 SV=4	7341	226392	604	272	116	62	56.2	1960	5.5	8962	1	1	1	617.278	1232.54	2	1232.54	-0.0003	0	16		30	0.29	R	EQLEEEEEAK	H			File389 Spectrum354 scans: 2588
	2	P35579	Myosin-9 OS=Homo sapiens GN=MYH9 PE=1 SV=4	7341	226392	604	272	116	62	56.2	1960	5.5	9260	1	1	1	621.797	1241.58	2	1241.58	-0.0021	0	14.92		33	0.72	K	THEAQIQEMR	Q			File391 Spectrum289 scans: 1960
	2	P35579	Myosin-9 OS=Homo sapiens GN=MYH9 PE=1 SV=4	7341	226392	604	272	116	62	56.2	1960	5.5	9261	1	1	1	621.797	1241.58	2	1241.58	-0.002	0	18.42	32	33	0.32	K	THEAQIQEMR	Q			File389 Spectrum511 scans: 2907
	2	P35579	Myosin-9 OS=Homo sapiens GN=MYH9 PE=1 SV=4	7341	226392	604	272	116	62	56.2	1960	5.5	9262	4	1	1	414.868	1241.58	3	1241.58	-0.0001	0	5.58		33	6.9	K	THEAQIQEMR	Q			File389 Spectrum525 scans: 2931
	2	P35579	Myosin-9 OS=Homo sapiens GN=MYH9 PE=1 SV=4	7341	226392	604	272	116	62	56.2	1960	5.5	9263	1	1	1	621.798	1241.58	2	1241.58	0	0	7.34	23	33	4.6	K	THEAQIQEMR	Q			File391 Spectrum291 scans: 1967
	2	P35579	Myosin-9 OS=Homo sapiens GN=MYH9 PE=1 SV=4	7341	226392	604	272	116	62	56.2	1960	5.5	9485	1	1	1	625.764	1249.51	2	1249.51	-0.0004	0	27.48		26	0.0085	R	EMEAELEDER	K			File389 Spectrum2074 scans: 4985
	2	P35579	Myosin-9 OS=Homo sapiens GN=MYH9 PE=1 SV=4	7341	226392	604	272	116	62	56.2	1960	5.5	9486	1	1	1	625.764	1249.51	2	1249.51	-0.0001	0	33.7		26	0.002	R	EMEAELEDER	K			File393 Spectrum1525 scans: 3808
	2	P35579	Myosin-9 OS=Homo sapiens GN=MYH9 PE=1 SV=4	7341	226392	604	272	116	62	56.2	1960	5.5	9487	1	1	1	625.764	1249.51	2	1249.51	0.0002	0	60.18		26	4.5e-06	R	EMEAELEDER	K			File391 Spectrum1730 scans: 4012
	2	P35579	Myosin-9 OS=Homo sapiens GN=MYH9 PE=1 SV=4	7341	226392	604	272	116	62	56.2	1960	5.5	9838	1	1	0	629.343	1256.67	2	1256.67	-0.0006	1	58.24		35	5.4e-05	K	KEEELQAALAR	V			File393 Spectrum1788 scans: 4138
	2	P35579	Myosin-9 OS=Homo sapiens GN=MYH9 PE=1 SV=4	7341	226392	604	272	116	62	56.2	1960	5.5	9839	1	1	0	629.343	1256.67	2	1256.67	-0.0006	1	29.28		35	0.043	K	KEEELQAALAR	V			File391 Spectrum2001 scans: 4345
	2	P35579	Myosin-9 OS=Homo sapiens GN=MYH9 PE=1 SV=4	7341	226392	604	272	116	62	56.2	1960	5.5	9840	1	1	0	629.343	1256.67	2	1256.67	-0.0002	1	44.09		35	0.0014	K	KEEELQAALAR	V			File389 Spectrum2312 scans: 5277
	2	P35579	Myosin-9 OS=Homo sapiens GN=MYH9 PE=1 SV=4	7341	226392	604	272	116	62	56.2	1960	5.5	9853	1	1	1	629.795	1257.58	2	1257.58	-0.0011	0	15.01		32	0.61	K	THEAQIQEMR	Q	Oxidation (M)	0.0000000020.0	File393 Spectrum36 scans: 449
	2	P35579	Myosin-9 OS=Homo sapiens GN=MYH9 PE=1 SV=4	7341	226392	604	272	116	62	56.2	1960	5.5	9885	3	1	1	629.856	1257.7	2	1257.69	0.0039	2	5.69		35	9.6	K	EEELVKVREK	Q			File389 Spectrum4792 scans: 8286
	2	P35579	Myosin-9 OS=Homo sapiens GN=MYH9 PE=1 SV=4	7341	226392	604	272	116	62	56.2	1960	5.5	9901	3	1	0	630.369	1258.72	2	1258.71	0.0102	1	9.69		33	2.3	K	LQLEKVTTEAK	L			File391 Spectrum4842 scans: 7797
	2	P35579	Myosin-9 OS=Homo sapiens GN=MYH9 PE=1 SV=4	7341	226392	604	272	116	62	56.2	1960	5.5	9902	3	1	0	630.369	1258.72	2	1258.72	0.0061	2	6.01	30	33	5.3	K	QLRKLQAQMK	D	Oxidation (M)	0.0000000020.0	File389 Spectrum4866 scans: 8375
	2	P35579	Myosin-9 OS=Homo sapiens GN=MYH9 PE=1 SV=4	7341	226392	604	272	116	62	56.2	1960	5.5	10087	1	1	1	633.761	1265.51	2	1265.51	-0.0015	0	22.65		24	0.014	R	EMEAELEDER	K	Oxidation (M)	0.0200000000.0	File389 Spectrum650 scans: 3140
	2	P35579	Myosin-9 OS=Homo sapiens GN=MYH9 PE=1 SV=4	7341	226392	604	272	116	62	56.2	1960	5.5	10088	1	1	1	633.761	1265.51	2	1265.51	-0.0008	0	4.92		24	0.95	R	EMEAELEDER	K	Oxidation (M)	0.0200000000.0	File393 Spectrum349 scans: 2082
	2	P35579	Myosin-9 OS=Homo sapiens GN=MYH9 PE=1 SV=4	7341	226392	604	272	116	62	56.2	1960	5.5	10089	1	1	1	633.761	1265.51	2	1265.51	-0.0006	0	17.92		24	0.048	R	EMEAELEDER	K	Oxidation (M)	0.0200000000.0	File393 Spectrum303 scans: 1990
	2	P35579	Myosin-9 OS=Homo sapiens GN=MYH9 PE=1 SV=4	7341	226392	604	272	116	62	56.2	1960	5.5	10090	1	1	1	633.761	1265.51	2	1265.51	-0.0003	0	13.83		24	0.12	R	EMEAELEDER	K	Oxidation (M)	0.0200000000.0	File391 Spectrum357 scans: 2110
	2	P35579	Myosin-9 OS=Homo sapiens GN=MYH9 PE=1 SV=4	7341	226392	604	272	116	62	56.2	1960	5.5	10091	1	1	1	633.761	1265.51	2	1265.51	-0.0002	0	8.78		24	0.39	R	EMEAELEDER	K	Oxidation (M)	0.0200000000.0	File393 Spectrum359 scans: 2104
	2	P35579	Myosin-9 OS=Homo sapiens GN=MYH9 PE=1 SV=4	7341	226392	604	272	116	62	56.2	1960	5.5	10368	1	1	1	637.853	1273.69	2	1273.69	-0.0008	0	23.67		35	0.14	R	YEILTPNSIPK	G			File393 Spectrum5208 scans: 8306
	2	P35579	Myosin-9 OS=Homo sapiens GN=MYH9 PE=1 SV=4	7341	226392	604	272	116	62	56.2	1960	5.5	10369	1	1	1	637.853	1273.69	2	1273.69	-0.0005	0	43.5		35	0.0015	R	YEILTPNSIPK	G			File393 Spectrum5254 scans: 8363
	2	P35579	Myosin-9 OS=Homo sapiens GN=MYH9 PE=1 SV=4	7341	226392	604	272	116	62	56.2	1960	5.5	10370	1	1	1	637.853	1273.69	2	1273.69	-0.0004	0	41.06		35	0.0026	R	YEILTPNSIPK	G			File391 Spectrum5318 scans: 8374
	2	P35579	Myosin-9 OS=Homo sapiens GN=MYH9 PE=1 SV=4	7341	226392	604	272	116	62	56.2	1960	5.5	10371	1	1	1	637.853	1273.69	2	1273.69	-0.0004	0	36.73		35	0.007	R	YEILTPNSIPK	G			File391 Spectrum5381 scans: 8451
	2	P35579	Myosin-9 OS=Homo sapiens GN=MYH9 PE=1 SV=4	7341	226392	604	272	116	62	56.2	1960	5.5	10372	1	1	1	637.853	1273.69	2	1273.69	-0.0004	0	34.5		35	0.012	R	YEILTPNSIPK	G			File389 Spectrum5302 scans: 8901
	2	P35579	Myosin-9 OS=Homo sapiens GN=MYH9 PE=1 SV=4	7341	226392	604	272	116	62	56.2	1960	5.5	10373	1	1	1	637.853	1273.69	2	1273.69	-0.0001	0	32.83		35	0.017	R	YEILTPNSIPK	G			File389 Spectrum5265 scans: 8856
	2	P35579	Myosin-9 OS=Homo sapiens GN=MYH9 PE=1 SV=4	7341	226392	604	272	116	62	56.2	1960	5.5	10611	2	1	1	638.832	1275.65	2	1275.66	-0.011	2	8.02		36	6.9	R	QSACNLEKKQK	K			File391 Spectrum3597 scans: 6289
	2	P35579	Myosin-9 OS=Homo sapiens GN=MYH9 PE=1 SV=4	7341	226392	604	272	116	62	56.2	1960	5.5	10845	1	1	1	642.861	1283.71	2	1283.71	0	0	44.08		34	0.001	K	VEAQLQELQVK	F			File391 Spectrum3786 scans: 6517
	2	P35579	Myosin-9 OS=Homo sapiens GN=MYH9 PE=1 SV=4	7341	226392	604	272	116	62	56.2	1960	5.5	10846	1	1	1	642.861	1283.71	2	1283.71	0	0	57.35		34	4.8e-05	K	VEAQLQELQVK	F			File389 Spectrum3839 scans: 7130
	2	P35579	Myosin-9 OS=Homo sapiens GN=MYH9 PE=1 SV=4	7341	226392	604	272	116	62	56.2	1960	5.5	10847	1	1	1	642.861	1283.71	2	1283.71	0	0	75.19		34	7.8e-07	K	VEAQLQELQVK	F			File389 Spectrum3850 scans: 7144
	2	P35579	Myosin-9 OS=Homo sapiens GN=MYH9 PE=1 SV=4	7341	226392	604	272	116	62	56.2	1960	5.5	10849	1	1	1	642.862	1283.71	2	1283.71	0.0001	0	59.99		34	2.6e-05	K	VEAQLQELQVK	F			File393 Spectrum3590 scans: 6343
	2	P35579	Myosin-9 OS=Homo sapiens GN=MYH9 PE=1 SV=4	7341	226392	604	272	116	62	56.2	1960	5.5	10851	1	1	1	642.862	1283.71	2	1283.71	0.0002	0	45.25		34	0.00077	K	VEAQLQELQVK	F			File393 Spectrum3644 scans: 6408
	2	P35579	Myosin-9 OS=Homo sapiens GN=MYH9 PE=1 SV=4	7341	226392	604	272	116	62	56.2	1960	5.5	10852	1	1	1	642.862	1283.71	2	1283.71	0.0006	0	73.45		34	1.1e-06	K	VEAQLQELQVK	F			File391 Spectrum3731 scans: 6451
	2	P35579	Myosin-9 OS=Homo sapiens GN=MYH9 PE=1 SV=4	7341	226392	604	272	116	62	56.2	1960	5.5	11411	1	1	1	653.338	1304.66	2	1304.66	0	0	60.75		35	3.2e-05	K	EQADFAIEALAK	A			File393 Spectrum6279 scans: 9613
	2	P35579	Myosin-9 OS=Homo sapiens GN=MYH9 PE=1 SV=4	7341	226392	604	272	116	62	56.2	1960	5.5	11413	1	1	1	653.338	1304.66	2	1304.66	0.0002	0	43.85		35	0.0016	K	EQADFAIEALAK	A			File391 Spectrum6394 scans: 9681
	2	P35579	Myosin-9 OS=Homo sapiens GN=MYH9 PE=1 SV=4	7341	226392	604	272	116	62	56.2	1960	5.5	11414	1	1	1	653.338	1304.66	2	1304.66	0.0002	0	48.49		35	0.00054	K	EQADFAIEALAK	A			File389 Spectrum6286 scans: 10089
	2	P35579	Myosin-9 OS=Homo sapiens GN=MYH9 PE=1 SV=4	7341	226392	604	272	116	62	56.2	1960	5.5	11415	1	1	1	653.338	1304.66	2	1304.66	0.0003	0	41.42		35	0.0028	K	EQADFAIEALAK	A			File393 Spectrum6253 scans: 9579
	2	P35579	Myosin-9 OS=Homo sapiens GN=MYH9 PE=1 SV=4	7341	226392	604	272	116	62	56.2	1960	5.5	11950	1	1	0	440.253	1317.74	3	1317.74	-0.0017	0	25.26		33	0.068	K	LDPHLVLDQLR	C			File389 Spectrum6706 scans: 10596
	2	P35579	Myosin-9 OS=Homo sapiens GN=MYH9 PE=1 SV=4	7341	226392	604	272	116	62	56.2	1960	5.5	11951	1	1	0	440.254	1317.74	3	1317.74	-0.001	0	28.89		33	0.027	K	LDPHLVLDQLR	C			File389 Spectrum5129 scans: 8693
	2	P35579	Myosin-9 OS=Homo sapiens GN=MYH9 PE=1 SV=4	7341	226392	604	272	116	62	56.2	1960	5.5	11952	1	1	0	440.254	1317.74	3	1317.74	-0.0007	0	41.28		32	0.0015	K	LDPHLVLDQLR	C			File391 Spectrum7013 scans: 10433
	2	P35579	Myosin-9 OS=Homo sapiens GN=MYH9 PE=1 SV=4	7341	226392	604	272	116	62	56.2	1960	5.5	11953	1	1	0	440.254	1317.74	3	1317.74	-0.0006	0	37.94		32	0.0032	K	LDPHLVLDQLR	C			File393 Spectrum5067 scans: 8135
	2	P35579	Myosin-9 OS=Homo sapiens GN=MYH9 PE=1 SV=4	7341	226392	604	272	116	62	56.2	1960	5.5	11954	1	1	0	659.877	1317.74	2	1317.74	-0.0005	0	18.1	32	32	0.31	K	LDPHLVLDQLR	C			File389 Spectrum6714 scans: 10606
	2	P35579	Myosin-9 OS=Homo sapiens GN=MYH9 PE=1 SV=4	7341	226392	604	272	116	62	56.2	1960	5.5	11955	1	1	0	659.877	1317.74	2	1317.74	-0.0003	0	38.54		32	0.0028	K	LDPHLVLDQLR	C			File393 Spectrum6834 scans: 10294
	2	P35579	Myosin-9 OS=Homo sapiens GN=MYH9 PE=1 SV=4	7341	226392	604	272	116	62	56.2	1960	5.5	11956	1	1	0	659.877	1317.74	2	1317.74	-0.0002	0	23.16		32	0.095	K	LDPHLVLDQLR	C			File391 Spectrum6939 scans: 10342
	2	P35579	Myosin-9 OS=Homo sapiens GN=MYH9 PE=1 SV=4	7341	226392	604	272	116	62	56.2	1960	5.5	11957	1	1	0	440.254	1317.74	3	1317.74	-0.0001	0	38.21		32	0.003	K	LDPHLVLDQLR	C			File393 Spectrum6873 scans: 10342
	2	P35579	Myosin-9 OS=Homo sapiens GN=MYH9 PE=1 SV=4	7341	226392	604	272	116	62	56.2	1960	5.5	11958	1	1	0	440.254	1317.74	3	1317.74	0	0	36		32	0.005	K	LDPHLVLDQLR	C			File391 Spectrum5142 scans: 8160
	2	P35579	Myosin-9 OS=Homo sapiens GN=MYH9 PE=1 SV=4	7341	226392	604	272	116	62	56.2	1960	5.5	12291	1	1	1	666.307	1330.6	2	1330.6	-0.0001	0	27.92		31	0.024	R	QLEEAEEEAQR	A			File389 Spectrum662 scans: 3161
	2	P35579	Myosin-9 OS=Homo sapiens GN=MYH9 PE=1 SV=4	7341	226392	604	272	116	62	56.2	1960	5.5	12292	1	1	1	666.307	1330.6	2	1330.6	0	0	30.2		31	0.014	R	QLEEAEEEAQR	A			File391 Spectrum376 scans: 2145
	2	P35579	Myosin-9 OS=Homo sapiens GN=MYH9 PE=1 SV=4	7341	226392	604	272	116	62	56.2	1960	5.5	12293	1	1	1	666.307	1330.6	2	1330.6	0.0002	0	40.43		31	0.0013	R	QLEEAEEEAQR	A			File393 Spectrum306 scans: 1996
	2	P35579	Myosin-9 OS=Homo sapiens GN=MYH9 PE=1 SV=4	7341	226392	604	272	116	62	56.2	1960	5.5	12503	1	1	1	672.316	1342.62	2	1342.62	-0.0008	0	53.53		33	0.0001	K	HEAMITDLEER	L			File393 Spectrum2949 scans: 5559
	2	P35579	Myosin-9 OS=Homo sapiens GN=MYH9 PE=1 SV=4	7341	226392	604	272	116	62	56.2	1960	5.5	12504	1	1	1	672.317	1342.62	2	1342.62	-0.0002	0	46.83		33	0.00043	K	HEAMITDLEER	L			File389 Spectrum3343 scans: 6523
	2	P35579	Myosin-9 OS=Homo sapiens GN=MYH9 PE=1 SV=4	7341	226392	604	272	116	62	56.2	1960	5.5	12505	1	1	1	672.317	1342.62	2	1342.62	-0.0001	0	48.93		33	0.00027	K	HEAMITDLEER	L			File391 Spectrum3123 scans: 5710
	2	P35579	Myosin-9 OS=Homo sapiens GN=MYH9 PE=1 SV=4	7341	226392	604	272	116	62	56.2	1960	5.5	12506	1	1	1	672.317	1342.62	2	1342.62	-0.0001	0	49.16		33	0.00025	K	HEAMITDLEER	L			File389 Spectrum3345 scans: 6526
	2	P35579	Myosin-9 OS=Homo sapiens GN=MYH9 PE=1 SV=4	7341	226392	604	272	116	62	56.2	1960	5.5	12736	2	1	1	678.346	1354.68	2	1354.67	0.0046	1	10.18		34	3	K	DDVGKSVHELEK	S			File389 Spectrum8841 scans: 13281
	2	P35579	Myosin-9 OS=Homo sapiens GN=MYH9 PE=1 SV=4	7341	226392	604	272	116	62	56.2	1960	5.5	12780	1	1	1	453.24	1356.7	3	1356.7	-0.0008	1	8.95	35	35	4.5	K	DVLLQVDDERR	N			File391 Spectrum2824 scans: 5346
	2	P35579	Myosin-9 OS=Homo sapiens GN=MYH9 PE=1 SV=4	7341	226392	604	272	116	62	56.2	1960	5.5	12781	1	1	1	453.24	1356.7	3	1356.7	-0.0004	1	14.63	33	35	1.2	K	DVLLQVDDERR	N			File391 Spectrum2913 scans: 5456
	2	P35579	Myosin-9 OS=Homo sapiens GN=MYH9 PE=1 SV=4	7341	226392	604	272	116	62	56.2	1960	5.5	12782	6	1	1	453.24	1356.7	3	1356.7	-0.0004	1	8.33		35	5.1	K	DVLLQVDDERR	N			File389 Spectrum3161 scans: 6304
	2	P35579	Myosin-9 OS=Homo sapiens GN=MYH9 PE=1 SV=4	7341	226392	604	272	116	62	56.2	1960	5.5	12783	1	1	1	679.357	1356.7	2	1356.7	-0.0003	1	29.39		35	0.039	K	DVLLQVDDERR	N			File393 Spectrum2793 scans: 5371
	2	P35579	Myosin-9 OS=Homo sapiens GN=MYH9 PE=1 SV=4	7341	226392	604	272	116	62	56.2	1960	5.5	12836	1	1	1	453.878	1358.61	3	1358.61	-0.0019	0	3.89	26	32	6.7	K	HEAMITDLEER	L	Oxidation (M)	0.00020000000.0	File389 Spectrum2109 scans: 5027
	2	P35579	Myosin-9 OS=Homo sapiens GN=MYH9 PE=1 SV=4	7341	226392	604	272	116	62	56.2	1960	5.5	12837	1	1	1	680.314	1358.61	2	1358.61	-0.001	0	54.55		32	5.8e-05	K	HEAMITDLEER	L	Oxidation (M)	0.00020000000.0	File391 Spectrum1757 scans: 4045
	2	P35579	Myosin-9 OS=Homo sapiens GN=MYH9 PE=1 SV=4	7341	226392	604	272	116	62	56.2	1960	5.5	12838	1	1	1	680.314	1358.61	2	1358.61	-0.0007	0	42.74		32	0.00089	K	HEAMITDLEER	L	Oxidation (M)	0.00020000000.0	File391 Spectrum1623 scans: 3881
	2	P35579	Myosin-9 OS=Homo sapiens GN=MYH9 PE=1 SV=4	7341	226392	604	272	116	62	56.2	1960	5.5	12839	1	1	1	680.314	1358.61	2	1358.61	-0.0007	0	57.33		32	3.1e-05	K	HEAMITDLEER	L	Oxidation (M)	0.00020000000.0	File393 Spectrum1569 scans: 3863
	2	P35579	Myosin-9 OS=Homo sapiens GN=MYH9 PE=1 SV=4	7341	226392	604	272	116	62	56.2	1960	5.5	12840	1	1	1	680.314	1358.61	2	1358.61	-0.0004	0	43.8		32	0.00069	K	HEAMITDLEER	L	Oxidation (M)	0.00020000000.0	File389 Spectrum1969 scans: 4858
	2	P35579	Myosin-9 OS=Homo sapiens GN=MYH9 PE=1 SV=4	7341	226392	604	272	116	62	56.2	1960	5.5	12841	1	1	1	680.314	1358.61	2	1358.61	-0.0004	0	46.7		32	0.00036	K	HEAMITDLEER	L	Oxidation (M)	0.00020000000.0	File389 Spectrum2098 scans: 5014
	2	P35579	Myosin-9 OS=Homo sapiens GN=MYH9 PE=1 SV=4	7341	226392	604	272	116	62	56.2	1960	5.5	12842	1	1	1	680.314	1358.61	2	1358.61	-0.0001	0	28.02		31	0.024	K	HEAMITDLEER	L	Oxidation (M)	0.00020000000.0	File393 Spectrum1445 scans: 3708
	2	P35579	Myosin-9 OS=Homo sapiens GN=MYH9 PE=1 SV=4	7341	226392	604	272	116	62	56.2	1960	5.5	13208	1	1	1	689.811	1377.61	2	1377.61	-0.0004	1	8.97	31	32	2	R	EMEAELEDERK	Q			File391 Spectrum846 scans: 2892
	2	P35579	Myosin-9 OS=Homo sapiens GN=MYH9 PE=1 SV=4	7341	226392	604	272	116	62	56.2	1960	5.5	13209	1	1	1	689.812	1377.61	2	1377.61	0.0006	1	12.09	30	31	0.96	R	EMEAELEDERK	Q			File393 Spectrum723 scans: 2752
	2	P35579	Myosin-9 OS=Homo sapiens GN=MYH9 PE=1 SV=4	7341	226392	604	272	116	62	56.2	1960	5.5	13210	1	1	1	689.812	1377.61	2	1377.61	0.001	1	35.18		31	0.0047	R	EMEAELEDERK	Q			File389 Spectrum1220 scans: 3933
	2	P35579	Myosin-9 OS=Homo sapiens GN=MYH9 PE=1 SV=4	7341	226392	604	272	116	62	56.2	1960	5.5	13533	2	1	1	465.541	1393.6	3	1393.6	-0.0018	1	1.8	29	30	7.1	R	EMEAELEDERK	Q	Oxidation (M)	0.02000000000.0	File389 Spectrum236 scans: 2338
	2	P35579	Myosin-9 OS=Homo sapiens GN=MYH9 PE=1 SV=4	7341	226392	604	272	116	62	56.2	1960	5.5	13534	1	1	1	697.809	1393.6	2	1393.6	-0.0001	1	25.49		30	0.032	R	EMEAELEDERK	Q	Oxidation (M)	0.02000000000.0	File389 Spectrum239 scans: 2342
	2	P35579	Myosin-9 OS=Homo sapiens GN=MYH9 PE=1 SV=4	7341	226392	604	272	116	62	56.2	1960	5.5	13965	1	1	1	706.909	1411.8	2	1411.8	-0.0011	1	40.75		32	0.0017	K	KVEAQLQELQVK	F			File391 Spectrum3018 scans: 5583
	2	P35579	Myosin-9 OS=Homo sapiens GN=MYH9 PE=1 SV=4	7341	226392	604	272	116	62	56.2	1960	5.5	13966	1	1	1	471.608	1411.8	3	1411.8	-0.0011	1	23.9		32	0.08	K	KVEAQLQELQVK	F			File393 Spectrum2871 scans: 5465
	2	P35579	Myosin-9 OS=Homo sapiens GN=MYH9 PE=1 SV=4	7341	226392	604	272	116	62	56.2	1960	5.5	13967	1	1	1	706.909	1411.8	2	1411.8	-0.001	1	29.56		32	0.022	K	KVEAQLQELQVK	F			File393 Spectrum2868 scans: 5461
	2	P35579	Myosin-9 OS=Homo sapiens GN=MYH9 PE=1 SV=4	7341	226392	604	272	116	62	56.2	1960	5.5	13968	1	1	1	471.608	1411.8	3	1411.8	-0.0009	1	25.38		32	0.057	K	KVEAQLQELQVK	F			File391 Spectrum3022 scans: 5588
	2	P35579	Myosin-9 OS=Homo sapiens GN=MYH9 PE=1 SV=4	7341	226392	604	272	116	62	56.2	1960	5.5	13969	1	1	1	471.608	1411.8	3	1411.8	-0.0005	1	30.34		32	0.018	K	KVEAQLQELQVK	F			File389 Spectrum3209 scans: 6362
	2	P35579	Myosin-9 OS=Homo sapiens GN=MYH9 PE=1 SV=4	7341	226392	604	272	116	62	56.2	1960	5.5	13970	1	1	1	706.91	1411.81	2	1411.8	0.0018	1	58.49		32	2.4e-05	K	KVEAQLQELQVK	F			File389 Spectrum3216 scans: 6370
	2	P35579	Myosin-9 OS=Homo sapiens GN=MYH9 PE=1 SV=4	7341	226392	604	272	116	62	56.2	1960	5.5	14288	1	1	1	475.922	1424.74	3	1424.74	-0.0003	0	0.06	28	35	32	K	QIATLHAQVADMK	K			File393 Spectrum2551 scans: 5073
	2	P35579	Myosin-9 OS=Homo sapiens GN=MYH9 PE=1 SV=4	7341	226392	604	272	116	62	56.2	1960	5.5	14289	1	1	1	713.38	1424.74	2	1424.74	-0.0002	0	19.91	30	35	0.33	K	QIATLHAQVADMK	K			File389 Spectrum2920 scans: 6011
	2	P35579	Myosin-9 OS=Homo sapiens GN=MYH9 PE=1 SV=4	7341	226392	604	272	116	62	56.2	1960	5.5	14607	1	1	1	718.778	1435.54	2	1435.54	-0.0001	0	16.52		21	0.029	K	DMFQETMEAMR	I	3 Oxidation (M)	0.02000020020.0	File389 Spectrum766 scans: 3314
	2	P35579	Myosin-9 OS=Homo sapiens GN=MYH9 PE=1 SV=4	7341	226392	604	272	116	62	56.2	1960	5.5	14724	1	1	1	481.253	1440.74	3	1440.74	-0.0021	0	13.66	34	35	1.4	K	QIATLHAQVADMK	K	Oxidation (M)	0.0000000000020.0	File389 Spectrum1323 scans: 4063
	2	P35579	Myosin-9 OS=Homo sapiens GN=MYH9 PE=1 SV=4	7341	226392	604	272	116	62	56.2	1960	5.5	14725	1	1	1	481.253	1440.74	3	1440.74	-0.0012	0	19.95		35	0.34	K	QIATLHAQVADMK	K	Oxidation (M)	0.0000000000020.0	File393 Spectrum860 scans: 2963
	2	P35579	Myosin-9 OS=Homo sapiens GN=MYH9 PE=1 SV=4	7341	226392	604	272	116	62	56.2	1960	5.5	14726	1	1	1	481.254	1440.74	3	1440.74	-0.0001	0	10.07	32	35	3.2	K	QIATLHAQVADMK	K	Oxidation (M)	0.0000000000020.0	File391 Spectrum989 scans: 3087
	2	P35579	Myosin-9 OS=Homo sapiens GN=MYH9 PE=1 SV=4	7341	226392	604	272	116	62	56.2	1960	5.5	14727	1	1	1	721.377	1440.74	2	1440.74	0	0	23.87	34	35	0.13	K	QIATLHAQVADMK	K	Oxidation (M)	0.0000000000020.0	File393 Spectrum863 scans: 2967
	2	P35579	Myosin-9 OS=Homo sapiens GN=MYH9 PE=1 SV=4	7341	226392	604	272	116	62	56.2	1960	5.5	14728	1	1	1	721.377	1440.74	2	1440.74	0.0001	0	33.82		35	0.013	K	QIATLHAQVADMK	K	Oxidation (M)	0.0000000000020.0	File391 Spectrum991 scans: 3090
	2	P35579	Myosin-9 OS=Homo sapiens GN=MYH9 PE=1 SV=4	7341	226392	604	272	116	62	56.2	1960	5.5	14730	1	1	1	721.377	1440.74	2	1440.74	0.0007	0	25.37		34	0.089	K	QIATLHAQVADMK	K	Oxidation (M)	0.0000000000020.0	File389 Spectrum1332 scans: 4074
	2	P35579	Myosin-9 OS=Homo sapiens GN=MYH9 PE=1 SV=4	7341	226392	604	272	116	62	56.2	1960	5.5	14769	1	1	1	481.6	1441.78	3	1441.78	-0.0008	1	14.23	33	35	1.3	K	LKDVLLQVDDER	R			File393 Spectrum4325 scans: 7237
	2	P35579	Myosin-9 OS=Homo sapiens GN=MYH9 PE=1 SV=4	7341	226392	604	272	116	62	56.2	1960	5.5	15635	1	1	1	493.603	1477.79	3	1477.79	-0.0048	0	31.78		34	0.019	K	VIQYLAYVASSHK	S			File391 Spectrum5561 scans: 8668
	2	P35579	Myosin-9 OS=Homo sapiens GN=MYH9 PE=1 SV=4	7341	226392	604	272	116	62	56.2	1960	5.5	15636	1	1	1	493.604	1477.79	3	1477.79	-0.0037	0	19.91		34	0.29	K	VIQYLAYVASSHK	S			File393 Spectrum5429 scans: 8575
	2	P35579	Myosin-9 OS=Homo sapiens GN=MYH9 PE=1 SV=4	7341	226392	604	272	116	62	56.2	1960	5.5	15637	1	1	1	493.604	1477.79	3	1477.79	-0.0026	0	26.62		34	0.065	K	VIQYLAYVASSHK	S			File389 Spectrum5482 scans: 9118
	2	P35579	Myosin-9 OS=Homo sapiens GN=MYH9 PE=1 SV=4	7341	226392	604	272	116	62	56.2	1960	5.5	15638	1	1	1	739.903	1477.79	2	1477.79	-0.0013	0	62.84		34	1.6e-05	K	VIQYLAYVASSHK	S			File391 Spectrum5571 scans: 8681
	2	P35579	Myosin-9 OS=Homo sapiens GN=MYH9 PE=1 SV=4	7341	226392	604	272	116	62	56.2	1960	5.5	15639	1	1	1	739.903	1477.79	2	1477.79	-0.0012	0	53.29		34	0.00014	K	VIQYLAYVASSHK	S			File389 Spectrum5487 scans: 9124
	2	P35579	Myosin-9 OS=Homo sapiens GN=MYH9 PE=1 SV=4	7341	226392	604	272	116	62	56.2	1960	5.5	15640	1	1	1	739.903	1477.79	2	1477.79	-0.0009	0	43.06		34	0.0015	K	VIQYLAYVASSHK	S			File393 Spectrum5436 scans: 8584
	2	P35579	Myosin-9 OS=Homo sapiens GN=MYH9 PE=1 SV=4	7341	226392	604	272	116	62	56.2	1960	5.5	15822	1	1	1	496.304	1485.89	3	1485.89	-0.0017	0	27.33		28	0.012	R	VISGVLQLGNIVFK	K			File391 Spectrum10395 scans: 14771
	2	P35579	Myosin-9 OS=Homo sapiens GN=MYH9 PE=1 SV=4	7341	226392	604	272	116	62	56.2	1960	5.5	15823	1	1	1	496.304	1485.89	3	1485.89	-0.0014	0	42.89		28	0.00034	R	VISGVLQLGNIVFK	K			File393 Spectrum10322 scans: 14822
	2	P35579	Myosin-9 OS=Homo sapiens GN=MYH9 PE=1 SV=4	7341	226392	604	272	116	62	56.2	1960	5.5	15824	1	1	1	743.953	1485.89	2	1485.89	-0.0006	0	56.17		28	1.6e-05	R	VISGVLQLGNIVFK	K			File393 Spectrum10406 scans: 14941
	2	P35579	Myosin-9 OS=Homo sapiens GN=MYH9 PE=1 SV=4	7341	226392	604	272	116	62	56.2	1960	5.5	15825	1	1	1	496.305	1485.89	3	1485.89	-0.0003	0	46.58		27	0.00012	R	VISGVLQLGNIVFK	K			File389 Spectrum10054 scans: 14876
	2	P35579	Myosin-9 OS=Homo sapiens GN=MYH9 PE=1 SV=4	7341	226392	604	272	116	62	56.2	1960	5.5	15826	1	1	1	743.953	1485.89	2	1485.89	-0.0001	0	74.4		27	2e-07	R	VISGVLQLGNIVFK	K			File393 Spectrum10306 scans: 14801
	2	P35579	Myosin-9 OS=Homo sapiens GN=MYH9 PE=1 SV=4	7341	226392	604	272	116	62	56.2	1960	5.5	15827	1	1	1	743.953	1485.89	2	1485.89	0.0002	0	56.84		27	1.1e-05	R	VISGVLQLGNIVFK	K			File391 Spectrum10488 scans: 14898
	2	P35579	Myosin-9 OS=Homo sapiens GN=MYH9 PE=1 SV=4	7341	226392	604	272	116	62	56.2	1960	5.5	15828	1	1	1	743.953	1485.89	2	1485.89	0.0003	0	66.79		27	1.2e-06	R	VISGVLQLGNIVFK	K			File389 Spectrum10038 scans: 14853
	2	P35579	Myosin-9 OS=Homo sapiens GN=MYH9 PE=1 SV=4	7341	226392	604	272	116	62	56.2	1960	5.5	15829	1	1	1	743.953	1485.89	2	1485.89	0.0004	0	86.44		27	1.3e-08	R	VISGVLQLGNIVFK	K			File391 Spectrum10374 scans: 14745
	2	P35579	Myosin-9 OS=Homo sapiens GN=MYH9 PE=1 SV=4	7341	226392	604	272	116	62	56.2	1960	5.5	15836	1	1	1	744.357	1486.7	2	1486.7	-0.0009	1	4.41	24	33	8.7	K	RQLEEAEEEAQR	A			File393 Spectrum290 scans: 1962
	2	P35579	Myosin-9 OS=Homo sapiens GN=MYH9 PE=1 SV=4	7341	226392	604	272	116	62	56.2	1960	5.5	15837	1	1	1	744.357	1486.7	2	1486.7	-0.0006	1	49.2		33	0.00029	K	RQLEEAEEEAQR	A			File389 Spectrum623 scans: 3101
	2	P35579	Myosin-9 OS=Homo sapiens GN=MYH9 PE=1 SV=4	7341	226392	604	272	116	62	56.2	1960	5.5	15838	1	1	1	744.358	1486.7	2	1486.7	0.0002	1	16.63		33	0.54	K	RQLEEAEEEAQR	A			File391 Spectrum361 scans: 2119
	2	P35579	Myosin-9 OS=Homo sapiens GN=MYH9 PE=1 SV=4	7341	226392	604	272	116	62	56.2	1960	5.5	15839	1	1	1	496.575	1486.7	3	1486.7	0.0007	1	15.66		34	0.74	K	RQLEEAEEEAQR	A			File391 Spectrum366 scans: 2127
	2	P35579	Myosin-9 OS=Homo sapiens GN=MYH9 PE=1 SV=4	7341	226392	604	272	116	62	56.2	1960	5.5	16832	1	1	1	765.884	1529.75	2	1529.76	-0.0034	0	16.15	33	35	0.81	K	IAQLEEQLDNETK	E			File391 Spectrum2953 scans: 5504
	2	P35579	Myosin-9 OS=Homo sapiens GN=MYH9 PE=1 SV=4	7341	226392	604	272	116	62	56.2	1960	5.5	16833	1	1	1	765.886	1529.76	2	1529.76	-0.0004	0	70.92		35	2.7e-06	K	IAQLEEQLDNETK	E			File393 Spectrum3587 scans: 6339
	2	P35579	Myosin-9 OS=Homo sapiens GN=MYH9 PE=1 SV=4	7341	226392	604	272	116	62	56.2	1960	5.5	16834	1	1	1	765.886	1529.76	2	1529.76	-0.0002	0	80.67		35	2.9e-07	K	IAQLEEQLDNETK	E			File389 Spectrum3852 scans: 7146
	2	P35579	Myosin-9 OS=Homo sapiens GN=MYH9 PE=1 SV=4	7341	226392	604	272	116	62	56.2	1960	5.5	16835	1	1	1	765.886	1529.76	2	1529.76	-0.0001	0	58.43		35	4.8e-05	K	IAQLEEQLDNETK	E			File391 Spectrum3740 scans: 6462
	2	P35579	Myosin-9 OS=Homo sapiens GN=MYH9 PE=1 SV=4	7341	226392	604	272	116	62	56.2	1960	5.5	17047	1	1	1	514.306	1539.9	3	1539.9	-0.002	2	16.77		31	0.29	R	KKVEAQLQELQVK	F			File391 Spectrum2193 scans: 4581
	2	P35579	Myosin-9 OS=Homo sapiens GN=MYH9 PE=1 SV=4	7341	226392	604	272	116	62	56.2	1960	5.5	17048	1	1	1	385.981	1539.9	4	1539.9	-0.0014	2	15.28		31	0.4	R	KKVEAQLQELQVK	F			File393 Spectrum2046 scans: 4459
	2	P35579	Myosin-9 OS=Homo sapiens GN=MYH9 PE=1 SV=4	7341	226392	604	272	116	62	56.2	1960	5.5	17050	1	1	1	514.307	1539.9	3	1539.9	-0.0007	2	12.11		31	0.82	R	KKVEAQLQELQVK	F			File393 Spectrum1999 scans: 4399
	2	P35579	Myosin-9 OS=Homo sapiens GN=MYH9 PE=1 SV=4	7341	226392	604	272	116	62	56.2	1960	5.5	17051	1	1	1	770.956	1539.9	2	1539.9	-0.0004	2	67.24		31	2.5e-06	R	KKVEAQLQELQVK	F			File389 Spectrum2464 scans: 5462
	2	P35579	Myosin-9 OS=Homo sapiens GN=MYH9 PE=1 SV=4	7341	226392	604	272	116	62	56.2	1960	5.5	17052	1	1	1	770.957	1539.9	2	1539.9	0.0004	2	30.59		31	0.012	R	KKVEAQLQELQVK	F			File391 Spectrum2200 scans: 4590
	2	P35579	Myosin-9 OS=Homo sapiens GN=MYH9 PE=1 SV=4	7341	226392	604	272	116	62	56.2	1960	5.5	17053	1	1	1	770.957	1539.9	2	1539.9	0.0016	2	30.77		31	0.011	R	KKVEAQLQELQVK	F			File393 Spectrum2004 scans: 4407
	2	P35579	Myosin-9 OS=Homo sapiens GN=MYH9 PE=1 SV=4	7341	226392	604	272	116	62	56.2	1960	5.5	17584	1	1	1	783.341	1564.67	2	1564.67	0.0002	0	94.65		30	3.5e-09	R	ELEDATETADAMNR	E			File389 Spectrum2479 scans: 5480
	2	P35579	Myosin-9 OS=Homo sapiens GN=MYH9 PE=1 SV=4	7341	226392	604	272	116	62	56.2	1960	5.5	17585	1	1	1	783.341	1564.67	2	1564.67	0.0009	0	68.25		30	1.5e-06	R	ELEDATETADAMNR	E			File393 Spectrum1974 scans: 4369
	2	P35579	Myosin-9 OS=Homo sapiens GN=MYH9 PE=1 SV=4	7341	226392	604	272	116	62	56.2	1960	5.5	17637	3	1	1	523.232	1566.67	3	1566.69	-0.0144	2	0.78		30	8.4	K	DCMRELDDTRASR	E			File393 Spectrum1677 scans: 3996
	2	P35579	Myosin-9 OS=Homo sapiens GN=MYH9 PE=1 SV=4	7341	226392	604	272	116	62	56.2	1960	5.5	17735	1	1	1	524.623	1570.85	3	1570.85	-0.0009	0	23.71		35	0.16	K	VSHLLGINVTDFTR	G			File393 Spectrum7309 scans: 10872
	2	P35579	Myosin-9 OS=Homo sapiens GN=MYH9 PE=1 SV=4	7341	226392	604	272	116	62	56.2	1960	5.5	17736	1	1	1	524.623	1570.85	3	1570.85	-0.0005	0	29.62		35	0.04	K	VSHLLGINVTDFTR	G			File391 Spectrum7444 scans: 10957
	2	P35579	Myosin-9 OS=Homo sapiens GN=MYH9 PE=1 SV=4	7341	226392	604	272	116	62	56.2	1960	5.5	17737	1	1	1	524.623	1570.85	3	1570.85	-0.0004	0	30.36		35	0.034	K	VSHLLGINVTDFTR	G			File389 Spectrum7177 scans: 11172
	2	P35579	Myosin-9 OS=Homo sapiens GN=MYH9 PE=1 SV=4	7341	226392	604	272	116	62	56.2	1960	5.5	17738	1	1	1	524.623	1570.85	3	1570.85	-0.0004	0	31.67		35	0.025	K	VSHLLGINVTDFTR	G			File389 Spectrum7194 scans: 11193
	2	P35579	Myosin-9 OS=Homo sapiens GN=MYH9 PE=1 SV=4	7341	226392	604	272	116	62	56.2	1960	5.5	17739	5	1	1	524.623	1570.85	3	1570.85	0	0	0.96	31	35	30	K	VSHLLGINVTDFTR	G			File393 Spectrum6906 scans: 10383
	2	P35579	Myosin-9 OS=Homo sapiens GN=MYH9 PE=1 SV=4	7341	226392	604	272	116	62	56.2	1960	5.5	17740	1	1	1	786.431	1570.85	2	1570.85	0.0004	0	77.88		35	5.9e-07	K	VSHLLGINVTDFTR	G			File393 Spectrum7315 scans: 10880
	2	P35579	Myosin-9 OS=Homo sapiens GN=MYH9 PE=1 SV=4	7341	226392	604	272	116	62	56.2	1960	5.5	17741	1	1	1	524.623	1570.85	3	1570.85	0.0007	0	17.81	33	35	0.56	K	VSHLLGINVTDFTR	G			File391 Spectrum7021 scans: 10442
	2	P35579	Myosin-9 OS=Homo sapiens GN=MYH9 PE=1 SV=4	7341	226392	604	272	116	62	56.2	1960	5.5	17742	1	1	1	786.431	1570.85	2	1570.85	0.0009	0	80.78		35	2.8e-07	K	VSHLLGINVTDFTR	G			File391 Spectrum7454 scans: 10969
	2	P35579	Myosin-9 OS=Homo sapiens GN=MYH9 PE=1 SV=4	7341	226392	604	272	116	62	56.2	1960	5.5	17743	1	1	1	524.623	1570.85	3	1570.85	0.0013	0	14.81	34	35	1.1	K	VSHLLGINVTDFTR	G			File393 Spectrum6916 scans: 10396
	2	P35579	Myosin-9 OS=Homo sapiens GN=MYH9 PE=1 SV=4	7341	226392	604	272	116	62	56.2	1960	5.5	17921	1	1	1	791.338	1580.66	2	1580.66	-0.0014	0	14.62		28	0.23	R	ELEDATETADAMNR	E	Oxidation (M)	0.00000000000200.0	File391 Spectrum367 scans: 2128
	2	P35579	Myosin-9 OS=Homo sapiens GN=MYH9 PE=1 SV=4	7341	226392	604	272	116	62	56.2	1960	5.5	17922	1	1	1	791.338	1580.66	2	1580.66	-0.0013	0	15.6		28	0.18	R	ELEDATETADAMNR	E	Oxidation (M)	0.00000000000200.0	File389 Spectrum643 scans: 3129
	2	P35579	Myosin-9 OS=Homo sapiens GN=MYH9 PE=1 SV=4	7341	226392	604	272	116	62	56.2	1960	5.5	17923	1	1	1	791.338	1580.66	2	1580.66	-0.0009	0	12.92	25	28	0.34	R	ELEDATETADAMNR	E	Oxidation (M)	0.00000000000200.0	File391 Spectrum2175 scans: 4559
	2	P35579	Myosin-9 OS=Homo sapiens GN=MYH9 PE=1 SV=4	7341	226392	604	272	116	62	56.2	1960	5.5	17924	1	1	1	791.338	1580.66	2	1580.66	-0.0006	0	20.96		28	0.055	R	ELEDATETADAMNR	E	Oxidation (M)	0.00000000000200.0	File391 Spectrum368 scans: 2130
	2	P35579	Myosin-9 OS=Homo sapiens GN=MYH9 PE=1 SV=4	7341	226392	604	272	116	62	56.2	1960	5.5	17925	1	1	1	791.338	1580.66	2	1580.66	-0.0006	0	16.57		28	0.15	R	ELEDATETADAMNR	E	Oxidation (M)	0.00000000000200.0	File393 Spectrum1982 scans: 4378
	2	P35579	Myosin-9 OS=Homo sapiens GN=MYH9 PE=1 SV=4	7341	226392	604	272	116	62	56.2	1960	5.5	17926	1	1	1	791.338	1580.66	2	1580.66	-0.0004	0	35.62		28	0.002	R	ELEDATETADAMNR	E	Oxidation (M)	0.00000000000200.0	File389 Spectrum863 scans: 3450
	2	P35579	Myosin-9 OS=Homo sapiens GN=MYH9 PE=1 SV=4	7341	226392	604	272	116	62	56.2	1960	5.5	17927	1	1	1	791.338	1580.66	2	1580.66	-0.0002	0	7.54	26	28	1.3	R	ELEDATETADAMNR	E	Oxidation (M)	0.00000000000200.0	File393 Spectrum301 scans: 1985
	2	P35579	Myosin-9 OS=Homo sapiens GN=MYH9 PE=1 SV=4	7341	226392	604	272	116	62	56.2	1960	5.5	17928	1	1	1	791.338	1580.66	2	1580.66	-0.0002	0	54.57		28	2.5e-05	R	ELEDATETADAMNR	E	Oxidation (M)	0.00000000000200.0	File393 Spectrum514 scans: 2403
	2	P35579	Myosin-9 OS=Homo sapiens GN=MYH9 PE=1 SV=4	7341	226392	604	272	116	62	56.2	1960	5.5	17930	1	1	1	791.339	1580.66	2	1580.66	0.0004	0	31.05		28	0.0057	R	ELEDATETADAMNR	E	Oxidation (M)	0.00000000000200.0	File391 Spectrum543 scans: 2436
	2	P35579	Myosin-9 OS=Homo sapiens GN=MYH9 PE=1 SV=4	7341	226392	604	272	116	62	56.2	1960	5.5	17931	1	1	1	791.339	1580.66	2	1580.66	0.0005	0	37.23		28	0.0014	R	ELEDATETADAMNR	E	Oxidation (M)	0.00000000000200.0	File389 Spectrum561 scans: 3003
	2	P35579	Myosin-9 OS=Homo sapiens GN=MYH9 PE=1 SV=4	7341	226392	604	272	116	62	56.2	1960	5.5	17932	1	1	1	791.339	1580.66	2	1580.66	0.0014	0	29.32		28	0.0086	R	ELEDATETADAMNR	E	Oxidation (M)	0.00000000000200.0	File389 Spectrum2486 scans: 5488
	2	P35579	Myosin-9 OS=Homo sapiens GN=MYH9 PE=1 SV=4	7341	226392	604	272	116	62	56.2	1960	5.5	17933	1	1	1	791.339	1580.66	2	1580.66	0.0015	0	34.23		28	0.0028	R	ELEDATETADAMNR	E	Oxidation (M)	0.00000000000200.0	File393 Spectrum455 scans: 2299
	2	P35579	Myosin-9 OS=Homo sapiens GN=MYH9 PE=1 SV=4	7341	226392	604	272	116	62	56.2	1960	5.5	17999	1	1	1	529.259	1584.76	3	1584.76	-0.0011	1	38.19		35	0.0052	K	NKHEAMITDLEER	L			File389 Spectrum2698 scans: 5744
	2	P35579	Myosin-9 OS=Homo sapiens GN=MYH9 PE=1 SV=4	7341	226392	604	272	116	62	56.2	1960	5.5	18000	1	1	1	529.259	1584.76	3	1584.76	-0.0007	1	17.78	30	35	0.58	K	NKHEAMITDLEER	L			File393 Spectrum2227 scans: 4681
	2	P35579	Myosin-9 OS=Homo sapiens GN=MYH9 PE=1 SV=4	7341	226392	604	272	116	62	56.2	1960	5.5	18001	1	1	1	529.26	1584.76	3	1584.76	0.0007	1	16.03		35	0.95	K	NKHEAMITDLEER	L			File391 Spectrum2420 scans: 4857
	2	P35579	Myosin-9 OS=Homo sapiens GN=MYH9 PE=1 SV=4	7341	226392	604	272	116	62	56.2	1960	5.5	18002	1	1	1	397.197	1584.76	4	1584.76	0.0008	1	0.24	25	35	36	K	NKHEAMITDLEER	L			File393 Spectrum2238 scans: 4694
	2	P35579	Myosin-9 OS=Homo sapiens GN=MYH9 PE=1 SV=4	7341	226392	604	272	116	62	56.2	1960	5.5	18302	1	1	1	533.633	1597.88	3	1597.88	-0.0009	2	25.87		34	0.066	K	LKDVLLQVDDERR	N			File391 Spectrum3554 scans: 6236
	2	P35579	Myosin-9 OS=Homo sapiens GN=MYH9 PE=1 SV=4	7341	226392	604	272	116	62	56.2	1960	5.5	18303	1	1	1	400.477	1597.88	4	1597.88	-0.0007	2	34.2		34	0.01	K	LKDVLLQVDDERR	N			File391 Spectrum3566 scans: 6251
	2	P35579	Myosin-9 OS=Homo sapiens GN=MYH9 PE=1 SV=4	7341	226392	604	272	116	62	56.2	1960	5.5	18304	1	1	1	400.477	1597.88	4	1597.88	-0.0005	2	18.42		34	0.42	K	LKDVLLQVDDERR	N			File393 Spectrum3400 scans: 6112
	2	P35579	Myosin-9 OS=Homo sapiens GN=MYH9 PE=1 SV=4	7341	226392	604	272	116	62	56.2	1960	5.5	18305	1	1	1	400.477	1597.88	4	1597.88	0.0001	2	31.77		34	0.019	K	LKDVLLQVDDERR	N			File389 Spectrum3630 scans: 6871
	2	P35579	Myosin-9 OS=Homo sapiens GN=MYH9 PE=1 SV=4	7341	226392	604	272	116	62	56.2	1960	5.5	18306	1	1	1	533.634	1597.88	3	1597.88	0.0004	2	22.16		34	0.17	K	LKDVLLQVDDERR	N			File389 Spectrum3642 scans: 6889
	2	P35579	Myosin-9 OS=Homo sapiens GN=MYH9 PE=1 SV=4	7341	226392	604	272	116	62	56.2	1960	5.5	18308	1	1	1	533.634	1597.88	3	1597.88	0.001	2	25.8		34	0.077	K	LKDVLLQVDDERR	N			File393 Spectrum3405 scans: 6118
	2	P35579	Myosin-9 OS=Homo sapiens GN=MYH9 PE=1 SV=4	7341	226392	604	272	116	62	56.2	1960	5.5	18335	1	1	1	534.59	1600.75	3	1600.75	-0.0021	1	30.78		35	0.027	K	NKHEAMITDLEER	L	Oxidation (M)	0.0000020000000.0	File389 Spectrum1363 scans: 4113
	2	P35579	Myosin-9 OS=Homo sapiens GN=MYH9 PE=1 SV=4	7341	226392	604	272	116	62	56.2	1960	5.5	18336	1	1	1	801.382	1600.75	2	1600.75	-0.0019	1	20.7	29	35	0.28	K	NKHEAMITDLEER	L	Oxidation (M)	0.0000020000000.0	File389 Spectrum1506 scans: 4293
	2	P35579	Myosin-9 OS=Homo sapiens GN=MYH9 PE=1 SV=4	7341	226392	604	272	116	62	56.2	1960	5.5	18337	1	1	1	801.382	1600.75	2	1600.75	-0.0018	1	47.69	31	35	0.00055	K	NKHEAMITDLEER	L	Oxidation (M)	0.0000020000000.0	File391 Spectrum1142 scans: 3286
	2	P35579	Myosin-9 OS=Homo sapiens GN=MYH9 PE=1 SV=4	7341	226392	604	272	116	62	56.2	1960	5.5	18338	1	1	1	401.195	1600.75	4	1600.75	-0.0017	1	19.38		34	0.36	K	NKHEAMITDLEER	L	Oxidation (M)	0.0000020000000.0	File391 Spectrum1012 scans: 3117
	2	P35579	Myosin-9 OS=Homo sapiens GN=MYH9 PE=1 SV=4	7341	226392	604	272	116	62	56.2	1960	5.5	18339	2	1	1	401.195	1600.75	4	1600.75	-0.0013	1	11.06		34	2.5	K	NKHEAMITDLEER	L	Oxidation (M)	0.0000020000000.0	File389 Spectrum1364 scans: 4114
	2	P35579	Myosin-9 OS=Homo sapiens GN=MYH9 PE=1 SV=4	7341	226392	604	272	116	62	56.2	1960	5.5	18340	1	1	1	534.591	1600.75	3	1600.75	-0.001	1	36.89		34	0.0064	K	NKHEAMITDLEER	L	Oxidation (M)	0.0000020000000.0	File391 Spectrum1015 scans: 3122
	2	P35579	Myosin-9 OS=Homo sapiens GN=MYH9 PE=1 SV=4	7341	226392	604	272	116	62	56.2	1960	5.5	18341	1	1	1	534.591	1600.75	3	1600.75	-0.0008	1	29.55		34	0.035	K	NKHEAMITDLEER	L	Oxidation (M)	0.0000020000000.0	File393 Spectrum1000 scans: 3154
	2	P35579	Myosin-9 OS=Homo sapiens GN=MYH9 PE=1 SV=4	7341	226392	604	272	116	62	56.2	1960	5.5	18342	1	1	1	534.591	1600.75	3	1600.75	-0.0008	1	34.42		34	0.011	K	NKHEAMITDLEER	L	Oxidation (M)	0.0000020000000.0	File393 Spectrum876 scans: 2984
	2	P35579	Myosin-9 OS=Homo sapiens GN=MYH9 PE=1 SV=4	7341	226392	604	272	116	62	56.2	1960	5.5	18343	1	1	1	534.591	1600.75	3	1600.75	-0.0007	1	37.32		35	0.0063	K	NKHEAMITDLEER	L	Oxidation (M)	0.0000020000000.0	File391 Spectrum1147 scans: 3292
	2	P35579	Myosin-9 OS=Homo sapiens GN=MYH9 PE=1 SV=4	7341	226392	604	272	116	62	56.2	1960	5.5	18344	1	1	1	401.195	1600.75	4	1600.75	-0.0004	1	13.32		35	1.6	K	NKHEAMITDLEER	L	Oxidation (HW)	0.0010000000000.0	File389 Spectrum1513 scans: 4302
	2	P35579	Myosin-9 OS=Homo sapiens GN=MYH9 PE=1 SV=4	7341	226392	604	272	116	62	56.2	1960	5.5	18345	1	1	1	401.195	1600.75	4	1600.75	-0.0003	1	13.52		35	1.5	K	NKHEAMITDLEER	L	Oxidation (M)	0.0000020000000.0	File391 Spectrum1148 scans: 3293
	2	P35579	Myosin-9 OS=Homo sapiens GN=MYH9 PE=1 SV=4	7341	226392	604	272	116	62	56.2	1960	5.5	18346	1	1	1	801.383	1600.75	2	1600.75	-0.0003	1	22.88		35	0.17	K	NKHEAMITDLEER	L	Oxidation (M)	0.0000020000000.0	File393 Spectrum994 scans: 3145
	2	P35579	Myosin-9 OS=Homo sapiens GN=MYH9 PE=1 SV=4	7341	226392	604	272	116	62	56.2	1960	5.5	18347	1	1	1	401.195	1600.75	4	1600.75	-0.0002	1	12.27		35	2	K	NKHEAMITDLEER	L	Oxidation (M)	0.0000020000000.0	File393 Spectrum1002 scans: 3156
	2	P35579	Myosin-9 OS=Homo sapiens GN=MYH9 PE=1 SV=4	7341	226392	604	272	116	62	56.2	1960	5.5	18348	1	1	1	801.383	1600.75	2	1600.75	0.0004	1	14.22	32	35	1.3	K	NKHEAMITDLEER	L	Oxidation (M)	0.0000020000000.0	File391 Spectrum1138 scans: 3281
	2	P35579	Myosin-9 OS=Homo sapiens GN=MYH9 PE=1 SV=4	7341	226392	604	272	116	62	56.2	1960	5.5	18648	1	1	1	539.002	1613.98	3	1613.99	-0.0027	1	6.75		25	0.74	R	VISGVLQLGNIVFKK	E			File393 Spectrum9112 scans: 13179
	2	P35579	Myosin-9 OS=Homo sapiens GN=MYH9 PE=1 SV=4	7341	226392	604	272	116	62	56.2	1960	5.5	18649	1	1	1	539.003	1613.99	3	1613.99	0.0006	1	0.32		25	3.2	R	VISGVLQLGNIVFKK	E			File391 Spectrum9190 scans: 13151
	2	P35579	Myosin-9 OS=Homo sapiens GN=MYH9 PE=1 SV=4	7341	226392	604	272	116	62	56.2	1960	5.5	18657	2	1	1	808.412	1614.81	2	1614.81	-0.0006	0	9.94	32	36	4.6	R	IMGIPEEEQMGLLR	V			File391 Spectrum7932 scans: 11562
	2	P35579	Myosin-9 OS=Homo sapiens GN=MYH9 PE=1 SV=4	7341	226392	604	272	116	62	56.2	1960	5.5	18658	1	1	1	808.413	1614.81	2	1614.81	0.0011	0	16.36		36	1.1	R	IMGIPEEEQMGLLR	V			File393 Spectrum7824 scans: 11526
	2	P35579	Myosin-9 OS=Homo sapiens GN=MYH9 PE=1 SV=4	7341	226392	604	272	116	62	56.2	1960	5.5	18659	1	1	1	808.413	1614.81	2	1614.81	0.0016	0	18.9		36	0.57	R	IMGIPEEEQMGLLR	V			File389 Spectrum7709 scans: 11839
	2	P35579	Myosin-9 OS=Homo sapiens GN=MYH9 PE=1 SV=4	7341	226392	604	272	116	62	56.2	1960	5.5	19022	1	1	1	816.41	1630.8	2	1630.81	-0.001	0	31.99		36	0.028	R	IMGIPEEEQMGLLR	V	Oxidation (M)	0.00000000020000.0	File393 Spectrum6414 scans: 9781
	2	P35579	Myosin-9 OS=Homo sapiens GN=MYH9 PE=1 SV=4	7341	226392	604	272	116	62	56.2	1960	5.5	19023	1	1	1	816.41	1630.81	2	1630.81	-0.0006	0	53.49		36	0.00019	R	IMGIPEEEQMGLLR	V	Oxidation (M)	0.02000000000000.0	File391 Spectrum6675 scans: 10023
	2	P35579	Myosin-9 OS=Homo sapiens GN=MYH9 PE=1 SV=4	7341	226392	604	272	116	62	56.2	1960	5.5	19024	1	1	1	816.41	1630.81	2	1630.81	-0.0004	0	24.3		36	0.16	R	IMGIPEEEQMGLLR	V	Oxidation (M)	0.00000000020000.0	File389 Spectrum6375 scans: 10197
	2	P35579	Myosin-9 OS=Homo sapiens GN=MYH9 PE=1 SV=4	7341	226392	604	272	116	62	56.2	1960	5.5	19025	1	1	1	816.41	1630.81	2	1630.81	-0.0003	0	63.18		36	2.1e-05	R	IMGIPEEEQMGLLR	V	Oxidation (M)	0.02000000000000.0	File393 Spectrum6547 scans: 9942
	2	P35579	Myosin-9 OS=Homo sapiens GN=MYH9 PE=1 SV=4	7341	226392	604	272	116	62	56.2	1960	5.5	19026	1	1	1	816.41	1630.81	2	1630.81	-0.0003	0	42.04		36	0.0028	R	IMGIPEEEQMGLLR	V	Oxidation (M)	0.00000000020000.0	File389 Spectrum6389 scans: 10214
	2	P35579	Myosin-9 OS=Homo sapiens GN=MYH9 PE=1 SV=4	7341	226392	604	272	116	62	56.2	1960	5.5	19027	2	1	1	816.41	1630.81	2	1630.81	-0.0002	0	6.36	27	36	10	R	IMGIPEEEQMGLLR	V	Oxidation (M)	0.02000000000000.0	File389 Spectrum6525 scans: 10377
	2	P35579	Myosin-9 OS=Homo sapiens GN=MYH9 PE=1 SV=4	7341	226392	604	272	116	62	56.2	1960	5.5	19028	1	1	1	816.41	1630.81	2	1630.81	0.0001	0	33.01		36	0.022	R	IMGIPEEEQMGLLR	V	Oxidation (M)	0.00000000020000.0	File391 Spectrum6541 scans: 9861
	2	P35579	Myosin-9 OS=Homo sapiens GN=MYH9 PE=1 SV=4	7341	226392	604	272	116	62	56.2	1960	5.5	19469	1	1	1	824.407	1646.8	2	1646.8	-0.0017	0	8.08		35	5.7	R	IMGIPEEEQMGLLR	V	2 Oxidation (M)	0.02000000020000.0	File389 Spectrum6407 scans: 10235
	2	P35579	Myosin-9 OS=Homo sapiens GN=MYH9 PE=1 SV=4	7341	226392	604	272	116	62	56.2	1960	5.5	19471	1	1	1	549.941	1646.8	3	1646.8	-0.0006	0	20.64	35	35	0.31	R	IMGIPEEEQMGLLR	V	2 Oxidation (M)	0.02000000020000.0	File391 Spectrum5084 scans: 8090
	2	P35579	Myosin-9 OS=Homo sapiens GN=MYH9 PE=1 SV=4	7341	226392	604	272	116	62	56.2	1960	5.5	19472	1	1	1	824.408	1646.8	2	1646.8	-0.0001	0	23.62		35	0.16	R	IMGIPEEEQMGLLR	V	2 Oxidation (M)	0.02000000020000.0	File389 Spectrum5034 scans: 8579
	2	P35579	Myosin-9 OS=Homo sapiens GN=MYH9 PE=1 SV=4	7341	226392	604	272	116	62	56.2	1960	5.5	19473	1	1	1	824.408	1646.8	2	1646.8	0	0	46.52		35	0.0008	R	IMGIPEEEQMGLLR	V	2 Oxidation (M)	0.02000000020000.0	File393 Spectrum4955 scans: 8000
	2	P35579	Myosin-9 OS=Homo sapiens GN=MYH9 PE=1 SV=4	7341	226392	604	272	116	62	56.2	1960	5.5	19474	1	1	1	824.408	1646.8	2	1646.8	0.0004	0	33.18		35	0.017	R	IMGIPEEEQMGLLR	V	2 Oxidation (M)	0.02000000020000.0	File391 Spectrum5039 scans: 8036
	2	P35579	Myosin-9 OS=Homo sapiens GN=MYH9 PE=1 SV=4	7341	226392	604	272	116	62	56.2	1960	5.5	19475	1	1	1	824.408	1646.8	2	1646.8	0.0009	0	17.03		35	0.69	R	IMGIPEEEQMGLLR	V	2 Oxidation (M)	0.02000000020000.0	File393 Spectrum4947 scans: 7990
	2	P35579	Myosin-9 OS=Homo sapiens GN=MYH9 PE=1 SV=4	7341	226392	604	272	116	62	56.2	1960	5.5	19573	1	1	1	827.396	1652.78	2	1652.78	-0.0003	0	87.67		34	4.9e-08	R	IAEFTTNLTEEEEK	S			File391 Spectrum4542 scans: 7434
	2	P35579	Myosin-9 OS=Homo sapiens GN=MYH9 PE=1 SV=4	7341	226392	604	272	116	62	56.2	1960	5.5	19574	1	1	1	827.397	1652.78	2	1652.78	0.0007	0	88.91		34	3.7e-08	R	IAEFTTNLTEEEEK	S			File389 Spectrum4595 scans: 8046
	2	P35579	Myosin-9 OS=Homo sapiens GN=MYH9 PE=1 SV=4	7341	226392	604	272	116	62	56.2	1960	5.5	19575	1	1	1	827.397	1652.78	2	1652.78	0.0014	0	47.23		34	0.00054	R	IAEFTTNLTEEEEK	S			File393 Spectrum4526 scans: 7480
	2	P35579	Myosin-9 OS=Homo sapiens GN=MYH9 PE=1 SV=4	7341	226392	604	272	116	62	56.2	1960	5.5	19576	1	1	1	827.397	1652.78	2	1652.78	0.0017	0	56.48		34	6.4e-05	R	IAEFTTNLTEEEEK	S			File393 Spectrum4395 scans: 7321
	2	P35579	Myosin-9 OS=Homo sapiens GN=MYH9 PE=1 SV=4	7341	226392	604	272	116	62	56.2	1960	5.5	19577	1	1	1	827.397	1652.78	2	1652.78	0.0017	0	52.69		34	0.00015	R	IAEFTTNLTEEEEK	S			File393 Spectrum4394 scans: 7320
	2	P35579	Myosin-9 OS=Homo sapiens GN=MYH9 PE=1 SV=4	7341	226392	604	272	116	62	56.2	1960	5.5	20240	1	1	1	836.926	1671.84	2	1671.84	-0.0005	0	72.33		35	2.2e-06	K	NFINNPLAQADWAAK	K			File389 Spectrum7885 scans: 12063
	2	P35579	Myosin-9 OS=Homo sapiens GN=MYH9 PE=1 SV=4	7341	226392	604	272	116	62	56.2	1960	5.5	20241	1	1	1	836.926	1671.84	2	1671.84	0	0	80.43		35	3.4e-07	K	NFINNPLAQADWAAK	K			File391 Spectrum8028 scans: 11682
	2	P35579	Myosin-9 OS=Homo sapiens GN=MYH9 PE=1 SV=4	7341	226392	604	272	116	62	56.2	1960	5.5	20242	1	1	1	836.926	1671.84	2	1671.84	0.0003	0	82.23		35	2.2e-07	K	NFINNPLAQADWAAK	K			File393 Spectrum7919 scans: 11648
	2	P35579	Myosin-9 OS=Homo sapiens GN=MYH9 PE=1 SV=4	7341	226392	604	272	116	62	56.2	1960	5.5	20243	1	1	1	836.926	1671.84	2	1671.84	0.0006	0	75.8		35	1e-06	K	NFINNPLAQADWAAK	K			File389 Spectrum7812 scans: 11972
	2	P35579	Myosin-9 OS=Homo sapiens GN=MYH9 PE=1 SV=4	7341	226392	604	272	116	62	56.2	1960	5.5	20245	6	1	1	558.291	1671.85	3	1671.84	0.0145	0	5.25		36	13	K	NFINNPLAQADWAAK	K			File391 Spectrum7865 scans: 11479
	2	P35579	Myosin-9 OS=Homo sapiens GN=MYH9 PE=1 SV=4	7341	226392	604	272	116	62	56.2	1960	5.5	20806	2	1	1	567.583	1699.73	3	1699.73	-0.0021	1	0.09	22	29	8.7	R	TEMEDLMSSKDDVGK	S	Oxidation (M)	0.000000200000000.0	File389 Spectrum1866 scans: 4733
	2	P35579	Myosin-9 OS=Homo sapiens GN=MYH9 PE=1 SV=4	7341	226392	604	272	116	62	56.2	1960	5.5	20807	4	1	1	567.584	1699.73	3	1699.73	0.0015	1	1.39	25	29	6.7	R	TEMEDLMSSKDDVGK	S	Oxidation (M)	0.002000000000000.0	File393 Spectrum1347 scans: 3587
	2	P35579	Myosin-9 OS=Homo sapiens GN=MYH9 PE=1 SV=4	7341	226392	604	272	116	62	56.2	1960	5.5	21281	7	1	1	431.456	1721.79	4	1721.79	0.0097	1	1.15	27	34	23	R	QEEEMMAKEEELVK	V			File391 Spectrum8286 scans: 12001
	2	P35579	Myosin-9 OS=Homo sapiens GN=MYH9 PE=1 SV=4	7341	226392	604	272	116	62	56.2	1960	5.5	21344	1	1	0	576.32	1725.94	3	1725.94	-0.0029	0	14.18	30	33	0.87	R	QLLQANPILEAFGNAK	T			File393 Spectrum9903 scans: 14250
	2	P35579	Myosin-9 OS=Homo sapiens GN=MYH9 PE=1 SV=4	7341	226392	604	272	116	62	56.2	1960	5.5	21345	1	1	0	863.977	1725.94	2	1725.94	-0.0024	0	48.54		33	0.00034	R	QLLQANPILEAFGNAK	T			File391 Spectrum9935 scans: 14144
	2	P35579	Myosin-9 OS=Homo sapiens GN=MYH9 PE=1 SV=4	7341	226392	604	272	116	62	56.2	1960	5.5	21346	1	1	0	863.977	1725.94	2	1725.94	-0.0014	0	42.91		33	0.0013	R	QLLQANPILEAFGNAK	T			File389 Spectrum9609 scans: 14288
	2	P35579	Myosin-9 OS=Homo sapiens GN=MYH9 PE=1 SV=4	7341	226392	604	272	116	62	56.2	1960	5.5	21347	1	1	0	576.321	1725.94	3	1725.94	0	0	39.68		33	0.0025	R	QLLQANPILEAFGNAK	T			File391 Spectrum9963 scans: 14180
	2	P35579	Myosin-9 OS=Homo sapiens GN=MYH9 PE=1 SV=4	7341	226392	604	272	116	62	56.2	1960	5.5	21348	1	1	0	863.979	1725.94	2	1725.94	0.0012	0	54.73		33	7.8e-05	R	QLLQANPILEAFGNAK	T			File393 Spectrum9850 scans: 14181
	2	P35579	Myosin-9 OS=Homo sapiens GN=MYH9 PE=1 SV=4	7341	226392	604	272	116	62	56.2	1960	5.5	21349	1	1	0	576.322	1725.95	3	1725.94	0.0038	0	30.35		33	0.019	R	QLLQANPILEAFGNAK	T			File389 Spectrum9666 scans: 14366
	2	P35579	Myosin-9 OS=Homo sapiens GN=MYH9 PE=1 SV=4	7341	226392	604	272	116	62	56.2	1960	5.5	21360	1	1	1	576.623	1726.85	3	1726.85	-0.001	0	4.44	24	35	14	K	NLPIYSEEIVEMYK	G			File389 Spectrum8681 scans: 13073
	2	P35579	Myosin-9 OS=Homo sapiens GN=MYH9 PE=1 SV=4	7341	226392	604	272	116	62	56.2	1960	5.5	21361	1	1	1	864.432	1726.85	2	1726.85	-0.0001	0	24.64	31	35	0.13	K	NLPIYSEEIVEMYK	G			File393 Spectrum8904 scans: 12900
	2	P35579	Myosin-9 OS=Homo sapiens GN=MYH9 PE=1 SV=4	7341	226392	604	272	116	62	56.2	1960	5.5	21362	1	1	1	864.432	1726.85	2	1726.85	0.0001	0	30.64	33	35	0.034	K	NLPIYSEEIVEMYK	G			File393 Spectrum8841 scans: 12814
	2	P35579	Myosin-9 OS=Homo sapiens GN=MYH9 PE=1 SV=4	7341	226392	604	272	116	62	56.2	1960	5.5	21363	1	1	1	864.432	1726.85	2	1726.85	0.0002	0	31.84		35	0.025	K	NLPIYSEEIVEMYK	G			File389 Spectrum8636 scans: 13013
	2	P35579	Myosin-9 OS=Homo sapiens GN=MYH9 PE=1 SV=4	7341	226392	604	272	116	62	56.2	1960	5.5	21364	1	1	1	864.432	1726.85	2	1726.85	0.0006	0	56.88		35	8e-05	K	NLPIYSEEIVEMYK	G			File391 Spectrum8932 scans: 12814
	2	P35579	Myosin-9 OS=Homo sapiens GN=MYH9 PE=1 SV=4	7341	226392	604	272	116	62	56.2	1960	5.5	21392	1	1	1	577.295	1728.86	3	1728.86	-0.0009	1	12.17	27	35	2.4	K	QTLENERGELANEVK	V			File393 Spectrum2575 scans: 5102
	2	P35579	Myosin-9 OS=Homo sapiens GN=MYH9 PE=1 SV=4	7341	226392	604	272	116	62	56.2	1960	5.5	21393	3	1	1	577.295	1728.86	3	1728.86	-0.0005	1	3.55	29	35	17	K	QTLENERGELANEVK	V			File391 Spectrum2738 scans: 5241
	2	P35579	Myosin-9 OS=Homo sapiens GN=MYH9 PE=1 SV=4	7341	226392	604	272	116	62	56.2	1960	5.5	21394	1	1	1	577.295	1728.86	3	1728.86	-0.0003	1	15.42	30	35	1.1	K	QTLENERGELANEVK	V			File389 Spectrum2962 scans: 6062
	2	P35579	Myosin-9 OS=Homo sapiens GN=MYH9 PE=1 SV=4	7341	226392	604	272	116	62	56.2	1960	5.5	21395	1	1	1	865.439	1728.86	2	1728.86	-0.0003	1	17.4		35	0.7	K	QTLENERGELANEVK	V			File391 Spectrum2740 scans: 5243
	2	P35579	Myosin-9 OS=Homo sapiens GN=MYH9 PE=1 SV=4	7341	226392	604	272	116	62	56.2	1960	5.5	21396	1	1	1	865.439	1728.86	2	1728.86	-0.0002	1	12.44	31	35	2.2	K	QTLENERGELANEVK	V			File389 Spectrum2979 scans: 6083
	2	P35579	Myosin-9 OS=Homo sapiens GN=MYH9 PE=1 SV=4	7341	226392	604	272	116	62	56.2	1960	5.5	21397	1	1	1	865.439	1728.86	2	1728.86	0.0002	1	15.53		35	1.1	K	QTLENERGELANEVK	V			File393 Spectrum2563 scans: 5087
	2	P35579	Myosin-9 OS=Homo sapiens GN=MYH9 PE=1 SV=4	7341	226392	604	272	116	62	56.2	1960	5.5	21578	1	1	1	869.906	1737.8	2	1737.78	0.0166	1	1.43	33	33	17	R	QEEEMMAKEEELVK	V	Oxidation (M)	0.00000200000000.0	File389 Spectrum373 scans: 2625
	2	P35579	Myosin-9 OS=Homo sapiens GN=MYH9 PE=1 SV=4	7341	226392	604	272	116	62	56.2	1960	5.5	21624	2	1	1	580.981	1739.92	3	1739.93	-0.0094	2	6.81		35	7.7	K	ATYERMFRWLVLR	I			File391 Spectrum6560 scans: 9883
	2	P35579	Myosin-9 OS=Homo sapiens GN=MYH9 PE=1 SV=4	7341	226392	604	272	116	62	56.2	1960	5.5	21625	4	1	1	580.981	1739.92	3	1739.93	-0.0087	2	0.88	32	35	28	K	ATYERMFRWLVLR	I			File393 Spectrum6434 scans: 9805
	2	P35579	Myosin-9 OS=Homo sapiens GN=MYH9 PE=1 SV=4	7341	226392	604	272	116	62	56.2	1960	5.5	21626	2	1	1	580.981	1739.92	3	1739.93	-0.0079	2	24.93		35	0.11	K	ATYERMFRWLVLR	I			File389 Spectrum6386 scans: 10210
	2	P35579	Myosin-9 OS=Homo sapiens GN=MYH9 PE=1 SV=4	7341	226392	604	272	116	62	56.2	1960	5.5	21718	1	1	1	581.955	1742.84	3	1742.84	-0.0012	0	34.42		35	0.012	K	NLPIYSEEIVEMYK	G	Oxidation (M)	0.00000000000200.0	File389 Spectrum7478 scans: 11545
	2	P35579	Myosin-9 OS=Homo sapiens GN=MYH9 PE=1 SV=4	7341	226392	604	272	116	62	56.2	1960	5.5	21719	1	1	1	581.955	1742.84	3	1742.84	-0.001	0	7.19	30	35	6.2	K	NLPIYSEEIVEMYK	G	Oxidation (M)	0.00000000000200.0	File393 Spectrum7578 scans: 11208
	2	P35579	Myosin-9 OS=Homo sapiens GN=MYH9 PE=1 SV=4	7341	226392	604	272	116	62	56.2	1960	5.5	21720	1	1	1	872.429	1742.84	2	1742.84	-0.0009	0	25.78		35	0.087	K	NLPIYSEEIVEMYK	G	Oxidation (M)	0.00000000000200.0	File393 Spectrum7521 scans: 11139
	2	P35579	Myosin-9 OS=Homo sapiens GN=MYH9 PE=1 SV=4	7341	226392	604	272	116	62	56.2	1960	5.5	21721	1	1	1	581.955	1742.84	3	1742.84	-0.0004	0	34.26		35	0.012	K	NLPIYSEEIVEMYK	G	Oxidation (M)	0.00000000000200.0	File391 Spectrum7706 scans: 11275
	2	P35579	Myosin-9 OS=Homo sapiens GN=MYH9 PE=1 SV=4	7341	226392	604	272	116	62	56.2	1960	5.5	21722	1	1	1	872.429	1742.84	2	1742.84	0	0	73.63		35	1.4e-06	K	NLPIYSEEIVEMYK	G	Oxidation (M)	0.00000000000200.0	File391 Spectrum7683 scans: 11248
	2	P35579	Myosin-9 OS=Homo sapiens GN=MYH9 PE=1 SV=4	7341	226392	604	272	116	62	56.2	1960	5.5	21723	1	1	1	872.429	1742.84	2	1742.84	0.0001	0	46.27		35	0.00076	K	NLPIYSEEIVEMYK	G	Oxidation (M)	0.00000000000200.0	File389 Spectrum7544 scans: 11628
	2	P35579	Myosin-9 OS=Homo sapiens GN=MYH9 PE=1 SV=4	7341	226392	604	272	116	62	56.2	1960	5.5	21724	1	1	1	872.43	1742.85	2	1742.84	0.0014	0	46.44		35	0.00073	K	NLPIYSEEIVEMYK	G	Oxidation (M)	0.00000000000200.0	File391 Spectrum7659 scans: 11219
	2	P35579	Myosin-9 OS=Homo sapiens GN=MYH9 PE=1 SV=4	7341	226392	604	272	116	62	56.2	1960	5.5	21911	1	1	1	876.432	1750.85	2	1750.85	0.0009	0	19.02	31	35	0.42	R	LTEMETLQSQLMAEK	L			File391 Spectrum7636 scans: 11191
	2	P35579	Myosin-9 OS=Homo sapiens GN=MYH9 PE=1 SV=4	7341	226392	604	272	116	62	56.2	1960	5.5	21912	1	1	1	876.432	1750.85	2	1750.85	0.001	0	36.83		35	0.0068	R	LTEMETLQSQLMAEK	L			File389 Spectrum7412 scans: 11464
	2	P35579	Myosin-9 OS=Homo sapiens GN=MYH9 PE=1 SV=4	7341	226392	604	272	116	62	56.2	1960	5.5	21913	1	1	1	876.433	1750.85	2	1750.85	0.0024	0	38.94	31	35	0.0047	R	LTEMETLQSQLMAEK	L			File391 Spectrum7613 scans: 11164
	2	P35579	Myosin-9 OS=Homo sapiens GN=MYH9 PE=1 SV=4	7341	226392	604	272	116	62	56.2	1960	5.5	22365	1	1	1	884.427	1766.84	2	1766.84	-0.0038	0	54.44	34	34	0.00011	R	LTEMETLQSQLMAEK	L	Oxidation (M)	0.000200000000000.0	File393 Spectrum5117 scans: 8196
	2	P35579	Myosin-9 OS=Homo sapiens GN=MYH9 PE=1 SV=4	7341	226392	604	272	116	62	56.2	1960	5.5	22366	1	1	1	884.428	1766.84	2	1766.84	-0.0011	0	73.44		34	1.3e-06	R	LTEMETLQSQLMAEK	L	Oxidation (M)	0.000200000000000.0	File389 Spectrum5226 scans: 8809
	2	P35579	Myosin-9 OS=Homo sapiens GN=MYH9 PE=1 SV=4	7341	226392	604	272	116	62	56.2	1960	5.5	22367	1	1	1	884.429	1766.84	2	1766.84	-0.0004	0	47.98		34	0.00047	R	LTEMETLQSQLMAEK	L	Oxidation (M)	0.000200000000000.0	File393 Spectrum5126 scans: 8207
	2	P35579	Myosin-9 OS=Homo sapiens GN=MYH9 PE=1 SV=4	7341	226392	604	272	116	62	56.2	1960	5.5	22368	1	1	1	884.429	1766.84	2	1766.84	0	0	70.12		34	2.9e-06	R	LTEMETLQSQLMAEK	L	Oxidation (M)	0.000200000000000.0	File391 Spectrum5249 scans: 8291
	2	P35579	Myosin-9 OS=Homo sapiens GN=MYH9 PE=1 SV=4	7341	226392	604	272	116	62	56.2	1960	5.5	22369	1	1	1	884.429	1766.84	2	1766.84	0.0007	0	64.47		34	1e-05	R	LTEMETLQSQLMAEK	L	Oxidation (M)	0.000000000002000.0	File393 Spectrum6200 scans: 9515
	2	P35579	Myosin-9 OS=Homo sapiens GN=MYH9 PE=1 SV=4	7341	226392	604	272	116	62	56.2	1960	5.5	22370	1	1	1	884.429	1766.84	2	1766.84	0.0007	0	45.3		34	0.00084	R	LTEMETLQSQLMAEK	L	Oxidation (M)	0.000000000002000.0	File389 Spectrum6237 scans: 10029
	2	P35579	Myosin-9 OS=Homo sapiens GN=MYH9 PE=1 SV=4	7341	226392	604	272	116	62	56.2	1960	5.5	22371	1	1	1	884.429	1766.84	2	1766.84	0.001	0	57.05		34	5.6e-05	R	LTEMETLQSQLMAEK	L	Oxidation (M)	0.000000000002000.0	File391 Spectrum6356 scans: 9635
	2	P35579	Myosin-9 OS=Homo sapiens GN=MYH9 PE=1 SV=4	7341	226392	604	272	116	62	56.2	1960	5.5	22713	1	1	1	892.425	1782.84	2	1782.84	-0.0016	0	45.19		34	0.00088	R	LTEMETLQSQLMAEK	L	2 Oxidation (M)	0.000200000002000.0	File393 Spectrum3854 scans: 6668
	2	P35579	Myosin-9 OS=Homo sapiens GN=MYH9 PE=1 SV=4	7341	226392	604	272	116	62	56.2	1960	5.5	22714	1	1	1	892.426	1782.84	2	1782.84	-0.0014	0	19.85	28	34	0.3	R	LTEMETLQSQLMAEK	L	2 Oxidation (M)	0.000200000002000.0	File389 Spectrum6298 scans: 10103
	2	P35579	Myosin-9 OS=Homo sapiens GN=MYH9 PE=1 SV=4	7341	226392	604	272	116	62	56.2	1960	5.5	22715	1	1	1	892.426	1782.84	2	1782.84	-0.001	0	71.36		34	2.2e-06	R	LTEMETLQSQLMAEK	L	2 Oxidation (M)	0.000200000002000.0	File389 Spectrum4088 scans: 7434
	2	P35579	Myosin-9 OS=Homo sapiens GN=MYH9 PE=1 SV=4	7341	226392	604	272	116	62	56.2	1960	5.5	22716	1	1	1	892.426	1782.84	2	1782.84	-0.0009	0	80.29		34	2.9e-07	R	LTEMETLQSQLMAEK	L	2 Oxidation (M)	0.000200000002000.0	File393 Spectrum3988 scans: 6829
	2	P35579	Myosin-9 OS=Homo sapiens GN=MYH9 PE=1 SV=4	7341	226392	604	272	116	62	56.2	1960	5.5	22717	1	1	1	892.426	1782.84	2	1782.84	-0.0002	0	52.24		34	0.00018	R	LTEMETLQSQLMAEK	L	2 Oxidation (M)	0.000200000002000.0	File391 Spectrum4145 scans: 6953
	2	P35579	Myosin-9 OS=Homo sapiens GN=MYH9 PE=1 SV=4	7341	226392	604	272	116	62	56.2	1960	5.5	22718	1	1	1	892.426	1782.84	2	1782.84	0.0001	0	83.35		34	1.4e-07	R	LTEMETLQSQLMAEK	L	2 Oxidation (M)	0.000200000002000.0	File389 Spectrum4220 scans: 7593
	2	P35579	Myosin-9 OS=Homo sapiens GN=MYH9 PE=1 SV=4	7341	226392	604	272	116	62	56.2	1960	5.5	22719	1	1	1	892.427	1782.84	2	1782.84	0.0012	0	39.74		34	0.0031	R	LTEMETLQSQLMAEK	L	2 Oxidation (M)	0.000200000002000.0	File391 Spectrum4014 scans: 6795
	2	P35579	Myosin-9 OS=Homo sapiens GN=MYH9 PE=1 SV=4	7341	226392	604	272	116	62	56.2	1960	5.5	23385	3	1	1	603.992	1808.95	3	1808.94	0.016	2	1.91	30	35	21	K	LQKDLEGLSQRHEEK	V			File391 Spectrum9625 scans: 13731
	2	P35579	Myosin-9 OS=Homo sapiens GN=MYH9 PE=1 SV=4	7341	226392	604	272	116	62	56.2	1960	5.5	24000	1	1	1	920.457	1838.9	2	1838.9	-0.0018	0	62.64		36	2.2e-05	K	HSQAVEELAEQLEQTK	R			File391 Spectrum6566 scans: 9891
	2	P35579	Myosin-9 OS=Homo sapiens GN=MYH9 PE=1 SV=4	7341	226392	604	272	116	62	56.2	1960	5.5	24001	1	1	1	613.974	1838.9	3	1838.9	-0.0012	0	39.9		36	0.0042	K	HSQAVEELAEQLEQTK	R			File389 Spectrum6374 scans: 10196
	2	P35579	Myosin-9 OS=Homo sapiens GN=MYH9 PE=1 SV=4	7341	226392	604	272	116	62	56.2	1960	5.5	24002	1	1	1	920.457	1838.9	2	1838.9	-0.0007	0	82.1		36	2.5e-07	K	HSQAVEELAEQLEQTK	R			File391 Spectrum6552 scans: 9874
	2	P35579	Myosin-9 OS=Homo sapiens GN=MYH9 PE=1 SV=4	7341	226392	604	272	116	62	56.2	1960	5.5	24003	1	1	1	920.458	1838.9	2	1838.9	-0.0001	0	73.79		36	1.7e-06	K	HSQAVEELAEQLEQTK	R			File393 Spectrum6408 scans: 9774
	2	P35579	Myosin-9 OS=Homo sapiens GN=MYH9 PE=1 SV=4	7341	226392	604	272	116	62	56.2	1960	5.5	24004	1	1	1	613.974	1838.9	3	1838.9	0.0003	0	39.76		36	0.0047	K	HSQAVEELAEQLEQTK	R			File391 Spectrum6521 scans: 9837
	2	P35579	Myosin-9 OS=Homo sapiens GN=MYH9 PE=1 SV=4	7341	226392	604	272	116	62	56.2	1960	5.5	24005	1	1	1	613.974	1838.9	3	1838.9	0.0005	0	43.26		36	0.0021	K	HSQAVEELAEQLEQTK	R			File393 Spectrum6386 scans: 9746
	2	P35579	Myosin-9 OS=Homo sapiens GN=MYH9 PE=1 SV=4	7341	226392	604	272	116	62	56.2	1960	5.5	24297	1	1	1	927.939	1853.86	2	1853.86	-0.0007	1	10.67	30	33	2.1	R	EQLEEEEEAKHNLEK	Q			File393 Spectrum1174 scans: 3374
	2	P35579	Myosin-9 OS=Homo sapiens GN=MYH9 PE=1 SV=4	7341	226392	604	272	116	62	56.2	1960	5.5	24299	1	1	1	927.939	1853.86	2	1853.86	0.0001	1	23.92		33	0.1	R	EQLEEEEEAKHNLEK	Q			File391 Spectrum1325 scans: 3515
	2	P35579	Myosin-9 OS=Homo sapiens GN=MYH9 PE=1 SV=4	7341	226392	604	272	116	62	56.2	1960	5.5	24300	1	1	1	927.94	1853.86	2	1853.86	0.0004	1	28.1		34	0.04	R	EQLEEEEEAKHNLEK	Q			File389 Spectrum1679 scans: 4506
	2	P35579	Myosin-9 OS=Homo sapiens GN=MYH9 PE=1 SV=4	7341	226392	604	272	116	62	56.2	1960	5.5	24501	2	1	1	623.642	1867.9	3	1867.91	-0.0001	1	5.06	28	35	10	R	IAEFTTNLTEEEEKSK	S			File391 Spectrum3971 scans: 6743
	2	P35579	Myosin-9 OS=Homo sapiens GN=MYH9 PE=1 SV=4	7341	226392	604	272	116	62	56.2	1960	5.5	24502	1	1	1	623.642	1867.91	3	1867.91	0.0001	1	19.63	34	35	0.36	R	IAEFTTNLTEEEEKSK	S			File389 Spectrum4026 scans: 7359
	2	P35579	Myosin-9 OS=Homo sapiens GN=MYH9 PE=1 SV=4	7341	226392	604	272	116	62	56.2	1960	5.5	24516	1	1	1	935.485	1868.96	2	1868.96	-0.0037	0	63.99		36	1.7e-05	K	ANLQIDQINTDLNLER	S			File393 Spectrum6670 scans: 10091
	2	P35579	Myosin-9 OS=Homo sapiens GN=MYH9 PE=1 SV=4	7341	226392	604	272	116	62	56.2	1960	5.5	24517	1	1	1	623.994	1868.96	3	1868.96	-0.0004	0	7.55	30	36	7.4	K	ANLQIDQINTDLNLER	S			File391 Spectrum7278 scans: 10756
	2	P35579	Myosin-9 OS=Homo sapiens GN=MYH9 PE=1 SV=4	7341	226392	604	272	116	62	56.2	1960	5.5	24518	1	1	1	935.487	1868.96	2	1868.96	0.0002	0	131.65		36	3e-12	K	ANLQIDQINTDLNLER	S			File389 Spectrum6983 scans: 10936
	2	P35579	Myosin-9 OS=Homo sapiens GN=MYH9 PE=1 SV=4	7341	226392	604	272	116	62	56.2	1960	5.5	24519	1	1	1	935.487	1868.96	2	1868.96	0.0003	0	32.89	31	36	0.022	K	ANLQIDQINTDLNLER	S			File393 Spectrum6367 scans: 9721
	2	P35579	Myosin-9 OS=Homo sapiens GN=MYH9 PE=1 SV=4	7341	226392	604	272	116	62	56.2	1960	5.5	24520	1	1	1	935.487	1868.96	2	1868.96	0.0005	0	103.46		36	2e-09	K	ANLQIDQINTDLNLER	S			File393 Spectrum7128 scans: 10654
	2	P35579	Myosin-9 OS=Homo sapiens GN=MYH9 PE=1 SV=4	7341	226392	604	272	116	62	56.2	1960	5.5	24521	1	1	1	623.994	1868.96	3	1868.96	0.0005	0	10.24	30	36	4.1	K	ANLQIDQINTDLNLER	S			File389 Spectrum6998 scans: 10954
	2	P35579	Myosin-9 OS=Homo sapiens GN=MYH9 PE=1 SV=4	7341	226392	604	272	116	62	56.2	1960	5.5	24523	1	1	1	935.487	1868.96	2	1868.96	0.0006	0	48.62		36	0.00061	K	ANLQIDQINTDLNLER	S			File389 Spectrum6570 scans: 10432
	2	P35579	Myosin-9 OS=Homo sapiens GN=MYH9 PE=1 SV=4	7341	226392	604	272	116	62	56.2	1960	5.5	24524	1	1	1	935.487	1868.96	2	1868.96	0.0006	0	89.84		36	4.6e-08	K	ANLQIDQINTDLNLER	S			File391 Spectrum7252 scans: 10725
	2	P35579	Myosin-9 OS=Homo sapiens GN=MYH9 PE=1 SV=4	7341	226392	604	272	116	62	56.2	1960	5.5	25246	1	1	1	638.976	1913.91	3	1913.91	-0.0028	0	13.15	28	34	1.5	R	HEMPPHIYAITDTAYR	S			File393 Spectrum4126 scans: 6995
	2	P35579	Myosin-9 OS=Homo sapiens GN=MYH9 PE=1 SV=4	7341	226392	604	272	116	62	56.2	1960	5.5	25247	1	1	1	638.977	1913.91	3	1913.91	-0.0015	0	17.36	27	34	0.57	R	HEMPPHIYAITDTAYR	S			File391 Spectrum4268 scans: 7102
	2	P35579	Myosin-9 OS=Homo sapiens GN=MYH9 PE=1 SV=4	7341	226392	604	272	116	62	56.2	1960	5.5	25248	1	1	1	638.977	1913.91	3	1913.91	-0.0014	0	9.55	22	34	3.5	R	HEMPPHIYAITDTAYR	S			File391 Spectrum4411 scans: 7275
	2	P35579	Myosin-9 OS=Homo sapiens GN=MYH9 PE=1 SV=4	7341	226392	604	272	116	62	56.2	1960	5.5	25249	1	1	1	638.977	1913.91	3	1913.91	-0.0004	0	41.69	34	35	0.0022	R	HEMPPHIYAITDTAYR	S			File389 Spectrum4268 scans: 7650
	2	P35579	Myosin-9 OS=Homo sapiens GN=MYH9 PE=1 SV=4	7341	226392	604	272	116	62	56.2	1960	5.5	25306	1	1	1	640.644	1918.91	3	1918.91	-0.0033	0	16.35	32	35	0.79	K	TELEDTLDSTAAQQELR	S			File393 Spectrum5428 scans: 8574
	2	P35579	Myosin-9 OS=Homo sapiens GN=MYH9 PE=1 SV=4	7341	226392	604	272	116	62	56.2	1960	5.5	25307	1	1	1	960.462	1918.91	2	1918.91	-0.003	0	22.23	23	35	0.21	K	TELEDTLDSTAAQQELR	S			File391 Spectrum4724 scans: 7654
	2	P35579	Myosin-9 OS=Homo sapiens GN=MYH9 PE=1 SV=4	7341	226392	604	272	116	62	56.2	1960	5.5	25308	3	1	1	640.644	1918.91	3	1918.91	-0.0022	0	3.35	24	35	17	K	TELEDTLDSTAAQQELR	S			File389 Spectrum5490 scans: 9127
	2	P35579	Myosin-9 OS=Homo sapiens GN=MYH9 PE=1 SV=4	7341	226392	604	272	116	62	56.2	1960	5.5	25309	1	1	1	960.462	1918.91	2	1918.91	-0.0017	0	68.73		35	4.8e-06	K	TELEDTLDSTAAQQELR	S			File391 Spectrum5569 scans: 8679
	2	P35579	Myosin-9 OS=Homo sapiens GN=MYH9 PE=1 SV=4	7341	226392	604	272	116	62	56.2	1960	5.5	25310	1	1	1	960.462	1918.91	2	1918.91	-0.0015	0	60.78	34	35	3e-05	K	TELEDTLDSTAAQQELR	S			File389 Spectrum4757 scans: 8244
	2	P35579	Myosin-9 OS=Homo sapiens GN=MYH9 PE=1 SV=4	7341	226392	604	272	116	62	56.2	1960	5.5	25311	1	1	1	960.463	1918.91	2	1918.91	-0.0013	0	91.81		35	2.4e-08	K	TELEDTLDSTAAQQELR	S			File389 Spectrum5486 scans: 9123
	2	P35579	Myosin-9 OS=Homo sapiens GN=MYH9 PE=1 SV=4	7341	226392	604	272	116	62	56.2	1960	5.5	25312	1	1	1	960.463	1918.91	2	1918.91	-0.0013	0	104.44		35	1.3e-09	K	TELEDTLDSTAAQQELR	S			File389 Spectrum5483 scans: 9119
	2	P35579	Myosin-9 OS=Homo sapiens GN=MYH9 PE=1 SV=4	7341	226392	604	272	116	62	56.2	1960	5.5	25313	1	1	1	960.463	1918.91	2	1918.91	-0.0012	0	108.64		35	4.9e-10	K	TELEDTLDSTAAQQELR	S			File393 Spectrum5420 scans: 8564
	2	P35579	Myosin-9 OS=Homo sapiens GN=MYH9 PE=1 SV=4	7341	226392	604	272	116	62	56.2	1960	5.5	25314	1	1	1	640.644	1918.91	3	1918.91	-0.0007	0	13.47	28	35	1.5	K	TELEDTLDSTAAQQELR	S			File391 Spectrum5572 scans: 8683
	2	P35579	Myosin-9 OS=Homo sapiens GN=MYH9 PE=1 SV=4	7341	226392	604	272	116	62	56.2	1960	5.5	25315	1	1	1	960.464	1918.91	2	1918.91	0.0006	0	76.62		35	7.2e-07	K	TELEDTLDSTAAQQELR	S			File391 Spectrum5551 scans: 8656
	2	P35579	Myosin-9 OS=Homo sapiens GN=MYH9 PE=1 SV=4	7341	226392	604	272	116	62	56.2	1960	5.5	25538	1	1	1	644.307	1929.9	3	1929.9	-0.0047	0	29.39		33	0.029	R	HEMPPHIYAITDTAYR	S	Oxidation (M)	0.0020000000000000.0	File393 Spectrum3660 scans: 6429
	2	P35579	Myosin-9 OS=Homo sapiens GN=MYH9 PE=1 SV=4	7341	226392	604	272	116	62	56.2	1960	5.5	25539	1	1	1	483.482	1929.9	4	1929.9	-0.0045	0	23.31		34	0.12	R	HEMPPHIYAITDTAYR	S	Oxidation (M)	0.0020000000000000.0	File391 Spectrum3832 scans: 6572
	2	P35579	Myosin-9 OS=Homo sapiens GN=MYH9 PE=1 SV=4	7341	226392	604	272	116	62	56.2	1960	5.5	25540	1	1	1	483.483	1929.9	4	1929.9	-0.0031	0	22.83		34	0.13	R	HEMPPHIYAITDTAYR	S	Oxidation (M)	0.0020000000000000.0	File393 Spectrum3689 scans: 6464
	2	P35579	Myosin-9 OS=Homo sapiens GN=MYH9 PE=1 SV=4	7341	226392	604	272	116	62	56.2	1960	5.5	25541	1	1	1	965.959	1929.9	2	1929.9	-0.0017	0	43.78		34	0.0011	R	HEMPPHIYAITDTAYR	S	Oxidation (M)	0.0020000000000000.0	File393 Spectrum3713 scans: 6493
	2	P35579	Myosin-9 OS=Homo sapiens GN=MYH9 PE=1 SV=4	7341	226392	604	272	116	62	56.2	1960	5.5	25542	1	1	1	644.308	1929.9	3	1929.9	-0.0007	0	28.94		34	0.035	R	HEMPPHIYAITDTAYR	S	Oxidation (M)	0.0020000000000000.0	File393 Spectrum3664 scans: 6434
	2	P35579	Myosin-9 OS=Homo sapiens GN=MYH9 PE=1 SV=4	7341	226392	604	272	116	62	56.2	1960	5.5	25543	1	1	1	644.309	1929.9	3	1929.9	-0.0002	0	56.67		34	5.8e-05	R	HEMPPHIYAITDTAYR	S	Oxidation (M)	0.0020000000000000.0	File389 Spectrum3876 scans: 7175
	2	P35579	Myosin-9 OS=Homo sapiens GN=MYH9 PE=1 SV=4	7341	226392	604	272	116	62	56.2	1960	5.5	25544	1	1	1	644.309	1929.9	3	1929.9	0.0004	0	39.41		34	0.0031	R	HEMPPHIYAITDTAYR	S	Oxidation (M)	0.0020000000000000.0	File391 Spectrum3809 scans: 6545
	2	P35579	Myosin-9 OS=Homo sapiens GN=MYH9 PE=1 SV=4	7341	226392	604	272	116	62	56.2	1960	5.5	25545	1	1	1	483.484	1929.91	4	1929.9	0.001	0	12.09	31	34	1.6	R	HEMPPHIYAITDTAYR	S	Oxidation (M)	0.0020000000000000.0	File389 Spectrum3871 scans: 7169
	2	P35579	Myosin-9 OS=Homo sapiens GN=MYH9 PE=1 SV=4	7341	226392	604	272	116	62	56.2	1960	5.5	25546	1	1	1	965.961	1929.91	2	1929.9	0.0035	0	17.93	30	34	0.45	R	HEMPPHIYAITDTAYR	S	Oxidation (M)	0.0020000000000000.0	File391 Spectrum3851 scans: 6595
	2	P35579	Myosin-9 OS=Homo sapiens GN=MYH9 PE=1 SV=4	7341	226392	604	272	116	62	56.2	1960	5.5	25784	1	1	1	973.505	1945	2	1945	-0.0053	0	51.1	31	36	0.00031	K	LQVELDNVTGLLSQSDSK	S			File393 Spectrum8520 scans: 12403
	2	P35579	Myosin-9 OS=Homo sapiens GN=MYH9 PE=1 SV=4	7341	226392	604	272	116	62	56.2	1960	5.5	25788	1	1	1	973.506	1945	2	1945	-0.0027	0	48.58	29	36	0.00057	K	LQVELDNVTGLLSQSDSK	S			File391 Spectrum8428 scans: 12179
	2	P35579	Myosin-9 OS=Homo sapiens GN=MYH9 PE=1 SV=4	7341	226392	604	272	116	62	56.2	1960	5.5	25789	1	1	1	973.507	1945	2	1945	-0.0018	0	76.16	30	36	9.9e-07	K	LQVELDNVTGLLSQSDSK	S			File393 Spectrum8331 scans: 12168
	2	P35579	Myosin-9 OS=Homo sapiens GN=MYH9 PE=1 SV=4	7341	226392	604	272	116	62	56.2	1960	5.5	25790	1	1	1	973.507	1945	2	1945	-0.0014	0	93.95		36	1.6e-08	K	LQVELDNVTGLLSQSDSK	S			File391 Spectrum7807 scans: 11399
	2	P35579	Myosin-9 OS=Homo sapiens GN=MYH9 PE=1 SV=4	7341	226392	604	272	116	62	56.2	1960	5.5	25791	1	1	1	973.507	1945	2	1945	-0.0009	0	81.93		35	2.5e-07	K	LQVELDNVTGLLSQSDSK	S			File389 Spectrum7549 scans: 11634
	2	P35579	Myosin-9 OS=Homo sapiens GN=MYH9 PE=1 SV=4	7341	226392	604	272	116	62	56.2	1960	5.5	25792	1	1	1	973.507	1945	2	1945	-0.0008	0	85.64		36	1.1e-07	K	LQVELDNVTGLLSQSDSK	S			File393 Spectrum7691 scans: 11352
	2	P35579	Myosin-9 OS=Homo sapiens GN=MYH9 PE=1 SV=4	7341	226392	604	272	116	62	56.2	1960	5.5	25793	1	1	1	973.507	1945	2	1945	0	0	138.92		35	5e-13	K	LQVELDNVTGLLSQSDSK	S			File391 Spectrum8553 scans: 12335
	2	P35579	Myosin-9 OS=Homo sapiens GN=MYH9 PE=1 SV=4	7341	226392	604	272	116	62	56.2	1960	5.5	25794	1	1	1	973.508	1945	2	1945	0.0001	0	97.97		35	6.3e-09	K	LQVELDNVTGLLSQSDSK	S			File393 Spectrum8342 scans: 12182
	2	P35579	Myosin-9 OS=Homo sapiens GN=MYH9 PE=1 SV=4	7341	226392	604	272	116	62	56.2	1960	5.5	25795	1	1	1	973.508	1945	2	1945	0.0003	0	123.29		35	1.8e-11	K	LQVELDNVTGLLSQSDSK	S			File393 Spectrum8466 scans: 12337
	2	P35579	Myosin-9 OS=Homo sapiens GN=MYH9 PE=1 SV=4	7341	226392	604	272	116	62	56.2	1960	5.5	25796	1	1	1	973.508	1945	2	1945	0.0004	0	142.75		35	2.1e-13	K	LQVELDNVTGLLSQSDSK	S			File389 Spectrum8264 scans: 12540
	2	P35579	Myosin-9 OS=Homo sapiens GN=MYH9 PE=1 SV=4	7341	226392	604	272	116	62	56.2	1960	5.5	25797	1	1	1	973.508	1945	2	1945	0.0008	0	63.74		36	1.7e-05	K	LQVELDNVTGLLSQSDSK	S			File389 Spectrum7530 scans: 11611
	2	P35579	Myosin-9 OS=Homo sapiens GN=MYH9 PE=1 SV=4	7341	226392	604	272	116	62	56.2	1960	5.5	25804	2	1	1	973.517	1945.02	2	1945	0.0191	0	10.58		35	3	K	LQVELDNVTGLLSQSDSK	S			File389 Spectrum8302 scans: 12590
	2	P35579	Myosin-9 OS=Homo sapiens GN=MYH9 PE=1 SV=4	7341	226392	604	272	116	62	56.2	1960	5.5	25805	2	1	1	973.517	1945.02	2	1945	0.0192	0	20.41		35	0.32	K	LQVELDNVTGLLSQSDSK	S			File393 Spectrum8992 scans: 13016
	2	P35579	Myosin-9 OS=Homo sapiens GN=MYH9 PE=1 SV=4	7341	226392	604	272	116	62	56.2	1960	5.5	25847	1	1	1	650.668	1948.98	3	1948.99	-0.0043	0	58.11		36	6.6e-05	R	LQQELDDLLVDLDHQR	Q			File393 Spectrum9591 scans: 13830
	2	P35579	Myosin-9 OS=Homo sapiens GN=MYH9 PE=1 SV=4	7341	226392	604	272	116	62	56.2	1960	5.5	25848	1	1	1	650.669	1948.98	3	1948.99	-0.0011	0	67.05		36	8.5e-06	R	LQQELDDLLVDLDHQR	Q			File393 Spectrum9594 scans: 13834
	2	P35579	Myosin-9 OS=Homo sapiens GN=MYH9 PE=1 SV=4	7341	226392	604	272	116	62	56.2	1960	5.5	25849	1	1	1	650.669	1948.98	3	1948.99	-0.001	0	47.35		36	0.00079	R	LQQELDDLLVDLDHQR	Q			File391 Spectrum9663 scans: 13780
	2	P35579	Myosin-9 OS=Homo sapiens GN=MYH9 PE=1 SV=4	7341	226392	604	272	116	62	56.2	1960	5.5	25850	1	1	1	650.669	1948.98	3	1948.99	-0.0006	0	64.25		36	1.7e-05	R	LQQELDDLLVDLDHQR	Q			File393 Spectrum8530 scans: 12415
	2	P35579	Myosin-9 OS=Homo sapiens GN=MYH9 PE=1 SV=4	7341	226392	604	272	116	62	56.2	1960	5.5	25851	1	1	1	975.5	1948.98	2	1948.99	-0.0004	0	92.56		36	2.5e-08	R	LQQELDDLLVDLDHQR	Q			File393 Spectrum9607 scans: 13850
	2	P35579	Myosin-9 OS=Homo sapiens GN=MYH9 PE=1 SV=4	7341	226392	604	272	116	62	56.2	1960	5.5	25852	1	1	1	975.5	1948.99	2	1948.99	-0.0003	0	95.1		36	1.4e-08	R	LQQELDDLLVDLDHQR	Q			File391 Spectrum9686 scans: 13808
	2	P35579	Myosin-9 OS=Homo sapiens GN=MYH9 PE=1 SV=4	7341	226392	604	272	116	62	56.2	1960	5.5	25853	1	1	1	650.669	1948.99	3	1948.99	0.0003	0	67.68		36	7.7e-06	R	LQQELDDLLVDLDHQR	Q			File391 Spectrum9668 scans: 13786
	2	P35579	Myosin-9 OS=Homo sapiens GN=MYH9 PE=1 SV=4	7341	226392	604	272	116	62	56.2	1960	5.5	25854	1	1	1	975.5	1948.99	2	1948.99	0.0005	0	79.64		36	5e-07	R	LQQELDDLLVDLDHQR	Q			File389 Spectrum9401 scans: 14020
	2	P35579	Myosin-9 OS=Homo sapiens GN=MYH9 PE=1 SV=4	7341	226392	604	272	116	62	56.2	1960	5.5	25855	1	1	1	650.669	1948.99	3	1948.99	0.0009	0	61.7		36	3.1e-05	R	LQQELDDLLVDLDHQR	Q			File389 Spectrum8342 scans: 12638
	2	P35579	Myosin-9 OS=Homo sapiens GN=MYH9 PE=1 SV=4	7341	226392	604	272	116	62	56.2	1960	5.5	25856	1	1	1	650.669	1948.99	3	1948.99	0.0012	0	56.61		36	0.0001	R	LQQELDDLLVDLDHQR	Q			File389 Spectrum9373 scans: 13984
	2	P35579	Myosin-9 OS=Homo sapiens GN=MYH9 PE=1 SV=4	7341	226392	604	272	116	62	56.2	1960	5.5	25857	1	1	1	650.67	1948.99	3	1948.99	0.0014	0	45.96		36	0.0012	R	LQQELDDLLVDLDHQR	Q			File391 Spectrum8618 scans: 12415
	2	P35579	Myosin-9 OS=Homo sapiens GN=MYH9 PE=1 SV=4	7341	226392	604	272	116	62	56.2	1960	5.5	26041	1	1	0	981.463	1960.91	2	1960.91	-0.0006	0	40.72		34	0.0021	K	TQLEELEDELQATEDAK	L			File393 Spectrum4754 scans: 7755
	2	P35579	Myosin-9 OS=Homo sapiens GN=MYH9 PE=1 SV=4	7341	226392	604	272	116	62	56.2	1960	5.5	26042	1	1	0	981.463	1960.91	2	1960.91	-0.0006	0	123.75		34	1.1e-11	K	TQLEELEDELQATEDAK	L			File393 Spectrum8574 scans: 12470
	2	P35579	Myosin-9 OS=Homo sapiens GN=MYH9 PE=1 SV=4	7341	226392	604	272	116	62	56.2	1960	5.5	26043	1	1	0	981.463	1960.91	2	1960.91	-0.0005	0	137.03		33	5e-13	K	TQLEELEDELQATEDAK	L			File391 Spectrum8671 scans: 12481
	2	P35579	Myosin-9 OS=Homo sapiens GN=MYH9 PE=1 SV=4	7341	226392	604	272	116	62	56.2	1960	5.5	26044	1	1	0	654.644	1960.91	3	1960.91	0	0	35.8	29	33	0.0065	K	TQLEELEDELQATEDAK	L			File393 Spectrum8577 scans: 12473
	2	P35579	Myosin-9 OS=Homo sapiens GN=MYH9 PE=1 SV=4	7341	226392	604	272	116	62	56.2	1960	5.5	26045	1	1	0	654.645	1960.91	3	1960.91	0.0009	0	16.17	30	34	0.63	K	TQLEELEDELQATEDAK	L			File391 Spectrum8664 scans: 12472
	2	P35579	Myosin-9 OS=Homo sapiens GN=MYH9 PE=1 SV=4	7341	226392	604	272	116	62	56.2	1960	5.5	26046	1	1	0	981.464	1960.91	2	1960.91	0.0014	0	107.39		34	4.8e-10	K	TQLEELEDELQATEDAK	L			File389 Spectrum8388 scans: 12695
	2	P35579	Myosin-9 OS=Homo sapiens GN=MYH9 PE=1 SV=4	7341	226392	604	272	116	62	56.2	1960	5.5	26047	1	1	0	654.645	1960.91	3	1960.91	0.0029	0	59.24		34	3.1e-05	K	TQLEELEDELQATEDAK	L			File389 Spectrum8408 scans: 12720
	2	P35579	Myosin-9 OS=Homo sapiens GN=MYH9 PE=1 SV=4	7341	226392	604	272	116	62	56.2	1960	5.5	26498	1	1	1	666.007	1995	3	1995	-0.0029	1	41.82		36	0.0027	K	HSQAVEELAEQLEQTKR	V			File393 Spectrum5651 scans: 8847
	2	P35579	Myosin-9 OS=Homo sapiens GN=MYH9 PE=1 SV=4	7341	226392	604	272	116	62	56.2	1960	5.5	26500	1	1	1	666.008	1995	3	1995	-0.0008	1	34.96	33	36	0.013	K	HSQAVEELAEQLEQTKR	V			File391 Spectrum5834 scans: 9005
	2	P35579	Myosin-9 OS=Homo sapiens GN=MYH9 PE=1 SV=4	7341	226392	604	272	116	62	56.2	1960	5.5	26501	1	1	1	666.008	1995	3	1995	-0.0005	1	8.39	28	36	6	K	HSQAVEELAEQLEQTKR	V			File389 Spectrum5698 scans: 9380
	2	P35579	Myosin-9 OS=Homo sapiens GN=MYH9 PE=1 SV=4	7341	226392	604	272	116	62	56.2	1960	5.5	26502	1	1	1	499.758	1995	4	1995	-0.0004	1	29.53		36	0.046	K	HSQAVEELAEQLEQTKR	V			File393 Spectrum5694 scans: 8900
	2	P35579	Myosin-9 OS=Homo sapiens GN=MYH9 PE=1 SV=4	7341	226392	604	272	116	62	56.2	1960	5.5	26503	1	1	1	499.763	1995.02	4	1995.03	-0.0025	0	30.97		35	0.03	R	TFHIFYYLLSGAGEHLK	T			File393 Spectrum10541 scans: 15133
	2	P35579	Myosin-9 OS=Homo sapiens GN=MYH9 PE=1 SV=4	7341	226392	604	272	116	62	56.2	1960	5.5	26504	1	1	1	499.763	1995.02	4	1995.03	-0.0019	0	36.07		35	0.009	R	TFHIFYYLLSGAGEHLK	T			File391 Spectrum10619 scans: 15081
	2	P35579	Myosin-9 OS=Homo sapiens GN=MYH9 PE=1 SV=4	7341	226392	604	272	116	62	56.2	1960	5.5	26505	1	1	1	499.763	1995.02	4	1995.03	-0.0019	0	37.34		35	0.0067	R	TFHIFYYLLSGAGEHLK	T			File389 Spectrum10133 scans: 14981
	2	P35579	Myosin-9 OS=Homo sapiens GN=MYH9 PE=1 SV=4	7341	226392	604	272	116	62	56.2	1960	5.5	26506	2	1	1	499.763	1995.02	4	1995.03	-0.0017	0	4.68	28	35	12	R	TFHIFYYLLSGAGEHLK	T			File393 Spectrum10777 scans: 15477
	2	P35579	Myosin-9 OS=Homo sapiens GN=MYH9 PE=1 SV=4	7341	226392	604	272	116	62	56.2	1960	5.5	26507	1	1	1	666.015	1995.02	3	1995.03	-0.0016	0	30.1		35	0.035	R	TFHIFYYLLSGAGEHLK	T			File391 Spectrum10624 scans: 15089
	2	P35579	Myosin-9 OS=Homo sapiens GN=MYH9 PE=1 SV=4	7341	226392	604	272	116	62	56.2	1960	5.5	26508	1	1	1	499.763	1995.02	4	1995.03	-0.0012	0	42.02		35	0.0023	R	TFHIFYYLLSGAGEHLK	T			File391 Spectrum10519 scans: 14938
	2	P35579	Myosin-9 OS=Homo sapiens GN=MYH9 PE=1 SV=4	7341	226392	604	272	116	62	56.2	1960	5.5	26509	1	1	1	499.764	1995.02	4	1995.03	-0.0006	0	32.43		35	0.021	R	TFHIFYYLLSGAGEHLK	T			File393 Spectrum10445 scans: 14993
	2	P35579	Myosin-9 OS=Homo sapiens GN=MYH9 PE=1 SV=4	7341	226392	604	272	116	62	56.2	1960	5.5	26510	1	1	1	666.016	1995.03	3	1995.03	0	0	54.27		35	0.00013	R	TFHIFYYLLSGAGEHLK	T			File393 Spectrum10460 scans: 15016
	2	P35579	Myosin-9 OS=Homo sapiens GN=MYH9 PE=1 SV=4	7341	226392	604	272	116	62	56.2	1960	5.5	26511	1	1	1	666.016	1995.03	3	1995.03	0.0002	0	42.85	34	35	0.0019	R	TFHIFYYLLSGAGEHLK	T			File393 Spectrum10557 scans: 15155
	2	P35579	Myosin-9 OS=Homo sapiens GN=MYH9 PE=1 SV=4	7341	226392	604	272	116	62	56.2	1960	5.5	26512	1	1	1	666.016	1995.03	3	1995.03	0.0005	0	60		35	3.7e-05	R	TFHIFYYLLSGAGEHLK	T			File391 Spectrum10525 scans: 14947
	2	P35579	Myosin-9 OS=Homo sapiens GN=MYH9 PE=1 SV=4	7341	226392	604	272	116	62	56.2	1960	5.5	26513	1	1	1	499.764	1995.03	4	1995.03	0.0006	0	24.07	28	35	0.15	R	TFHIFYYLLSGAGEHLK	T			File393 Spectrum10642 scans: 15284
	2	P35579	Myosin-9 OS=Homo sapiens GN=MYH9 PE=1 SV=4	7341	226392	604	272	116	62	56.2	1960	5.5	26514	1	1	1	499.764	1995.03	4	1995.03	0.0008	0	12.2	24	35	2.1	R	TFHIFYYLLSGAGEHLK	T			File391 Spectrum10848 scans: 15415
	2	P35579	Myosin-9 OS=Homo sapiens GN=MYH9 PE=1 SV=4	7341	226392	604	272	116	62	56.2	1960	5.5	26515	1	1	1	666.016	1995.03	3	1995.03	0.0009	0	45.39		35	0.001	R	TFHIFYYLLSGAGEHLK	T			File389 Spectrum10136 scans: 14985
	2	P35579	Myosin-9 OS=Homo sapiens GN=MYH9 PE=1 SV=4	7341	226392	604	272	116	62	56.2	1960	5.5	26516	1	1	1	666.016	1995.03	3	1995.03	0.0011	0	35.27	30	35	0.01	R	TFHIFYYLLSGAGEHLK	T			File393 Spectrum10570 scans: 15174
	2	P35579	Myosin-9 OS=Homo sapiens GN=MYH9 PE=1 SV=4	7341	226392	604	272	116	62	56.2	1960	5.5	26517	1	1	1	499.765	1995.03	4	1995.03	0.0047	0	31.34		35	0.026	R	TFHIFYYLLSGAGEHLK	T			File391 Spectrum10717 scans: 15231
	2	P35579	Myosin-9 OS=Homo sapiens GN=MYH9 PE=1 SV=4	7341	226392	604	272	116	62	56.2	1960	5.5	26552	1	1	1	666.692	1997.05	3	1997.05	-0.0008	1	25.46		35	0.091	K	KANLQIDQINTDLNLER	S			File391 Spectrum6271 scans: 9533
	2	P35579	Myosin-9 OS=Homo sapiens GN=MYH9 PE=1 SV=4	7341	226392	604	272	116	62	56.2	1960	5.5	26843	5	1	1	505.263	2017.02	4	2017.01	0.0083	2	1.6	27	36	30	R	ALEEAMEQKAELERLNK	Q	Oxidation (M)	0.00000200000000000.0	File389 Spectrum8331 scans: 12624
	2	P35579	Myosin-9 OS=Homo sapiens GN=MYH9 PE=1 SV=4	7341	226392	604	272	116	62	56.2	1960	5.5	26848	1	1	1	673.359	2017.05	3	2017.06	-0.0019	0	44.89	33	35	0.0011	R	IIGLDQVAGMSETALPGAFK	T			File393 Spectrum9877 scans: 14217
	2	P35579	Myosin-9 OS=Homo sapiens GN=MYH9 PE=1 SV=4	7341	226392	604	272	116	62	56.2	1960	5.5	26849	1	1	1	1009.54	2017.06	2	2017.06	0.0006	0	45.33		35	0.00098	R	IIGLDQVAGMSETALPGAFK	T			File391 Spectrum9958 scans: 14174
	2	P35579	Myosin-9 OS=Homo sapiens GN=MYH9 PE=1 SV=4	7341	226392	604	272	116	62	56.2	1960	5.5	26850	1	1	1	673.359	2017.06	3	2017.06	0.0009	0	38.81		35	0.0044	R	IIGLDQVAGMSETALPGAFK	T			File389 Spectrum9612 scans: 14294
	2	P35579	Myosin-9 OS=Homo sapiens GN=MYH9 PE=1 SV=4	7341	226392	604	272	116	62	56.2	1960	5.5	26851	1	1	1	1009.54	2017.06	2	2017.06	0.001	0	40.2		35	0.0032	R	IIGLDQVAGMSETALPGAFK	T			File393 Spectrum9870 scans: 14207
	2	P35579	Myosin-9 OS=Homo sapiens GN=MYH9 PE=1 SV=4	7341	226392	604	272	116	62	56.2	1960	5.5	26852	1	1	1	1009.54	2017.06	2	2017.06	0.001	0	63.23	28	35	1.6e-05	R	IIGLDQVAGMSETALPGAFK	T			File389 Spectrum9603 scans: 14280
	2	P35579	Myosin-9 OS=Homo sapiens GN=MYH9 PE=1 SV=4	7341	226392	604	272	116	62	56.2	1960	5.5	26853	1	1	1	673.36	2017.06	3	2017.06	0.0027	0	20.35	30	35	0.32	R	IIGLDQVAGMSETALPGAFK	T			File391 Spectrum9960 scans: 14177
	2	P35579	Myosin-9 OS=Homo sapiens GN=MYH9 PE=1 SV=4	7341	226392	604	272	116	62	56.2	1960	5.5	27082	1	1	1	1017.48	2032.94	2	2032.94	-0.0018	0	23.29		33	0.12	R	ELESQISELQEDLESER	A			File393 Spectrum8737 scans: 12675
	2	P35579	Myosin-9 OS=Homo sapiens GN=MYH9 PE=1 SV=4	7341	226392	604	272	116	62	56.2	1960	5.5	27083	1	1	1	1017.48	2032.94	2	2032.94	-0.001	0	74.38		33	9.1e-07	R	ELESQISELQEDLESER	A			File389 Spectrum8453 scans: 12778
	2	P35579	Myosin-9 OS=Homo sapiens GN=MYH9 PE=1 SV=4	7341	226392	604	272	116	62	56.2	1960	5.5	27084	1	1	1	1017.48	2032.94	2	2032.94	0.0001	0	100.87		34	2.2e-09	R	ELESQISELQEDLESER	A			File391 Spectrum8747 scans: 12578
	2	P35579	Myosin-9 OS=Homo sapiens GN=MYH9 PE=1 SV=4	7341	226392	604	272	116	62	56.2	1960	5.5	27085	1	1	1	678.655	2032.94	3	2032.94	0.0008	0	33.25		34	0.012	R	ELESQISELQEDLESER	A			File389 Spectrum8460 scans: 12787
	2	P35579	Myosin-9 OS=Homo sapiens GN=MYH9 PE=1 SV=4	7341	226392	604	272	116	62	56.2	1960	5.5	27086	1	1	1	1017.48	2032.95	2	2032.94	0.0023	0	100.75		34	2.1e-09	R	ELESQISELQEDLESER	A			File393 Spectrum8651 scans: 12567
	2	P35579	Myosin-9 OS=Homo sapiens GN=MYH9 PE=1 SV=4	7341	226392	604	272	116	62	56.2	1960	5.5	27087	1	1	1	678.658	2032.95	3	2032.94	0.0079	0	53.17		34	0.00014	R	ELESQISELQEDLESER	A			File391 Spectrum8748 scans: 12579
	2	P35579	Myosin-9 OS=Homo sapiens GN=MYH9 PE=1 SV=4	7341	226392	604	272	116	62	56.2	1960	5.5	27088	1	1	1	678.659	2032.95	3	2032.94	0.0104	0	40.37		34	0.0027	R	ELESQISELQEDLESER	A			File393 Spectrum8660 scans: 12578
	2	P35579	Myosin-9 OS=Homo sapiens GN=MYH9 PE=1 SV=4	7341	226392	604	272	116	62	56.2	1960	5.5	27099	1	1	1	678.69	2033.05	3	2033.05	-0.001	0	26.22	27	36	0.099	R	IIGLDQVAGMSETALPGAFK	T	Oxidation (M)	0.00000000020000000000.0	File391 Spectrum8368 scans: 12101
	2	P35579	Myosin-9 OS=Homo sapiens GN=MYH9 PE=1 SV=4	7341	226392	604	272	116	62	56.2	1960	5.5	27100	1	1	1	678.69	2033.05	3	2033.05	-0.0009	0	56.27	33	36	9.4e-05	R	IIGLDQVAGMSETALPGAFK	T	Oxidation (M)	0.00000000020000000000.0	File393 Spectrum8267 scans: 12082
	2	P35579	Myosin-9 OS=Homo sapiens GN=MYH9 PE=1 SV=4	7341	226392	604	272	116	62	56.2	1960	5.5	27101	1	1	1	1017.53	2033.05	2	2033.05	-0.0007	0	26.79	29	35	0.082	R	IIGLDQVAGMSETALPGAFK	T	Oxidation (M)	0.00000000020000000000.0	File393 Spectrum8339 scans: 12178
	2	P35579	Myosin-9 OS=Homo sapiens GN=MYH9 PE=1 SV=4	7341	226392	604	272	116	62	56.2	1960	5.5	27102	1	1	1	1017.53	2033.05	2	2033.05	-0.0001	0	100.08		35	3.8e-09	R	IIGLDQVAGMSETALPGAFK	T	Oxidation (M)	0.00000000020000000000.0	File389 Spectrum8085 scans: 12313
	2	P35579	Myosin-9 OS=Homo sapiens GN=MYH9 PE=1 SV=4	7341	226392	604	272	116	62	56.2	1960	5.5	27103	1	1	1	1017.53	2033.05	2	2033.05	0.0002	0	84.01		35	1.6e-07	R	IIGLDQVAGMSETALPGAFK	T	Oxidation (M)	0.00000000020000000000.0	File391 Spectrum8350 scans: 12080
	2	P35579	Myosin-9 OS=Homo sapiens GN=MYH9 PE=1 SV=4	7341	226392	604	272	116	62	56.2	1960	5.5	27104	1	1	1	1017.53	2033.05	2	2033.05	0.0002	0	97.71		35	6.7e-09	R	IIGLDQVAGMSETALPGAFK	T	Oxidation (M)	0.00000000020000000000.0	File389 Spectrum8057 scans: 12278
	2	P35579	Myosin-9 OS=Homo sapiens GN=MYH9 PE=1 SV=4	7341	226392	604	272	116	62	56.2	1960	5.5	27105	1	1	1	1017.53	2033.05	2	2033.05	0.0007	0	48.29		35	0.00058	R	IIGLDQVAGMSETALPGAFK	T	Oxidation (M)	0.00000000020000000000.0	File393 Spectrum8246 scans: 12056
	2	P35579	Myosin-9 OS=Homo sapiens GN=MYH9 PE=1 SV=4	7341	226392	604	272	116	62	56.2	1960	5.5	27106	1	1	1	1017.53	2033.05	2	2033.05	0.0008	0	55.07	28	35	0.00012	R	IIGLDQVAGMSETALPGAFK	T	Oxidation (M)	0.00000000020000000000.0	File391 Spectrum7578 scans: 11120
	2	P35579	Myosin-9 OS=Homo sapiens GN=MYH9 PE=1 SV=4	7341	226392	604	272	116	62	56.2	1960	5.5	27107	1	1	1	678.691	2033.05	3	2033.05	0.001	0	35.87	32	35	0.01	R	IIGLDQVAGMSETALPGAFK	T	Oxidation (M)	0.00000000020000000000.0	File389 Spectrum8071 scans: 12295
	2	P35579	Myosin-9 OS=Homo sapiens GN=MYH9 PE=1 SV=4	7341	226392	604	272	116	62	56.2	1960	5.5	27108	1	1	1	1017.53	2033.05	2	2033.05	0.0015	0	75.3		35	1.2e-06	R	IIGLDQVAGMSETALPGAFK	T	Oxidation (M)	0.00000000020000000000.0	File391 Spectrum7582 scans: 11125
	2	P35579	Myosin-9 OS=Homo sapiens GN=MYH9 PE=1 SV=4	7341	226392	604	272	116	62	56.2	1960	5.5	27109	1	1	1	1017.53	2033.05	2	2033.05	0.0023	0	70.1		36	4e-06	R	IIGLDQVAGMSETALPGAFK	T	Oxidation (M)	0.00000000020000000000.0	File391 Spectrum8343 scans: 12071
	2	P35579	Myosin-9 OS=Homo sapiens GN=MYH9 PE=1 SV=4	7341	226392	604	272	116	62	56.2	1960	5.5	27110	1	1	1	1017.53	2033.05	2	2033.05	0.0026	0	57.25		36	7.5e-05	R	IIGLDQVAGMSETALPGAFK	T	Oxidation (M)	0.00000000020000000000.0	File393 Spectrum7459 scans: 11061
	2	P35579	Myosin-9 OS=Homo sapiens GN=MYH9 PE=1 SV=4	7341	226392	604	272	116	62	56.2	1960	5.5	27152	9	1	1	680.34	2038	3	2038.01	-0.0091	2	3.62		35	15	K	DLEAHIDSANKNRDEAIK	Q			File389 Spectrum8642 scans: 13021
	2	P35579	Myosin-9 OS=Homo sapiens GN=MYH9 PE=1 SV=4	7341	226392	604	272	116	62	56.2	1960	5.5	27345	1	1	1	683.659	2047.95	3	2047.96	-0.0008	0	38.17		34	0.0045	K	SMEAEMIQLQEELAAAER	A			File393 Spectrum10800 scans: 15507
	2	P35579	Myosin-9 OS=Homo sapiens GN=MYH9 PE=1 SV=4	7341	226392	604	272	116	62	56.2	1960	5.5	27346	1	1	1	1024.98	2047.95	2	2047.96	-0.0007	0	47.75		34	0.0005	K	SMEAEMIQLQEELAAAER	A			File393 Spectrum10782 scans: 15483
	2	P35579	Myosin-9 OS=Homo sapiens GN=MYH9 PE=1 SV=4	7341	226392	604	272	116	62	56.2	1960	5.5	27347	1	1	1	683.659	2047.96	3	2047.96	-0.0002	0	27.26		34	0.054	K	SMEAEMIQLQEELAAAER	A			File391 Spectrum10827 scans: 15388
	2	P35579	Myosin-9 OS=Homo sapiens GN=MYH9 PE=1 SV=4	7341	226392	604	272	116	62	56.2	1960	5.5	27348	1	1	1	1024.99	2047.96	2	2047.96	0.001	0	78.67		34	3.9e-07	K	SMEAEMIQLQEELAAAER	A			File391 Spectrum10819 scans: 15377
	2	P35579	Myosin-9 OS=Homo sapiens GN=MYH9 PE=1 SV=4	7341	226392	604	272	116	62	56.2	1960	5.5	27616	2	1	1	1032.98	2063.94	2	2063.95	-0.0115	0	2.87	27	33	11	K	SMEAEMIQLQEELAAAER	A	Oxidation (M)	0.000002000000000000.0	File391 Spectrum9819 scans: 13983
	2	P35579	Myosin-9 OS=Homo sapiens GN=MYH9 PE=1 SV=4	7341	226392	604	272	116	62	56.2	1960	5.5	27617	2	1	1	1032.98	2063.94	2	2063.95	-0.01	0	5.96	27	33	5.1	K	SMEAEMIQLQEELAAAER	A	Oxidation (M)	0.000002000000000000.0	File389 Spectrum9454 scans: 14087
	2	P35579	Myosin-9 OS=Homo sapiens GN=MYH9 PE=1 SV=4	7341	226392	604	272	116	62	56.2	1960	5.5	27618	2	1	1	1032.98	2063.95	2	2063.95	-0.0041	0	4.8	26	33	7.3	K	SMEAEMIQLQEELAAAER	A	Oxidation (M)	0.020000000000000000.0	File393 Spectrum9677 scans: 13946
	2	P35579	Myosin-9 OS=Homo sapiens GN=MYH9 PE=1 SV=4	7341	226392	604	272	116	62	56.2	1960	5.5	27619	1	1	1	1032.98	2063.95	2	2063.95	-0.0015	0	89.04		33	2.8e-08	K	SMEAEMIQLQEELAAAER	A	Oxidation (M)	0.000002000000000000.0	File393 Spectrum8073 scans: 11841
	2	P35579	Myosin-9 OS=Homo sapiens GN=MYH9 PE=1 SV=4	7341	226392	604	272	116	62	56.2	1960	5.5	27620	1	1	1	1032.98	2063.95	2	2063.95	-0.001	0	65.68		33	6.1e-06	K	SMEAEMIQLQEELAAAER	A	Oxidation (M)	0.000002000000000000.0	File389 Spectrum8029 scans: 12244
	2	P35579	Myosin-9 OS=Homo sapiens GN=MYH9 PE=1 SV=4	7341	226392	604	272	116	62	56.2	1960	5.5	27621	1	1	1	688.99	2063.95	3	2063.95	-0.0009	0	28.21		33	0.034	K	SMEAEMIQLQEELAAAER	A	Oxidation (M)	0.000002000000000000.0	File391 Spectrum8903 scans: 12778
	2	P35579	Myosin-9 OS=Homo sapiens GN=MYH9 PE=1 SV=4	7341	226392	604	272	116	62	56.2	1960	5.5	27622	1	1	1	688.99	2063.95	3	2063.95	-0.0009	0	42.54		33	0.0013	K	SMEAEMIQLQEELAAAER	A	Oxidation (M)	0.020000000000000000.0	File389 Spectrum8603 scans: 12969
	2	P35579	Myosin-9 OS=Homo sapiens GN=MYH9 PE=1 SV=4	7341	226392	604	272	116	62	56.2	1960	5.5	27623	1	1	1	1032.98	2063.95	2	2063.95	-0.0005	0	70.89		33	1.9e-06	K	SMEAEMIQLQEELAAAER	A	Oxidation (M)	0.000002000000000000.0	File391 Spectrum8189 scans: 11881
	2	P35579	Myosin-9 OS=Homo sapiens GN=MYH9 PE=1 SV=4	7341	226392	604	272	116	62	56.2	1960	5.5	27624	1	1	1	688.991	2063.95	3	2063.95	-0.0003	0	38.55		33	0.0031	K	SMEAEMIQLQEELAAAER	A	Oxidation (M)	0.020000000000000000.0	File393 Spectrum8812 scans: 12777
	2	P35579	Myosin-9 OS=Homo sapiens GN=MYH9 PE=1 SV=4	7341	226392	604	272	116	62	56.2	1960	5.5	27625	1	1	1	688.991	2063.95	3	2063.95	-0.0003	0	20.42		33	0.2	K	SMEAEMIQLQEELAAAER	A	Oxidation (M)	0.020000000000000000.0	File389 Spectrum8608 scans: 12975
	2	P35579	Myosin-9 OS=Homo sapiens GN=MYH9 PE=1 SV=4	7341	226392	604	272	116	62	56.2	1960	5.5	27626	1	1	1	1032.98	2063.95	2	2063.95	0.0002	0	120.48		33	2e-11	K	SMEAEMIQLQEELAAAER	A	Oxidation (M)	0.020000000000000000.0	File393 Spectrum8820 scans: 12789
	2	P35579	Myosin-9 OS=Homo sapiens GN=MYH9 PE=1 SV=4	7341	226392	604	272	116	62	56.2	1960	5.5	27627	1	1	1	1032.98	2063.95	2	2063.95	0.0002	0	113.44		33	1e-10	K	SMEAEMIQLQEELAAAER	A	Oxidation (M)	0.020000000000000000.0	File391 Spectrum8911 scans: 12788
	2	P35579	Myosin-9 OS=Homo sapiens GN=MYH9 PE=1 SV=4	7341	226392	604	272	116	62	56.2	1960	5.5	27628	1	1	1	1032.98	2063.95	2	2063.95	0.0002	0	106.66		33	4.9e-10	K	SMEAEMIQLQEELAAAER	A	Oxidation (M)	0.020000000000000000.0	File389 Spectrum8614 scans: 12983
	2	P35579	Myosin-9 OS=Homo sapiens GN=MYH9 PE=1 SV=4	7341	226392	604	272	116	62	56.2	1960	5.5	27629	1	1	1	1032.98	2063.95	2	2063.95	0.0005	0	49.73		33	0.00024	K	SMEAEMIQLQEELAAAER	A	Oxidation (M)	0.000002000000000000.0	File391 Spectrum8197 scans: 11891
	2	P35579	Myosin-9 OS=Homo sapiens GN=MYH9 PE=1 SV=4	7341	226392	604	272	116	62	56.2	1960	5.5	27630	2	1	1	688.992	2063.95	3	2063.95	0.0033	0	3.56	33	33	10	K	SMEAEMIQLQEELAAAER	A	Oxidation (M)	0.000002000000000000.0	File391 Spectrum8268 scans: 11979
	2	P35579	Myosin-9 OS=Homo sapiens GN=MYH9 PE=1 SV=4	7341	226392	604	272	116	62	56.2	1960	5.5	28039	1	1	1	1040.98	2079.94	2	2079.95	-0.0037	0	94.46		33	7.5e-09	K	SMEAEMIQLQEELAAAER	A	2 Oxidation (M)	0.020002000000000000.0	File391 Spectrum6683 scans: 10032
	2	P35579	Myosin-9 OS=Homo sapiens GN=MYH9 PE=1 SV=4	7341	226392	604	272	116	62	56.2	1960	5.5	28040	1	1	1	694.322	2079.94	3	2079.95	-0.0017	0	49.85		33	0.00022	K	SMEAEMIQLQEELAAAER	A	2 Oxidation (M)	0.020002000000000000.0	File393 Spectrum6579 scans: 9980
	2	P35579	Myosin-9 OS=Homo sapiens GN=MYH9 PE=1 SV=4	7341	226392	604	272	116	62	56.2	1960	5.5	28041	1	1	1	694.322	2079.94	3	2079.95	-0.0015	0	32.56		33	0.012	K	SMEAEMIQLQEELAAAER	A	2 Oxidation (M)	0.020002000000000000.0	File393 Spectrum6568 scans: 9967
	2	P35579	Myosin-9 OS=Homo sapiens GN=MYH9 PE=1 SV=4	7341	226392	604	272	116	62	56.2	1960	5.5	28042	1	1	1	1040.98	2079.94	2	2079.95	-0.001	0	83.63		33	9.2e-08	K	SMEAEMIQLQEELAAAER	A	2 Oxidation (M)	0.020002000000000000.0	File389 Spectrum6506 scans: 10354
	2	P35579	Myosin-9 OS=Homo sapiens GN=MYH9 PE=1 SV=4	7341	226392	604	272	116	62	56.2	1960	5.5	28043	1	1	1	1040.98	2079.95	2	2079.95	0.0002	0	59.81		33	2.3e-05	K	SMEAEMIQLQEELAAAER	A	2 Oxidation (M)	0.020002000000000000.0	File389 Spectrum6500 scans: 10347
	2	P35579	Myosin-9 OS=Homo sapiens GN=MYH9 PE=1 SV=4	7341	226392	604	272	116	62	56.2	1960	5.5	28044	1	1	1	1040.98	2079.95	2	2079.95	0.0012	0	106.01		33	5.3e-10	K	SMEAEMIQLQEELAAAER	A	2 Oxidation (M)	0.020002000000000000.0	File393 Spectrum6559 scans: 9956
	2	P35579	Myosin-9 OS=Homo sapiens GN=MYH9 PE=1 SV=4	7341	226392	604	272	116	62	56.2	1960	5.5	28106	1	1	1	522.508	2086	4	2086.01	-0.0038	1	12.31	32	36	2.5	K	RHEMPPHIYAITDTAYR	S	Oxidation (M)	0.00020000000000000.0	File393 Spectrum2947 scans: 5556
	2	P35579	Myosin-9 OS=Homo sapiens GN=MYH9 PE=1 SV=4	7341	226392	604	272	116	62	56.2	1960	5.5	28107	1	1	1	696.342	2086	3	2086.01	-0.002	1	39.52		36	0.005	K	RHEMPPHIYAITDTAYR	S	Oxidation (HW)	0.00000010000000000.0	File393 Spectrum2976 scans: 5591
	2	P35579	Myosin-9 OS=Homo sapiens GN=MYH9 PE=1 SV=4	7341	226392	604	272	116	62	56.2	1960	5.5	28108	1	1	1	522.508	2086	4	2086.01	-0.0013	1	11.14	30	36	3.3	K	RHEMPPHIYAITDTAYR	S	Oxidation (HW)	0.00000010000000000.0	File389 Spectrum3268 scans: 6433
	2	P35579	Myosin-9 OS=Homo sapiens GN=MYH9 PE=1 SV=4	7341	226392	604	272	116	62	56.2	1960	5.5	28109	1	1	1	696.342	2086.01	3	2086.01	-0.0004	1	12.62	28	36	2.4	K	RHEMPPHIYAITDTAYR	S	Oxidation (HW)	0.01000000000000000.0	File393 Spectrum2960 scans: 5572
	2	P35579	Myosin-9 OS=Homo sapiens GN=MYH9 PE=1 SV=4	7341	226392	604	272	116	62	56.2	1960	5.5	28110	1	1	1	696.342	2086.01	3	2086.01	-0.0004	1	27.64		36	0.074	K	RHEMPPHIYAITDTAYR	S	Oxidation (M)	0.00020000000000000.0	File389 Spectrum3314 scans: 6489
	2	P35579	Myosin-9 OS=Homo sapiens GN=MYH9 PE=1 SV=4	7341	226392	604	272	116	62	56.2	1960	5.5	28111	1	1	1	522.509	2086.01	4	2086.01	0.0002	1	20.29	35	36	0.4	K	RHEMPPHIYAITDTAYR	S	Oxidation (M)	0.00020000000000000.0	File391 Spectrum3106 scans: 5689
	2	P35579	Myosin-9 OS=Homo sapiens GN=MYH9 PE=1 SV=4	7341	226392	604	272	116	62	56.2	1960	5.5	28147	1	1	1	696.997	2087.97	3	2087.97	-0.0023	1	57.14	30	34	5.1e-05	R	QAQQERDELADEIANSSGK	G			File389 Spectrum3665 scans: 6919
	2	P35579	Myosin-9 OS=Homo sapiens GN=MYH9 PE=1 SV=4	7341	226392	604	272	116	62	56.2	1960	5.5	28148	1	1	1	696.997	2087.97	3	2087.97	-0.0018	1	39.42	27	34	0.0031	R	QAQQERDELADEIANSSGK	G			File391 Spectrum3524 scans: 6200
	2	P35579	Myosin-9 OS=Homo sapiens GN=MYH9 PE=1 SV=4	7341	226392	604	272	116	62	56.2	1960	5.5	28564	5	1	1	532.259	2125.01	4	2125.01	-0.0056	0	5.4		35	9.9	K	NMDPLNDNIATLLHQSSDK	F			File393 Spectrum5468 scans: 8625
	2	P35579	Myosin-9 OS=Homo sapiens GN=MYH9 PE=1 SV=4	7341	226392	604	272	116	62	56.2	1960	5.5	28914	4	1	1	1071.5	2140.99	2	2141.01	-0.016	0	3.78		35	14	K	NMDPLNDNIATLLHQSSDK	F	Oxidation (HW)	0.0000000000000100000.0	File389 Spectrum6430 scans: 10263
	2	P35579	Myosin-9 OS=Homo sapiens GN=MYH9 PE=1 SV=4	7341	226392	604	272	116	62	56.2	1960	5.5	28916	1	1	1	714.675	2141	3	2141.01	-0.0017	0	11.98	31	35	2	K	NMDPLNDNIATLLHQSSDK	F	Oxidation (M)	0.0200000000000000000.0	File391 Spectrum7434 scans: 10945
	2	P35579	Myosin-9 OS=Homo sapiens GN=MYH9 PE=1 SV=4	7341	226392	604	272	116	62	56.2	1960	5.5	28917	1	1	1	714.676	2141	3	2141.01	-0.0011	0	11.04		35	2.6	K	NMDPLNDNIATLLHQSSDK	F	Oxidation (M)	0.0200000000000000000.0	File393 Spectrum7435 scans: 11030
	2	P35579	Myosin-9 OS=Homo sapiens GN=MYH9 PE=1 SV=4	7341	226392	604	272	116	62	56.2	1960	5.5	28918	1	1	1	714.676	2141	3	2141.01	-0.0011	0	18.26	34	35	0.49	K	NMDPLNDNIATLLHQSSDK	F	Oxidation (M)	0.0200000000000000000.0	File389 Spectrum6864 scans: 10790
	2	P35579	Myosin-9 OS=Homo sapiens GN=MYH9 PE=1 SV=4	7341	226392	604	272	116	62	56.2	1960	5.5	28919	1	1	1	714.676	2141.01	3	2141.01	0.0007	0	33.82		35	0.013	K	NMDPLNDNIATLLHQSSDK	F	Oxidation (M)	0.0200000000000000000.0	File393 Spectrum7307 scans: 10870
	2	P35579	Myosin-9 OS=Homo sapiens GN=MYH9 PE=1 SV=4	7341	226392	604	272	116	62	56.2	1960	5.5	28920	1	1	1	714.676	2141.01	3	2141.01	0.0011	0	17.99	31	35	0.51	K	NMDPLNDNIATLLHQSSDK	F	Oxidation (M)	0.0200000000000000000.0	File391 Spectrum7117 scans: 10561
	2	P35579	Myosin-9 OS=Homo sapiens GN=MYH9 PE=1 SV=4	7341	226392	604	272	116	62	56.2	1960	5.5	28921	1	1	1	714.676	2141.01	3	2141.01	0.0013	0	25.41	34	34	0.09	K	NMDPLNDNIATLLHQSSDK	F	Oxidation (M)	0.0200000000000000000.0	File389 Spectrum7179 scans: 11175
	2	P35579	Myosin-9 OS=Homo sapiens GN=MYH9 PE=1 SV=4	7341	226392	604	272	116	62	56.2	1960	5.5	29448	3	1	1	1113.01	2224	2	2224.02	-0.0191	1	2.25	25	32	12	R	ELEDATETADAMNREVSSLK	N	Oxidation (M)	0.00000000000200000000.0	File393 Spectrum1054 scans: 3224
	2	P35579	Myosin-9 OS=Homo sapiens GN=MYH9 PE=1 SV=4	7341	226392	604	272	116	62	56.2	1960	5.5	29934	1	1	1	768.384	2302.13	3	2302.13	-0.0002	1	47.46		36	0.00078	K	IRELESQISELQEDLESER	A			File393 Spectrum8776 scans: 12727
	2	P35579	Myosin-9 OS=Homo sapiens GN=MYH9 PE=1 SV=4	7341	226392	604	272	116	62	56.2	1960	5.5	29935	1	1	1	768.384	2302.13	3	2302.13	0	1	44.48		36	0.0015	K	IRELESQISELQEDLESER	A			File389 Spectrum8567 scans: 12922
	2	P35579	Myosin-9 OS=Homo sapiens GN=MYH9 PE=1 SV=4	7341	226392	604	272	116	62	56.2	1960	5.5	29936	1	1	1	768.384	2302.13	3	2302.13	0.0004	1	58.61		36	5.9e-05	K	IRELESQISELQEDLESER	A			File391 Spectrum8864 scans: 12725
	2	P35579	Myosin-9 OS=Homo sapiens GN=MYH9 PE=1 SV=4	7341	226392	604	272	116	62	56.2	1960	5.5	30134	1	1	1	778.357	2332.05	3	2332.05	0.0001	0	41.3		33	0.0016	K	MQQNIQELEEQLEEEESAR	Q			File389 Spectrum7966 scans: 12163
	2	P35579	Myosin-9 OS=Homo sapiens GN=MYH9 PE=1 SV=4	7341	226392	604	272	116	62	56.2	1960	5.5	30135	1	1	1	778.357	2332.05	3	2332.05	0.0003	0	32.54		33	0.012	K	MQQNIQELEEQLEEEESAR	Q			File393 Spectrum8086 scans: 11857
	2	P35579	Myosin-9 OS=Homo sapiens GN=MYH9 PE=1 SV=4	7341	226392	604	272	116	62	56.2	1960	5.5	30136	1	1	1	778.357	2332.05	3	2332.05	0.0011	0	40.93		33	0.0017	K	MQQNIQELEEQLEEEESAR	Q			File391 Spectrum8190 scans: 11883
	2	P35579	Myosin-9 OS=Homo sapiens GN=MYH9 PE=1 SV=4	7341	226392	604	272	116	62	56.2	1960	5.5	30137	1	1	1	1167.03	2332.05	2	2332.05	0.0011	0	57.61		33	3.7e-05	K	MQQNIQELEEQLEEEESAR	Q			File389 Spectrum7987 scans: 12188
	2	P35579	Myosin-9 OS=Homo sapiens GN=MYH9 PE=1 SV=4	7341	226392	604	272	116	62	56.2	1960	5.5	30138	1	1	1	778.357	2332.05	3	2332.05	0.0014	0	22.16	30	33	0.13	K	MQQNIQELEEQLEEEESAR	Q			File389 Spectrum7972 scans: 12170
	2	P35579	Myosin-9 OS=Homo sapiens GN=MYH9 PE=1 SV=4	7341	226392	604	272	116	62	56.2	1960	5.5	30139	1	1	1	778.358	2332.05	3	2332.05	0.0046	0	37.72		33	0.0039	K	MQQNIQELEEQLEEEESAR	Q			File393 Spectrum8077 scans: 11846
	2	P35579	Myosin-9 OS=Homo sapiens GN=MYH9 PE=1 SV=4	7341	226392	604	272	116	62	56.2	1960	5.5	30194	1	1	1	1175.03	2348.04	2	2348.04	-0.0007	0	106.46		32	3.8e-10	K	MQQNIQELEEQLEEEESAR	Q	Oxidation (M)	0.2000000000000000000.0	File389 Spectrum7481 scans: 11549
	2	P35579	Myosin-9 OS=Homo sapiens GN=MYH9 PE=1 SV=4	7341	226392	604	272	116	62	56.2	1960	5.5	30195	1	1	1	1175.03	2348.04	2	2348.04	-0.0004	0	102.34		32	9.7e-10	K	MQQNIQELEEQLEEEESAR	Q	Oxidation (M)	0.2000000000000000000.0	File393 Spectrum7563 scans: 11190
	2	P35579	Myosin-9 OS=Homo sapiens GN=MYH9 PE=1 SV=4	7341	226392	604	272	116	62	56.2	1960	5.5	30196	1	1	1	783.689	2348.04	3	2348.04	0.0002	0	59.49		32	1.8e-05	K	MQQNIQELEEQLEEEESAR	Q	Oxidation (M)	0.2000000000000000000.0	File389 Spectrum7476 scans: 11543
	2	P35579	Myosin-9 OS=Homo sapiens GN=MYH9 PE=1 SV=4	7341	226392	604	272	116	62	56.2	1960	5.5	30197	1	1	1	1175.03	2348.04	2	2348.04	0.0003	0	89.71		32	1.8e-08	K	MQQNIQELEEQLEEEESAR	Q	Oxidation (M)	0.2000000000000000000.0	File391 Spectrum7693 scans: 11260
	2	P35579	Myosin-9 OS=Homo sapiens GN=MYH9 PE=1 SV=4	7341	226392	604	272	116	62	56.2	1960	5.5	30198	1	1	1	783.689	2348.04	3	2348.04	0.0004	0	57.28		32	3.1e-05	K	MQQNIQELEEQLEEEESAR	Q	Oxidation (M)	0.2000000000000000000.0	File393 Spectrum7571 scans: 11200
	2	P35579	Myosin-9 OS=Homo sapiens GN=MYH9 PE=1 SV=4	7341	226392	604	272	116	62	56.2	1960	5.5	30199	1	1	1	783.689	2348.04	3	2348.04	0.0008	0	34.88		32	0.0054	K	MQQNIQELEEQLEEEESAR	Q	Oxidation (M)	0.2000000000000000000.0	File391 Spectrum7692 scans: 11259
	2	P35579	Myosin-9 OS=Homo sapiens GN=MYH9 PE=1 SV=4	7341	226392	604	272	116	62	56.2	1960	5.5	30375	1	1	1	1193.12	2384.23	2	2384.23	0.0001	0	79.16		34	3.8e-07	R	INFDVNGYIVGANIETYLLEK	S			File389 Spectrum10299 scans: 15181
	2	P35579	Myosin-9 OS=Homo sapiens GN=MYH9 PE=1 SV=4	7341	226392	604	272	116	62	56.2	1960	5.5	30736	1	1	1	824.724	2471.15	3	2471.17	-0.0152	0	18.27	24	34	0.44	R	IAQLEEELEEEQGNTELINDR	L			File389 Spectrum7389 scans: 11436
	2	P35579	Myosin-9 OS=Homo sapiens GN=MYH9 PE=1 SV=4	7341	226392	604	272	116	62	56.2	1960	5.5	30737	1	1	1	824.729	2471.17	3	2471.17	-0.0004	0	57.65	31	35	5.9e-05	R	IAQLEEELEEEQGNTELINDR	L			File393 Spectrum7295 scans: 10856
	2	P35579	Myosin-9 OS=Homo sapiens GN=MYH9 PE=1 SV=4	7341	226392	604	272	116	62	56.2	1960	5.5	30738	1	1	1	1236.59	2471.17	2	2471.17	-0.0002	0	93.08		35	1.7e-08	R	IAQLEEELEEEQGNTELINDR	L			File389 Spectrum7169 scans: 11163
	2	P35579	Myosin-9 OS=Homo sapiens GN=MYH9 PE=1 SV=4	7341	226392	604	272	116	62	56.2	1960	5.5	30739	1	1	1	1236.59	2471.17	2	2471.17	-0.0002	0	115.94		35	8.7e-11	R	IAQLEEELEEEQGNTELINDR	L			File391 Spectrum7453 scans: 10968
	2	P35579	Myosin-9 OS=Homo sapiens GN=MYH9 PE=1 SV=4	7341	226392	604	272	116	62	56.2	1960	5.5	30740	1	1	1	824.729	2471.17	3	2471.17	0	0	55.52	29	35	9.6e-05	R	IAQLEEELEEEQGNTELINDR	L			File389 Spectrum7170 scans: 11164
	2	P35579	Myosin-9 OS=Homo sapiens GN=MYH9 PE=1 SV=4	7341	226392	604	272	116	62	56.2	1960	5.5	30741	1	1	1	1236.59	2471.17	2	2471.17	0.0003	0	56		35	8.7e-05	R	IAQLEEELEEEQGNTELINDR	L			File391 Spectrum7118 scans: 10562
	2	P35579	Myosin-9 OS=Homo sapiens GN=MYH9 PE=1 SV=4	7341	226392	604	272	116	62	56.2	1960	5.5	30742	1	1	1	1236.59	2471.17	2	2471.17	0.0003	0	97.03		35	6.9e-09	R	IAQLEEELEEEQGNTELINDR	L			File393 Spectrum7300 scans: 10862
	2	P35579	Myosin-9 OS=Homo sapiens GN=MYH9 PE=1 SV=4	7341	226392	604	272	116	62	56.2	1960	5.5	30744	1	1	1	824.73	2471.17	3	2471.17	0.0011	0	54.63		35	0.00012	R	IAQLEEELEEEQGNTELINDR	L			File391 Spectrum7428 scans: 10938
	2	P35579	Myosin-9 OS=Homo sapiens GN=MYH9 PE=1 SV=4	7341	226392	604	272	116	62	56.2	1960	5.5	30792	1	1	1	826.387	2476.14	3	2476.14	-0.0007	1	45.11		33	0.00074	K	KMQQNIQELEEQLEEEESAR	Q	Oxidation (M)	0.02000000000000000000.0	File391 Spectrum6906 scans: 10303
	2	P35579	Myosin-9 OS=Homo sapiens GN=MYH9 PE=1 SV=4	7341	226392	604	272	116	62	56.2	1960	5.5	30793	1	1	1	826.387	2476.14	3	2476.14	0.0002	1	18.5		33	0.35	K	KMQQNIQELEEQLEEEESAR	Q	Oxidation (M)	0.02000000000000000000.0	File391 Spectrum6898 scans: 10293
	2	P35579	Myosin-9 OS=Homo sapiens GN=MYH9 PE=1 SV=4	7341	226392	604	272	116	62	56.2	1960	5.5	30794	1	1	1	826.387	2476.14	3	2476.14	0.0002	1	32.39		33	0.014	K	KMQQNIQELEEQLEEEESAR	Q	Oxidation (M)	0.02000000000000000000.0	File389 Spectrum6684 scans: 10570
	2	P35579	Myosin-9 OS=Homo sapiens GN=MYH9 PE=1 SV=4	7341	226392	604	272	116	62	56.2	1960	5.5	30795	1	1	1	826.387	2476.14	3	2476.14	0.0009	1	30.69		33	0.021	K	KMQQNIQELEEQLEEEESAR	Q	Oxidation (M)	0.02000000000000000000.0	File393 Spectrum6793 scans: 10244
	2	P35579	Myosin-9 OS=Homo sapiens GN=MYH9 PE=1 SV=4	7341	226392	604	272	116	62	56.2	1960	5.5	30826	1	1	0	828.404	2482.19	3	2482.2	-0.0055	0	20.43		35	0.33	K	LQQLFNHTMFILEQEEYQR	E	Oxidation (HW)	0.0000001000000000000.0	File393 Spectrum7981 scans: 11725
	2	P35579	Myosin-9 OS=Homo sapiens GN=MYH9 PE=1 SV=4	7341	226392	604	272	116	62	56.2	1960	5.5	30827	1	1	0	828.404	2482.19	3	2482.2	-0.0046	0	47.37		35	0.00065	K	LQQLFNHTMFILEQEEYQR	E	Oxidation (HW)	0.0000001000000000000.0	File391 Spectrum7764 scans: 11346
	2	P35579	Myosin-9 OS=Homo sapiens GN=MYH9 PE=1 SV=4	7341	226392	604	272	116	62	56.2	1960	5.5	30828	1	1	0	828.405	2482.19	3	2482.2	-0.0007	0	64.14		35	1.4e-05	K	LQQLFNHTMFILEQEEYQR	E	Oxidation (M)	0.0000000020000000000.0	File393 Spectrum7661 scans: 11312
	2	P35579	Myosin-9 OS=Homo sapiens GN=MYH9 PE=1 SV=4	7341	226392	604	272	116	62	56.2	1960	5.5	30829	1	1	0	828.406	2482.2	3	2482.2	0.0007	0	49.49		35	0.00042	K	LQQLFNHTMFILEQEEYQR	E	Oxidation (M)	0.0000000020000000000.0	File389 Spectrum7534 scans: 11616
	2	P35579	Myosin-9 OS=Homo sapiens GN=MYH9 PE=1 SV=4	7341	226392	604	272	116	62	56.2	1960	5.5	30853	1	1	1	1244.13	2486.24	2	2486.24	0.0004	0	139.13		36	5.1e-13	K	LEGDSTDLSDQIAELQAQIAELK	M			File391 Spectrum11240 scans: 15963
	2	P35579	Myosin-9 OS=Homo sapiens GN=MYH9 PE=1 SV=4	7341	226392	604	272	116	62	56.2	1960	5.5	30854	1	1	1	829.755	2486.24	3	2486.24	0.0048	0	26.54		36	0.091	K	LEGDSTDLSDQIAELQAQIAELK	M			File391 Spectrum11241 scans: 15964
	2	P35579	Myosin-9 OS=Homo sapiens GN=MYH9 PE=1 SV=4	7341	226392	604	272	116	62	56.2	1960	5.5	30857	1	1	1	830.433	2488.28	3	2488.27	0.0092	2	10.16	24	36	3.9	K	LKSMEAEMIQLQEELAAAERAK	R			File391 Spectrum10228 scans: 14549
	2	P35579	Myosin-9 OS=Homo sapiens GN=MYH9 PE=1 SV=4	7341	226392	604	272	116	62	56.2	1960	5.5	30864	1	1	1	1247.09	2492.17	2	2492.17	-0.0015	0	82.87		35	1.8e-07	K	DFSALESQLQDTQELLQEENR	Q			File393 Spectrum10438 scans: 14985
	2	P35579	Myosin-9 OS=Homo sapiens GN=MYH9 PE=1 SV=4	7341	226392	604	272	116	62	56.2	1960	5.5	30865	1	1	1	1247.09	2492.17	2	2492.17	-0.0015	0	83.25		35	1.6e-07	K	DFSALESQLQDTQELLQEENR	Q			File391 Spectrum10507 scans: 14922
	2	P35579	Myosin-9 OS=Homo sapiens GN=MYH9 PE=1 SV=4	7341	226392	604	272	116	62	56.2	1960	5.5	30866	1	1	1	1247.09	2492.17	2	2492.17	-0.0008	0	72.03		35	2.2e-06	K	DFSALESQLQDTQELLQEENR	Q			File391 Spectrum10563 scans: 15001
	2	P35579	Myosin-9 OS=Homo sapiens GN=MYH9 PE=1 SV=4	7341	226392	604	272	116	62	56.2	1960	5.5	30867	1	1	1	831.729	2492.17	3	2492.17	-0.0007	0	54.32		35	0.00013	K	DFSALESQLQDTQELLQEENR	Q			File393 Spectrum10442 scans: 14990
	2	P35579	Myosin-9 OS=Homo sapiens GN=MYH9 PE=1 SV=4	7341	226392	604	272	116	62	56.2	1960	5.5	30868	1	1	1	831.729	2492.17	3	2492.17	-0.0002	0	64.9		35	1.1e-05	K	DFSALESQLQDTQELLQEENR	Q			File391 Spectrum10513 scans: 14930
	2	P35579	Myosin-9 OS=Homo sapiens GN=MYH9 PE=1 SV=4	7341	226392	604	272	116	62	56.2	1960	5.5	30869	1	1	1	1247.09	2492.17	2	2492.17	0.0017	0	102.27		35	2.1e-09	K	DFSALESQLQDTQELLQEENR	Q			File389 Spectrum10129 scans: 14975
	2	P35579	Myosin-9 OS=Homo sapiens GN=MYH9 PE=1 SV=4	7341	226392	604	272	116	62	56.2	1960	5.5	30870	1	1	1	831.73	2492.17	3	2492.17	0.0018	0	87.1		35	6.8e-08	K	DFSALESQLQDTQELLQEENR	Q			File389 Spectrum10130 scans: 14976
	2	P35579	Myosin-9 OS=Homo sapiens GN=MYH9 PE=1 SV=4	7341	226392	604	272	116	62	56.2	1960	5.5	31368	1	1	1	872.452	2614.34	3	2614.33	0.0013	1	54.37		36	0.00015	R	KLEGDSTDLSDQIAELQAQIAELK	M			File391 Spectrum11121 scans: 15812
	2	P35579	Myosin-9 OS=Homo sapiens GN=MYH9 PE=1 SV=4	7341	226392	604	272	116	62	56.2	1960	5.5	31369	1	1	1	872.453	2614.34	3	2614.33	0.0024	1	76.56		36	9e-07	R	KLEGDSTDLSDQIAELQAQIAELK	M			File393 Spectrum11023 scans: 15822
	2	P35579	Myosin-9 OS=Homo sapiens GN=MYH9 PE=1 SV=4	7341	226392	604	272	116	62	56.2	1960	5.5	31470	1	1	1	887.448	2659.32	3	2659.32	-0.0003	1	21.94	30	35	0.25	K	SGFEPASLKEEVGEEAIVELVENGK	K			File391 Spectrum10344 scans: 14701
	2	P35579	Myosin-9 OS=Homo sapiens GN=MYH9 PE=1 SV=4	7341	226392	604	272	116	62	56.2	1960	5.5	31471	1	1	1	887.448	2659.32	3	2659.32	0.0003	1	41.56	30	36	0.0028	K	SGFEPASLKEEVGEEAIVELVENGK	K			File393 Spectrum10277 scans: 14764
	2	P35579	Myosin-9 OS=Homo sapiens GN=MYH9 PE=1 SV=4	7341	226392	604	272	116	62	56.2	1960	5.5	31472	1	1	1	887.448	2659.32	3	2659.32	0.0008	1	31.08	32	36	0.032	K	SGFEPASLKEEVGEEAIVELVENGK	K			File389 Spectrum10025 scans: 14837
	2	P35579	Myosin-9 OS=Homo sapiens GN=MYH9 PE=1 SV=4	7341	226392	604	272	116	62	56.2	1960	5.5	31885	3	1	1	697.861	2787.41	4	2787.42	-0.0035	2	1.78	28	34	20	K	SGFEPASLKEEVGEEAIVELVENGKK	V			File389 Spectrum9171 scans: 13715
	2	P35579	Myosin-9 OS=Homo sapiens GN=MYH9 PE=1 SV=4	7341	226392	604	272	116	62	56.2	1960	5.5	31887	6	1	1	697.862	2787.42	4	2787.42	-0.0004	2	1.78	24	34	20	K	SGFEPASLKEEVGEEAIVELVENGKK	V			File391 Spectrum9502 scans: 13555
	2	P35579	Myosin-9 OS=Homo sapiens GN=MYH9 PE=1 SV=4	7341	226392	604	272	116	62	56.2	1960	5.5	31888	7	1	1	697.862	2787.42	4	2787.42	0.0009	2	2.32	29	34	18	K	SGFEPASLKEEVGEEAIVELVENGKK	V			File389 Spectrum9188 scans: 13739
	2	P35579	Myosin-9 OS=Homo sapiens GN=MYH9 PE=1 SV=4	7341	226392	604	272	116	62	56.2	1960	5.5	31889	1	1	1	930.147	2787.42	3	2787.42	0.0026	2	3.59	22	34	13	K	SGFEPASLKEEVGEEAIVELVENGKK	V			File393 Spectrum9442 scans: 13626
	2	P35579	Myosin-9 OS=Homo sapiens GN=MYH9 PE=1 SV=4	7341	226392	604	272	116	62	56.2	1960	5.5	32795	1	1	1	1006.5	3016.47	3	3016.47	-0.0014	1	36.34		36	0.0098	R	DLGEELEALKTELEDTLDSTAAQQELR	S			File391 Spectrum11374 scans: 16124
	2	P35579	Myosin-9 OS=Homo sapiens GN=MYH9 PE=1 SV=4	7341	226392	604	272	116	62	56.2	1960	5.5	32796	1	1	1	1006.5	3016.47	3	3016.47	0.0012	1	48.57		36	0.00058	R	DLGEELEALKTELEDTLDSTAAQQELR	S			File389 Spectrum10361 scans: 15256
	2	P35579	Myosin-9 OS=Homo sapiens GN=MYH9 PE=1 SV=4	7341	226392	604	272	116	62	56.2	1960	5.5	32797	1	1	1	1006.5	3016.47	3	3016.47	0.0018	1	11.13	31	36	3.2	R	DLGEELEALKTELEDTLDSTAAQQELR	S			File393 Spectrum11249 scans: 16094
	2	P35579	Myosin-9 OS=Homo sapiens GN=MYH9 PE=1 SV=4	7341	226392	604	272	116	62	56.2	1960	5.5	32798	1	1	1	1006.5	3016.47	3	3016.47	0.0023	1	26.37	33	36	0.096	R	DLGEELEALKTELEDTLDSTAAQQELR	S			File393 Spectrum11197 scans: 16031
	2	P35579	Myosin-9 OS=Homo sapiens GN=MYH9 PE=1 SV=4	7341	226392	604	272	116	62	56.2	1960	5.5	32799	1	1	1	1006.5	3016.47	3	3016.47	0.0023	1	52.15		36	0.00025	R	DLGEELEALKTELEDTLDSTAAQQELR	S			File391 Spectrum11352 scans: 16098
	2	P35579	Myosin-9 OS=Homo sapiens GN=MYH9 PE=1 SV=4	7341	226392	604	272	116	62	56.2	1960	5.5	32800	1	1	1	755.126	3016.47	4	3016.47	0.0024	1	32.74	33	36	0.022	R	DLGEELEALKTELEDTLDSTAAQQELR	S			File393 Spectrum11230 scans: 16071
	3	P08670	Vimentin OS=Homo sapiens GN=VIM PE=1 SV=4	7249	53619	477	225	40	21	79	466	5.06	32	1	1	0	351.2	700.385	2	700.387	-0.002	0	23.65		33	0.091	R	SSVPGVR	L			File393 Spectrum115 scans: 1416
	3	P08670	Vimentin OS=Homo sapiens GN=VIM PE=1 SV=4	7249	53619	477	225	40	21	79	466	5.06	33	3	1	0	351.2	700.386	2	700.387	-0.0008	0	14.93		33	0.68	R	SSVPGVR	L			File391 Spectrum94 scans: 1415
	3	P08670	Vimentin OS=Homo sapiens GN=VIM PE=1 SV=4	7249	53619	477	225	40	21	79	466	5.06	34	3	1	0	351.201	700.387	2	700.387	-0.0002	0	13.66		33	0.91	R	SSVPGVR	L			File389 Spectrum142 scans: 2133
	3	P08670	Vimentin OS=Homo sapiens GN=VIM PE=1 SV=4	7249	53619	477	225	40	21	79	466	5.06	35	2	1	0	351.201	700.387	2	700.387	0	0	18.2		33	0.32	R	SSVPGVR	L			File393 Spectrum51 scans: 1156
	3	P08670	Vimentin OS=Homo sapiens GN=VIM PE=1 SV=4	7249	53619	477	225	40	21	79	466	5.06	36	4	1	0	351.201	700.387	2	700.387	0.0003	0	14.33		33	0.78	R	SSVPGVR	L			File389 Spectrum186 scans: 2227
	3	P08670	Vimentin OS=Homo sapiens GN=VIM PE=1 SV=4	7249	53619	477	225	40	21	79	466	5.06	37	3	1	0	351.201	700.387	2	700.387	0.0003	0	14.37		33	0.77	R	SSVPGVR	L			File391 Spectrum50 scans: 1281
	3	P08670	Vimentin OS=Homo sapiens GN=VIM PE=1 SV=4	7249	53619	477	225	40	21	79	466	5.06	1043	1	1	1	435.722	869.429	2	869.428	0.0004	0	20.86		33	0.17	R	FANYIDK	V			File389 Spectrum2035 scans: 4938
	3	P08670	Vimentin OS=Homo sapiens GN=VIM PE=1 SV=4	7249	53619	477	225	40	21	79	466	5.06	1066	1	1	1	436.709	871.403	2	871.404	-0.0004	0	18.76	28	31	0.18	R	SVSSSSYR	R			File389 Spectrum24 scans: 1819
	3	P08670	Vimentin OS=Homo sapiens GN=VIM PE=1 SV=4	7249	53619	477	225	40	21	79	466	5.06	1383	1	1	0	453.219	904.424	2	904.425	-0.0013	0	27.56		33	0.038	K	GTNESLER	Q			File391 Spectrum16 scans: 690
	3	P08670	Vimentin OS=Homo sapiens GN=VIM PE=1 SV=4	7249	53619	477	225	40	21	79	466	5.06	1384	4	1	0	453.219	904.424	2	904.425	-0.0007	0	2.7	24	33	11	K	GTNESLER	Q			File389 Spectrum41 scans: 1873
	3	P08670	Vimentin OS=Homo sapiens GN=VIM PE=1 SV=4	7249	53619	477	225	40	21	79	466	5.06	1385	1	1	0	453.219	904.424	2	904.425	-0.0006	0	11.37	31	33	1.5	K	GTNESLER	Q			File389 Spectrum46 scans: 1889
	3	P08670	Vimentin OS=Homo sapiens GN=VIM PE=1 SV=4	7249	53619	477	225	40	21	79	466	5.06	1386	5	1	0	453.22	904.425	2	904.425	-0.0004	0	6.57		33	4.4	K	GTNESLER	Q			File393 Spectrum39 scans: 488
	3	P08670	Vimentin OS=Homo sapiens GN=VIM PE=1 SV=4	7249	53619	477	225	40	21	79	466	5.06	1388	1	1	0	453.22	904.426	2	904.425	0.0007	0	13.32		33	0.97	K	GTNESLER	Q			File389 Spectrum14 scans: 1796
	3	P08670	Vimentin OS=Homo sapiens GN=VIM PE=1 SV=4	7249	53619	477	225	40	21	79	466	5.06	1401	1	1	0	453.737	905.459	2	905.461	-0.0018	0	7.88	25	35	6	R	FLEQQNK	I			File389 Spectrum191 scans: 2235
	3	P08670	Vimentin OS=Homo sapiens GN=VIM PE=1 SV=4	7249	53619	477	225	40	21	79	466	5.06	1402	6	1	0	453.737	905.46	2	905.461	-0.0011	0	11.14		35	2.8	R	FLEQQNK	I			File391 Spectrum98 scans: 1433
	3	P08670	Vimentin OS=Homo sapiens GN=VIM PE=1 SV=4	7249	53619	477	225	40	21	79	466	5.06	1404	3	1	0	453.737	905.46	2	905.461	-0.0007	0	1.99	27	35	22	R	FLEQQNK	I			File391 Spectrum61 scans: 1335
	3	P08670	Vimentin OS=Homo sapiens GN=VIM PE=1 SV=4	7249	53619	477	225	40	21	79	466	5.06	1405	1	1	0	453.737	905.46	2	905.461	-0.0006	0	27.91		35	0.057	R	FLEQQNK	I			File393 Spectrum50 scans: 1153
	3	P08670	Vimentin OS=Homo sapiens GN=VIM PE=1 SV=4	7249	53619	477	225	40	21	79	466	5.06	1406	7	1	0	453.737	905.46	2	905.461	-0.0006	0	15.75		35	0.94	R	FLEQQNK	I			File391 Spectrum45 scans: 1269
	3	P08670	Vimentin OS=Homo sapiens GN=VIM PE=1 SV=4	7249	53619	477	225	40	21	79	466	5.06	1408	2	1	0	453.738	905.461	2	905.461	0.0002	0	25.64		35	0.098	R	FLEQQNK	I			File389 Spectrum143 scans: 2137
	3	P08670	Vimentin OS=Homo sapiens GN=VIM PE=1 SV=4	7249	53619	477	225	40	21	79	466	5.06	1535	1	1	1	457.732	913.45	2	913.451	-0.0009	0	4.31	24	33	7.7	R	SYVTTSTR	T			File393 Spectrum96 scans: 1365
	3	P08670	Vimentin OS=Homo sapiens GN=VIM PE=1 SV=4	7249	53619	477	225	40	21	79	466	5.06	1536	1	1	1	457.732	913.45	2	913.451	-0.0006	0	14.2	32	32	0.7	R	SYVTTSTR	T			File389 Spectrum202 scans: 2257
	3	P08670	Vimentin OS=Homo sapiens GN=VIM PE=1 SV=4	7249	53619	477	225	40	21	79	466	5.06	1537	1	1	1	457.732	913.45	2	913.451	-0.0005	0	19.48	31	32	0.21	R	SYVTTSTR	T			File391 Spectrum138 scans: 1526
	3	P08670	Vimentin OS=Homo sapiens GN=VIM PE=1 SV=4	7249	53619	477	225	40	21	79	466	5.06	1538	1	1	1	457.732	913.45	2	913.451	-0.0003	0	0.33	20	32	18	R	SYVTTSTR	T			File391 Spectrum78 scans: 1374
	3	P08670	Vimentin OS=Homo sapiens GN=VIM PE=1 SV=4	7249	53619	477	225	40	21	79	466	5.06	1539	1	1	1	457.732	913.45	2	913.451	-0.0002	0	19.12		32	0.23	R	SYVTTSTR	T			File393 Spectrum121 scans: 1440
	3	P08670	Vimentin OS=Homo sapiens GN=VIM PE=1 SV=4	7249	53619	477	225	40	21	79	466	5.06	1540	1	1	1	457.733	913.451	2	913.451	0.0003	0	10.05	28	32	1.9	R	SYVTTSTR	T			File393 Spectrum57 scans: 1214
	3	P08670	Vimentin OS=Homo sapiens GN=VIM PE=1 SV=4	7249	53619	477	225	40	21	79	466	5.06	1542	1	1	1	457.733	913.451	2	913.451	0.0005	0	10.52	27	32	1.7	R	SYVTTSTR	T			File391 Spectrum106 scans: 1448
	3	P08670	Vimentin OS=Homo sapiens GN=VIM PE=1 SV=4	7249	53619	477	225	40	21	79	466	5.06	1543	1	1	1	457.733	913.451	2	913.451	0.0006	0	8.67	24	32	2.6	R	SYVTTSTR	T			File393 Spectrum117 scans: 1424
	3	P08670	Vimentin OS=Homo sapiens GN=VIM PE=1 SV=4	7249	53619	477	225	40	21	79	466	5.06	1684	2	1	0	466.738	931.46	2	931.461	-0.0007	0	11.34		35	2.5	K	LLEGEESR	I			File391 Spectrum127 scans: 1492
	3	P08670	Vimentin OS=Homo sapiens GN=VIM PE=1 SV=4	7249	53619	477	225	40	21	79	466	5.06	1685	2	1	0	466.738	931.461	2	931.461	-0.0006	0	13.61		35	1.4	K	LLEGEESR	I			File393 Spectrum94 scans: 1353
	3	P08670	Vimentin OS=Homo sapiens GN=VIM PE=1 SV=4	7249	53619	477	225	40	21	79	466	5.06	1686	1	1	0	466.738	931.461	2	931.461	-0.0006	0	22.97		35	0.16	K	LLEGEESR	I			File389 Spectrum273 scans: 2397
	3	P08670	Vimentin OS=Homo sapiens GN=VIM PE=1 SV=4	7249	53619	477	225	40	21	79	466	5.06	1687	1	1	0	466.738	931.461	2	931.461	-0.0001	0	12.31	33	34	1.7	K	LLEGEESR	I			File391 Spectrum162 scans: 1592
	3	P08670	Vimentin OS=Homo sapiens GN=VIM PE=1 SV=4	7249	53619	477	225	40	21	79	466	5.06	3437	1	1	1	512.259	1022.5	2	1022.5	-0.0008	0	28.29		33	0.034	R	QQYESVAAK	N			File389 Spectrum147 scans: 2145
	3	P08670	Vimentin OS=Homo sapiens GN=VIM PE=1 SV=4	7249	53619	477	225	40	21	79	466	5.06	3781	1	1	1	523.768	1045.52	2	1045.52	-0.0005	0	31.54		35	0.028	K	LQEEMLQR	E			File393 Spectrum1376 scans: 3623
	3	P08670	Vimentin OS=Homo sapiens GN=VIM PE=1 SV=4	7249	53619	477	225	40	21	79	466	5.06	3782	1	1	1	523.768	1045.52	2	1045.52	-0.0005	0	36.17		35	0.0096	K	LQEEMLQR	E			File391 Spectrum1524 scans: 3759
	3	P08670	Vimentin OS=Homo sapiens GN=VIM PE=1 SV=4	7249	53619	477	225	40	21	79	466	5.06	3783	1	1	1	523.768	1045.52	2	1045.52	-0.0004	0	34.64		35	0.014	K	LQEEMLQR	E			File391 Spectrum1555 scans: 3797
	3	P08670	Vimentin OS=Homo sapiens GN=VIM PE=1 SV=4	7249	53619	477	225	40	21	79	466	5.06	3784	1	1	1	523.768	1045.52	2	1045.52	-0.0004	0	29.43		35	0.045	K	LQEEMLQR	E			File393 Spectrum1348 scans: 3589
	3	P08670	Vimentin OS=Homo sapiens GN=VIM PE=1 SV=4	7249	53619	477	225	40	21	79	466	5.06	4123	10	1	1	530.767	1059.52	2	1059.52	-0.0008	0	0.95		34	23	R	QVDQLTNDK	A			File389 Spectrum198 scans: 2250
	3	P08670	Vimentin OS=Homo sapiens GN=VIM PE=1 SV=4	7249	53619	477	225	40	21	79	466	5.06	4124	1	1	1	530.767	1059.52	2	1059.52	-0.0006	0	9.99	31	34	2.9	R	QVDQLTNDK	A			File393 Spectrum55 scans: 1209
	3	P08670	Vimentin OS=Homo sapiens GN=VIM PE=1 SV=4	7249	53619	477	225	40	21	79	466	5.06	4125	1	1	1	530.767	1059.52	2	1059.52	-0.0005	0	29.97		34	0.027	R	QVDQLTNDK	A			File391 Spectrum58 scans: 1330
	3	P08670	Vimentin OS=Homo sapiens GN=VIM PE=1 SV=4	7249	53619	477	225	40	21	79	466	5.06	4126	5	1	1	530.767	1059.52	2	1059.52	-0.0004	0	2.53		34	15	R	QVDQLTNDK	A			File389 Spectrum113 scans: 2076
	3	P08670	Vimentin OS=Homo sapiens GN=VIM PE=1 SV=4	7249	53619	477	225	40	21	79	466	5.06	4127	1	1	1	530.767	1059.52	2	1059.52	-0.0003	0	8.59	29	34	3.8	R	QVDQLTNDK	A			File389 Spectrum181 scans: 2213
	3	P08670	Vimentin OS=Homo sapiens GN=VIM PE=1 SV=4	7249	53619	477	225	40	21	79	466	5.06	4128	4	1	1	530.767	1059.52	2	1059.52	0.0003	0	10.94		34	2.2	R	QVDQLTNDK	A			File389 Spectrum183 scans: 2216
	3	P08670	Vimentin OS=Homo sapiens GN=VIM PE=1 SV=4	7249	53619	477	225	40	21	79	466	5.06	4129	4	1	1	530.767	1059.52	2	1059.52	0.0003	0	1.1	28	34	21	R	QVDQLTNDK	A			File391 Spectrum67 scans: 1345
	3	P08670	Vimentin OS=Homo sapiens GN=VIM PE=1 SV=4	7249	53619	477	225	40	21	79	466	5.06	4135	1	1	0	530.784	1059.55	2	1059.56	-0.0016	1	24.42	34	36	0.17	R	KLLEGEESR	I			File391 Spectrum139 scans: 1528
	3	P08670	Vimentin OS=Homo sapiens GN=VIM PE=1 SV=4	7249	53619	477	225	40	21	79	466	5.06	4136	1	1	0	530.785	1059.55	2	1059.56	-0.0012	1	34.21		36	0.017	R	KLLEGEESR	I			File393 Spectrum76 scans: 1290
	3	P08670	Vimentin OS=Homo sapiens GN=VIM PE=1 SV=4	7249	53619	477	225	40	21	79	466	5.06	4137	1	1	0	530.785	1059.56	2	1059.56	-0.001	1	15.01		36	1.5	R	KLLEGEESR	I			File391 Spectrum93 scans: 1412
	3	P08670	Vimentin OS=Homo sapiens GN=VIM PE=1 SV=4	7249	53619	477	225	40	21	79	466	5.06	4138	1	1	0	530.785	1059.56	2	1059.56	-0.001	1	8.44	28	36	6.6	R	KLLEGEESR	I			File393 Spectrum126 scans: 1462
	3	P08670	Vimentin OS=Homo sapiens GN=VIM PE=1 SV=4	7249	53619	477	225	40	21	79	466	5.06	4139	1	1	0	530.785	1059.56	2	1059.56	-0.001	1	22.28		36	0.27	R	KLLEGEESR	I			File391 Spectrum102 scans: 1440
	3	P08670	Vimentin OS=Homo sapiens GN=VIM PE=1 SV=4	7249	53619	477	225	40	21	79	466	5.06	4140	1	1	0	530.785	1059.56	2	1059.56	-0.0007	1	28.69		36	0.062	R	KLLEGEESR	I			File389 Spectrum201 scans: 2256
	3	P08670	Vimentin OS=Homo sapiens GN=VIM PE=1 SV=4	7249	53619	477	225	40	21	79	466	5.06	4141	1	1	0	530.785	1059.56	2	1059.56	-0.0004	1	53.01		36	0.00021	R	KLLEGEESR	I			File389 Spectrum207 scans: 2270
	3	P08670	Vimentin OS=Homo sapiens GN=VIM PE=1 SV=4	7249	53619	477	225	40	21	79	466	5.06	4142	1	1	0	530.785	1059.56	2	1059.56	0.0002	1	7.12	33	36	8.3	R	KLLEGEESR	I			File393 Spectrum127 scans: 1467
	3	P08670	Vimentin OS=Homo sapiens GN=VIM PE=1 SV=4	7249	53619	477	225	40	21	79	466	5.06	4143	1	1	0	530.786	1059.56	2	1059.56	0.0009	1	16.02	35	35	0.92	R	KLLEGEESR	I			File391 Spectrum140 scans: 1532
	3	P08670	Vimentin OS=Homo sapiens GN=VIM PE=1 SV=4	7249	53619	477	225	40	21	79	466	5.06	4179	1	1	1	531.765	1061.52	2	1061.52	-0.0013	0	4.59	30	35	12	K	LQEEMLQR	E	Oxidation (M)	0.00002000.0	File393 Spectrum1345 scans: 3585
	3	P08670	Vimentin OS=Homo sapiens GN=VIM PE=1 SV=4	7249	53619	477	225	40	21	79	466	5.06	4180	1	1	1	531.765	1061.52	2	1061.52	-0.0011	0	33.8		35	0.015	K	LQEEMLQR	E	Oxidation (M)	0.00002000.0	File389 Spectrum1889 scans: 4761
	3	P08670	Vimentin OS=Homo sapiens GN=VIM PE=1 SV=4	7249	53619	477	225	40	21	79	466	5.06	4181	1	1	1	531.766	1061.52	2	1061.52	-0.0007	0	36.86		35	0.0074	K	LQEEMLQR	E	Oxidation (M)	0.00002000.0	File393 Spectrum270 scans: 1918
	3	P08670	Vimentin OS=Homo sapiens GN=VIM PE=1 SV=4	7249	53619	477	225	40	21	79	466	5.06	4182	2	1	1	531.766	1061.52	2	1061.52	-0.0007	0	13.22		35	1.7	K	LQEEMLQR	E	Oxidation (M)	0.00002000.0	File389 Spectrum595 scans: 3059
	3	P08670	Vimentin OS=Homo sapiens GN=VIM PE=1 SV=4	7249	53619	477	225	40	21	79	466	5.06	4183	1	1	1	531.766	1061.52	2	1061.52	-0.0006	0	16.28		35	0.81	K	LQEEMLQR	E	Oxidation (M)	0.00002000.0	File391 Spectrum1530 scans: 3766
	3	P08670	Vimentin OS=Homo sapiens GN=VIM PE=1 SV=4	7249	53619	477	225	40	21	79	466	5.06	4184	1	1	1	531.766	1061.52	2	1061.52	-0.0004	0	16.41		35	0.79	K	LQEEMLQR	E	Oxidation (M)	0.00002000.0	File393 Spectrum237 scans: 1827
	3	P08670	Vimentin OS=Homo sapiens GN=VIM PE=1 SV=4	7249	53619	477	225	40	21	79	466	5.06	4185	3	1	1	531.766	1061.52	2	1061.52	-0.0003	0	8.19	29	35	5.2	K	LQEEMLQR	E	Oxidation (M)	0.00002000.0	File389 Spectrum537 scans: 2953
	3	P08670	Vimentin OS=Homo sapiens GN=VIM PE=1 SV=4	7249	53619	477	225	40	21	79	466	5.06	4186	1	1	1	531.766	1061.52	2	1061.52	-0.0003	0	15.32		35	1	K	LQEEMLQR	E	Oxidation (M)	0.00002000.0	File393 Spectrum322 scans: 2022
	3	P08670	Vimentin OS=Homo sapiens GN=VIM PE=1 SV=4	7249	53619	477	225	40	21	79	466	5.06	4187	1	1	1	531.766	1061.52	2	1061.52	-0.0003	0	9.32		35	4	K	LQEEMLQR	E	Oxidation (M)	0.00002000.0	File391 Spectrum331 scans: 2056
	3	P08670	Vimentin OS=Homo sapiens GN=VIM PE=1 SV=4	7249	53619	477	225	40	21	79	466	5.06	4188	1	1	1	531.766	1061.52	2	1061.52	-0.0001	0	38.34		35	0.005	K	LQEEMLQR	E	Oxidation (M)	0.00002000.0	File391 Spectrum378 scans: 2149
	3	P08670	Vimentin OS=Homo sapiens GN=VIM PE=1 SV=4	7249	53619	477	225	40	21	79	466	5.06	4189	1	1	1	531.766	1061.52	2	1061.52	0.0002	0	35.16		35	0.01	K	LQEEMLQR	E	Oxidation (M)	0.00002000.0	File391 Spectrum290 scans: 1965
	3	P08670	Vimentin OS=Homo sapiens GN=VIM PE=1 SV=4	7249	53619	477	225	40	21	79	466	5.06	4190	1	1	1	531.766	1061.52	2	1061.52	0.0005	0	18.72		35	0.46	K	LQEEMLQR	E	Oxidation (M)	0.00002000.0	File389 Spectrum535 scans: 2949
	3	P08670	Vimentin OS=Homo sapiens GN=VIM PE=1 SV=4	7249	53619	477	225	40	21	79	466	5.06	4389	1	1	1	538.755	1075.5	2	1075.5	-0.0017	0	20.75		32	0.15	R	DNLAEDIMR	L			File389 Spectrum5532 scans: 9179
	3	P08670	Vimentin OS=Homo sapiens GN=VIM PE=1 SV=4	7249	53619	477	225	40	21	79	466	5.06	4390	1	1	1	538.755	1075.5	2	1075.5	-0.0012	0	37.52		32	0.0032	R	DNLAEDIMR	L			File391 Spectrum5541 scans: 8644
	3	P08670	Vimentin OS=Homo sapiens GN=VIM PE=1 SV=4	7249	53619	477	225	40	21	79	466	5.06	4391	1	1	1	538.755	1075.5	2	1075.5	-0.0011	0	39.88		32	0.0018	R	DNLAEDIMR	L			File393 Spectrum5400 scans: 8539
	3	P08670	Vimentin OS=Homo sapiens GN=VIM PE=1 SV=4	7249	53619	477	225	40	21	79	466	5.06	4393	1	1	1	538.756	1075.5	2	1075.5	0.0012	0	6.07	26	32	4.7	R	DNLAEDIMR	L			File391 Spectrum5953 scans: 9148
	3	P08670	Vimentin OS=Homo sapiens GN=VIM PE=1 SV=4	7249	53619	477	225	40	21	79	466	5.06	4825	1	1	1	544.769	1087.52	2	1087.53	-0.0016	0	18.5		33	0.32	R	QDVDNASLAR	L			File393 Spectrum176 scans: 1621
	3	P08670	Vimentin OS=Homo sapiens GN=VIM PE=1 SV=4	7249	53619	477	225	40	21	79	466	5.06	4826	1	1	1	544.769	1087.52	2	1087.53	-0.0016	0	20.95		33	0.18	R	QDVDNASLAR	L			File389 Spectrum374 scans: 2626
	3	P08670	Vimentin OS=Homo sapiens GN=VIM PE=1 SV=4	7249	53619	477	225	40	21	79	466	5.06	4827	1	1	1	544.77	1087.52	2	1087.53	-0.0012	0	10.83	32	33	1.9	R	QDVDNASLAR	L			File393 Spectrum206 scans: 1713
	3	P08670	Vimentin OS=Homo sapiens GN=VIM PE=1 SV=4	7249	53619	477	225	40	21	79	466	5.06	4828	1	1	1	544.77	1087.52	2	1087.53	-0.001	0	7.25		33	4.3	R	QDVDNASLAR	L			File393 Spectrum178 scans: 1626
	3	P08670	Vimentin OS=Homo sapiens GN=VIM PE=1 SV=4	7249	53619	477	225	40	21	79	466	5.06	4829	1	1	1	544.77	1087.53	2	1087.53	-0.0007	0	10.58	31	33	2	R	QDVDNASLAR	L			File389 Spectrum318 scans: 2510
	3	P08670	Vimentin OS=Homo sapiens GN=VIM PE=1 SV=4	7249	53619	477	225	40	21	79	466	5.06	4830	1	1	1	544.77	1087.53	2	1087.53	-0.0004	0	6.69	30	33	4.9	R	QDVDNASLAR	L			File389 Spectrum334 scans: 2537
	3	P08670	Vimentin OS=Homo sapiens GN=VIM PE=1 SV=4	7249	53619	477	225	40	21	79	466	5.06	4831	3	1	1	544.77	1087.53	2	1087.53	-0.0004	0	8.11	31	33	3.5	R	QDVDNASLAR	L			File391 Spectrum226 scans: 1797
	3	P08670	Vimentin OS=Homo sapiens GN=VIM PE=1 SV=4	7249	53619	477	225	40	21	79	466	5.06	4832	1	1	1	544.77	1087.53	2	1087.53	-0.0002	0	29.96		33	0.022	R	QDVDNASLAR	L			File391 Spectrum196 scans: 1702
	3	P08670	Vimentin OS=Homo sapiens GN=VIM PE=1 SV=4	7249	53619	477	225	40	21	79	466	5.06	4833	1	1	1	544.77	1087.53	2	1087.53	0.0006	0	12.42		33	1.4	R	QDVDNASLAR	L			File391 Spectrum208 scans: 1737
	3	P08670	Vimentin OS=Homo sapiens GN=VIM PE=1 SV=4	7249	53619	477	225	40	21	79	466	5.06	4834	1	1	1	544.77	1087.53	2	1087.53	0.0007	0	18.62		33	0.33	R	QDVDNASLAR	L			File393 Spectrum153 scans: 1551
	3	P08670	Vimentin OS=Homo sapiens GN=VIM PE=1 SV=4	7249	53619	477	225	40	21	79	466	5.06	4942	1	1	1	546.753	1091.49	2	1091.49	-0.0009	0	42.69		31	0.00077	R	DNLAEDIMR	L	Oxidation (M)	0.000000020.0	File389 Spectrum3019 scans: 6131
	3	P08670	Vimentin OS=Homo sapiens GN=VIM PE=1 SV=4	7249	53619	477	225	40	21	79	466	5.06	4943	1	1	1	546.753	1091.49	2	1091.49	-0.0005	0	58.64		31	2e-05	R	DNLAEDIMR	L	Oxidation (M)	0.000000020.0	File393 Spectrum2291 scans: 4758
	3	P08670	Vimentin OS=Homo sapiens GN=VIM PE=1 SV=4	7249	53619	477	225	40	21	79	466	5.06	4944	1	1	1	546.753	1091.49	2	1091.49	-0.0004	0	34.68		31	0.0049	R	DNLAEDIMR	L	Oxidation (M)	0.000000020.0	File391 Spectrum2487 scans: 4938
	3	P08670	Vimentin OS=Homo sapiens GN=VIM PE=1 SV=4	7249	53619	477	225	40	21	79	466	5.06	4945	1	1	1	546.753	1091.49	2	1091.49	-0.0002	0	16.08		31	0.35	R	DNLAEDIMR	L	Oxidation (M)	0.000000020.0	File393 Spectrum2530 scans: 5047
	3	P08670	Vimentin OS=Homo sapiens GN=VIM PE=1 SV=4	7249	53619	477	225	40	21	79	466	5.06	4946	1	1	1	546.753	1091.49	2	1091.49	-0.0002	0	48.75		31	0.00019	R	DNLAEDIMR	L	Oxidation (M)	0.000000020.0	File391 Spectrum2356 scans: 4780
	3	P08670	Vimentin OS=Homo sapiens GN=VIM PE=1 SV=4	7249	53619	477	225	40	21	79	466	5.06	4947	1	1	1	546.753	1091.49	2	1091.49	0	0	21.03		31	0.11	R	DNLAEDIMR	L	Oxidation (M)	0.000000020.0	File391 Spectrum2712 scans: 5209
	3	P08670	Vimentin OS=Homo sapiens GN=VIM PE=1 SV=4	7249	53619	477	225	40	21	79	466	5.06	4948	1	1	1	546.753	1091.49	2	1091.49	0	0	33.52		31	0.0063	R	DNLAEDIMR	L	Oxidation (M)	0.000000020.0	File391 Spectrum2722 scans: 5221
	3	P08670	Vimentin OS=Homo sapiens GN=VIM PE=1 SV=4	7249	53619	477	225	40	21	79	466	5.06	4949	1	1	1	546.753	1091.49	2	1091.49	0	0	48.45		31	0.0002	R	DNLAEDIMR	L	Oxidation (M)	0.000000020.0	File389 Spectrum2807 scans: 5875
	3	P08670	Vimentin OS=Homo sapiens GN=VIM PE=1 SV=4	7249	53619	477	225	40	21	79	466	5.06	4950	1	1	1	546.753	1091.49	2	1091.49	0	0	41.2		31	0.0011	R	DNLAEDIMR	L	Oxidation (M)	0.000000020.0	File393 Spectrum2162 scans: 4602
	3	P08670	Vimentin OS=Homo sapiens GN=VIM PE=1 SV=4	7249	53619	477	225	40	21	79	466	5.06	4951	1	1	1	546.753	1091.49	2	1091.49	0.0001	0	32.54		31	0.0079	R	DNLAEDIMR	L	Oxidation (M)	0.000000020.0	File389 Spectrum2673 scans: 5714
	3	P08670	Vimentin OS=Homo sapiens GN=VIM PE=1 SV=4	7249	53619	477	225	40	21	79	466	5.06	4978	1	1	1	547.267	1092.52	2	1092.52	0.0001	0	73.49		34	1.2e-06	K	FADLSEAANR	N			File393 Spectrum1667 scans: 3984
	3	P08670	Vimentin OS=Homo sapiens GN=VIM PE=1 SV=4	7249	53619	477	225	40	21	79	466	5.06	4979	1	1	1	547.268	1092.52	2	1092.52	0.0006	0	62.97		34	1.5e-05	K	FADLSEAANR	N			File389 Spectrum2187 scans: 5121
	3	P08670	Vimentin OS=Homo sapiens GN=VIM PE=1 SV=4	7249	53619	477	225	40	21	79	466	5.06	4980	1	1	1	547.268	1092.52	2	1092.52	0.0011	0	69.69		34	3.1e-06	K	FADLSEAANR	N			File391 Spectrum1868 scans: 4183
	3	P08670	Vimentin OS=Homo sapiens GN=VIM PE=1 SV=4	7249	53619	477	225	40	21	79	466	5.06	5442	1	1	0	558.287	1114.56	2	1114.56	-0.0017	0	30.29		33	0.023	K	VELQELNDR	F			File389 Spectrum2636 scans: 5669
	3	P08670	Vimentin OS=Homo sapiens GN=VIM PE=1 SV=4	7249	53619	477	225	40	21	79	466	5.06	5443	1	1	0	558.288	1114.56	2	1114.56	-0.0013	0	9.28	23	33	2.9	K	VELQELNDR	F			File391 Spectrum1787 scans: 4083
	3	P08670	Vimentin OS=Homo sapiens GN=VIM PE=1 SV=4	7249	53619	477	225	40	21	79	466	5.06	5444	1	1	0	558.288	1114.56	2	1114.56	-0.0009	0	42.3		33	0.0015	K	VELQELNDR	F			File393 Spectrum2136 scans: 4570
	3	P08670	Vimentin OS=Homo sapiens GN=VIM PE=1 SV=4	7249	53619	477	225	40	21	79	466	5.06	5445	1	1	0	558.288	1114.56	2	1114.56	-0.0005	0	38.83		33	0.0032	K	VELQELNDR	F			File393 Spectrum1589 scans: 3888
	3	P08670	Vimentin OS=Homo sapiens GN=VIM PE=1 SV=4	7249	53619	477	225	40	21	79	466	5.06	5446	1	1	0	558.288	1114.56	2	1114.56	-0.0003	0	33.14		33	0.012	K	VELQELNDR	F			File389 Spectrum2133 scans: 5056
	3	P08670	Vimentin OS=Homo sapiens GN=VIM PE=1 SV=4	7249	53619	477	225	40	21	79	466	5.06	5447	1	1	0	558.288	1114.56	2	1114.56	-0.0002	0	43.02		33	0.0012	K	VELQELNDR	F			File391 Spectrum2335 scans: 4754
	3	P08670	Vimentin OS=Homo sapiens GN=VIM PE=1 SV=4	7249	53619	477	225	40	21	79	466	5.06	5513	1	1	1	559.779	1117.54	2	1117.54	-0.0004	0	13.61	32	35	1.4	R	LQDEIQNMK	E			File389 Spectrum1935 scans: 4817
	3	P08670	Vimentin OS=Homo sapiens GN=VIM PE=1 SV=4	7249	53619	477	225	40	21	79	466	5.06	5514	1	1	1	559.779	1117.54	2	1117.54	0.0002	0	5.31	28	35	11	R	LQDEIQNMK	E			File393 Spectrum1367 scans: 3612
	3	P08670	Vimentin OS=Homo sapiens GN=VIM PE=1 SV=4	7249	53619	477	225	40	21	79	466	5.06	5588	1	1	0	561.294	1120.57	2	1120.58	-0.0026	0	6.12	28	35	7.9	R	EYQDLLNVK	M			File391 Spectrum4477 scans: 7355
	3	P08670	Vimentin OS=Homo sapiens GN=VIM PE=1 SV=4	7249	53619	477	225	40	21	79	466	5.06	5589	1	1	0	561.295	1120.58	2	1120.58	-0.0011	0	5.62	23	35	8.9	R	EYQDLLNVK	M			File393 Spectrum4184 scans: 7065
	3	P08670	Vimentin OS=Homo sapiens GN=VIM PE=1 SV=4	7249	53619	477	225	40	21	79	466	5.06	5590	1	1	0	561.295	1120.58	2	1120.58	-0.0011	0	25.31		35	0.095	R	EYQDLLNVK	M			File393 Spectrum4327 scans: 7239
	3	P08670	Vimentin OS=Homo sapiens GN=VIM PE=1 SV=4	7249	53619	477	225	40	21	79	466	5.06	5591	1	1	0	561.295	1120.58	2	1120.58	-0.0005	0	30.18		35	0.031	R	EYQDLLNVK	M			File389 Spectrum4563 scans: 8008
	3	P08670	Vimentin OS=Homo sapiens GN=VIM PE=1 SV=4	7249	53619	477	225	40	21	79	466	5.06	6000	1	1	1	567.776	1133.54	2	1133.54	-0.0016	0	8.68	29	34	3.9	R	LQDEIQNMK	E	Oxidation (M)	0.000000020.0	File391 Spectrum169 scans: 1624
	3	P08670	Vimentin OS=Homo sapiens GN=VIM PE=1 SV=4	7249	53619	477	225	40	21	79	466	5.06	6002	4	1	1	567.776	1133.54	2	1133.54	-0.0008	0	6.74	31	34	6.1	R	LQDEIQNMK	E	Oxidation (M)	0.000000020.0	File389 Spectrum350 scans: 2576
	3	P08670	Vimentin OS=Homo sapiens GN=VIM PE=1 SV=4	7249	53619	477	225	40	21	79	466	5.06	6004	1	1	1	567.776	1133.54	2	1133.54	-0.0007	0	8.31	29	34	4.2	R	LQDEIQNMK	E	Oxidation (M)	0.000000020.0	File389 Spectrum1926 scans: 4806
	3	P08670	Vimentin OS=Homo sapiens GN=VIM PE=1 SV=4	7249	53619	477	225	40	21	79	466	5.06	6005	1	1	1	567.776	1133.54	2	1133.54	-0.0005	0	3.94	24	34	12	R	LQDEIQNMK	E	Oxidation (M)	0.000000020.0	File393 Spectrum1393 scans: 3643
	3	P08670	Vimentin OS=Homo sapiens GN=VIM PE=1 SV=4	7249	53619	477	225	40	21	79	466	5.06	6006	2	1	1	567.777	1133.54	2	1133.54	-0.0002	0	10.72		34	2.4	R	LQDEIQNMK	E	Oxidation (M)	0.000000020.0	File391 Spectrum209 scans: 1738
	3	P08670	Vimentin OS=Homo sapiens GN=VIM PE=1 SV=4	7249	53619	477	225	40	21	79	466	5.06	6007	5	1	1	567.777	1133.54	2	1133.54	0	0	3.01	33	35	17	R	LQDEIQNMK	E	Oxidation (M)	0.000000020.0	File391 Spectrum1556 scans: 3798
	3	P08670	Vimentin OS=Homo sapiens GN=VIM PE=1 SV=4	7249	53619	477	225	40	21	79	466	5.06	6008	4	1	1	567.777	1133.54	2	1133.54	0.0001	0	2.63	28	35	18	R	LQDEIQNMK	E	Oxidation (M)	0.000000020.0	File391 Spectrum190 scans: 1684
	3	P08670	Vimentin OS=Homo sapiens GN=VIM PE=1 SV=4	7249	53619	477	225	40	21	79	466	5.06	7120	1	1	1	585.36	1168.71	2	1168.71	-0.0014	0	2.15		29	5	K	ILLAELEQLK	G			File393 Spectrum8972 scans: 12989
	3	P08670	Vimentin OS=Homo sapiens GN=VIM PE=1 SV=4	7249	53619	477	225	40	21	79	466	5.06	7121	1	1	1	585.36	1168.71	2	1168.71	-0.0008	0	12.58		28	0.43	K	ILLAELEQLK	G			File391 Spectrum8767 scans: 12605
	3	P08670	Vimentin OS=Homo sapiens GN=VIM PE=1 SV=4	7249	53619	477	225	40	21	79	466	5.06	7122	1	1	1	585.36	1168.71	2	1168.71	-0.0005	0	12.19		28	0.47	K	ILLAELEQLK	G			File389 Spectrum8678 scans: 13069
	3	P08670	Vimentin OS=Homo sapiens GN=VIM PE=1 SV=4	7249	53619	477	225	40	21	79	466	5.06	7123	1	1	1	585.36	1168.71	2	1168.71	-0.0004	0	27.46		29	0.017	K	ILLAELEQLK	G			File389 Spectrum8475 scans: 12807
	3	P08670	Vimentin OS=Homo sapiens GN=VIM PE=1 SV=4	7249	53619	477	225	40	21	79	466	5.06	7124	1	1	1	585.361	1168.71	2	1168.71	0	0	48.17		29	0.00014	K	ILLAELEQLK	G			File393 Spectrum8231 scans: 12037
	3	P08670	Vimentin OS=Homo sapiens GN=VIM PE=1 SV=4	7249	53619	477	225	40	21	79	466	5.06	7125	1	1	1	585.361	1168.71	2	1168.71	0.0001	0	7.07	27	29	1.9	K	ILLAELEQLK	G			File389 Spectrum8909 scans: 13370
	3	P08670	Vimentin OS=Homo sapiens GN=VIM PE=1 SV=4	7249	53619	477	225	40	21	79	466	5.06	7126	1	1	1	585.361	1168.71	2	1168.71	0.0001	0	60.52		29	8.4e-06	K	ILLAELEQLK	G			File391 Spectrum8344 scans: 12072
	3	P08670	Vimentin OS=Homo sapiens GN=VIM PE=1 SV=4	7249	53619	477	225	40	21	79	466	5.06	7127	1	1	1	585.361	1168.71	2	1168.71	0.0004	0	7.01	24	29	1.9	K	ILLAELEQLK	G			File393 Spectrum8983 scans: 13004
	3	P08670	Vimentin OS=Homo sapiens GN=VIM PE=1 SV=4	7249	53619	477	225	40	21	79	466	5.06	7128	1	1	1	585.361	1168.71	2	1168.71	0.0006	0	37.65		29	0.0016	K	ILLAELEQLK	G			File393 Spectrum8478 scans: 12351
	3	P08670	Vimentin OS=Homo sapiens GN=VIM PE=1 SV=4	7249	53619	477	225	40	21	79	466	5.06	7129	1	1	1	585.361	1168.71	2	1168.71	0.0009	0	55.77		29	2.6e-05	K	ILLAELEQLK	G			File391 Spectrum8621 scans: 12418
	3	P08670	Vimentin OS=Homo sapiens GN=VIM PE=1 SV=4	7249	53619	477	225	40	21	79	466	5.06	7130	1	1	1	585.361	1168.71	2	1168.71	0.0011	0	59.48		29	1.1e-05	K	ILLAELEQLK	G			File393 Spectrum8346 scans: 12188
	3	P08670	Vimentin OS=Homo sapiens GN=VIM PE=1 SV=4	7249	53619	477	225	40	21	79	466	5.06	7131	1	1	1	585.361	1168.71	2	1168.71	0.0012	0	8.89	27	29	1.3	K	ILLAELEQLK	G			File393 Spectrum8703 scans: 12634
	3	P08670	Vimentin OS=Homo sapiens GN=VIM PE=1 SV=4	7249	53619	477	225	40	21	79	466	5.06	7132	1	1	1	585.361	1168.71	2	1168.71	0.0013	0	61.17		29	7.5e-06	K	ILLAELEQLK	G			File389 Spectrum8220 scans: 12484
	3	P08670	Vimentin OS=Homo sapiens GN=VIM PE=1 SV=4	7249	53619	477	225	40	21	79	466	5.06	7133	1	1	1	585.361	1168.71	2	1168.71	0.0013	0	65.96		29	2.5e-06	K	ILLAELEQLK	G			File391 Spectrum8460 scans: 12222
	3	P08670	Vimentin OS=Homo sapiens GN=VIM PE=1 SV=4	7249	53619	477	225	40	21	79	466	5.06	7134	1	1	1	585.361	1168.71	2	1168.71	0.0017	0	14.42		29	0.35	K	ILLAELEQLK	G			File389 Spectrum8699 scans: 13097
	3	P08670	Vimentin OS=Homo sapiens GN=VIM PE=1 SV=4	7249	53619	477	225	40	21	79	466	5.06	7135	1	1	1	585.361	1168.71	2	1168.71	0.0017	0	12.9		29	0.5	K	ILLAELEQLK	G			File389 Spectrum8653 scans: 13036
	3	P08670	Vimentin OS=Homo sapiens GN=VIM PE=1 SV=4	7249	53619	477	225	40	21	79	466	5.06	7136	1	1	1	585.362	1168.71	2	1168.71	0.0023	0	56.58		29	1.9e-05	K	ILLAELEQLK	G			File389 Spectrum8097 scans: 12327
	3	P08670	Vimentin OS=Homo sapiens GN=VIM PE=1 SV=4	7249	53619	477	225	40	21	79	466	5.06	9742	1	1	1	627.787	1253.56	2	1253.56	-0.001	0	45.53		32	0.00052	R	LGDLYEEEMR	E			File393 Spectrum3827 scans: 6635
	3	P08670	Vimentin OS=Homo sapiens GN=VIM PE=1 SV=4	7249	53619	477	225	40	21	79	466	5.06	9743	1	1	1	627.787	1253.56	2	1253.56	-0.0006	0	56.84		32	3.9e-05	R	LGDLYEEEMR	E			File389 Spectrum4110 scans: 7460
	3	P08670	Vimentin OS=Homo sapiens GN=VIM PE=1 SV=4	7249	53619	477	225	40	21	79	466	5.06	9744	1	1	1	627.787	1253.56	2	1253.56	-0.0006	0	55.93		32	4.8e-05	R	LGDLYEEEMR	E			File391 Spectrum4003 scans: 6782
	3	P08670	Vimentin OS=Homo sapiens GN=VIM PE=1 SV=4	7249	53619	477	225	40	21	79	466	5.06	9745	1	1	1	627.787	1253.56	2	1253.56	-0.0003	0	56.15		32	4.6e-05	R	LGDLYEEEMR	E			File393 Spectrum3840 scans: 6651
	3	P08670	Vimentin OS=Homo sapiens GN=VIM PE=1 SV=4	7249	53619	477	225	40	21	79	466	5.06	9746	1	1	1	627.788	1253.56	2	1253.56	0.0015	0	26.37		32	0.045	R	LGDLYEEEMR	E			File393 Spectrum3954 scans: 6788
	3	P08670	Vimentin OS=Homo sapiens GN=VIM PE=1 SV=4	7249	53619	477	225	40	21	79	466	5.06	10229	1	1	1	635.784	1269.55	2	1269.55	-0.0008	0	45.41		29	0.00023	R	LGDLYEEEMR	E	Oxidation (M)	0.0000000020.0	File391 Spectrum2405 scans: 4839
	3	P08670	Vimentin OS=Homo sapiens GN=VIM PE=1 SV=4	7249	53619	477	225	40	21	79	466	5.06	10231	1	1	1	635.784	1269.55	2	1269.55	-0.0005	0	44.76		29	0.00027	R	LGDLYEEEMR	E	Oxidation (M)	0.0000000020.0	File393 Spectrum2063 scans: 4481
	3	P08670	Vimentin OS=Homo sapiens GN=VIM PE=1 SV=4	7249	53619	477	225	40	21	79	466	5.06	10232	1	1	1	635.784	1269.55	2	1269.55	-0.0005	0	58.37		29	1.2e-05	R	LGDLYEEEMR	E	Oxidation (M)	0.0000000020.0	File391 Spectrum2275 scans: 4682
	3	P08670	Vimentin OS=Homo sapiens GN=VIM PE=1 SV=4	7249	53619	477	225	40	21	79	466	5.06	10233	1	1	1	635.784	1269.55	2	1269.55	-0.0003	0	73.84		28	3.2e-07	R	LGDLYEEEMR	E	Oxidation (M)	0.0000000020.0	File393 Spectrum2191 scans: 4637
	3	P08670	Vimentin OS=Homo sapiens GN=VIM PE=1 SV=4	7249	53619	477	225	40	21	79	466	5.06	10234	1	1	1	635.784	1269.55	2	1269.55	-0.0003	0	66.86		28	1.6e-06	R	LGDLYEEEMR	E	Oxidation (M)	0.0000000020.0	File389 Spectrum2597 scans: 5623
[truncated: 64,525 more rows]

## Sheet: Nor_2
	prot_hit_num	prot_acc	prot_desc	prot_score	prot_mass	prot_matches	prot_matches_sig	prot_sequences	prot_sequences_sig	prot_cover	prot_len	prot_pi	pep_query	pep_rank	pep_isbold	pep_isunique	pep_exp_mz	pep_exp_mr	pep_exp_z	pep_calc_mr	pep_delta	pep_miss	pep_score	pep_homol	pep_ident	pep_expect	pep_res_before	pep_seq	pep_res_after	pep_var_mod	pep_var_mod_pos	pep_scan_title
[truncated: 62,757 more rows]

[truncated: 7 more sheets: Nor_3, GS_1, GS_2, GS_3, iGS_1, iGS_2, iGS_3]
