# Supplementary material for: Datasets from label-free quantitative proteomic analysis of human glomeruli with sclerotic lesions
Source: Data Brief. 2015 May 27;4:180–5. doi: 10.1016/j.dib.2015.05.013 (PMC4510465; doi:10.1016/j.dib.2015.05.013)
Supplement: Supplementary file 2 — Supplementary material [file mmc2.xlsx]

## Sheet: table2
	Table 2. SIN (Normalized Spectral Index) values of proteins identified in the groups GS, i-GS and Nor.
	Gene Name	Uniprot/SwissProt Acc. No.	Protein description	SIN values in Nor					SIN values in i-GS					SIN values in GS					Ratio of SIN				Statistical significance found in t-Test?
				1	2	3	Detected in Nor?		1	2	3	Detected in i-GS?		1	2	3	Detected in GS?		GS/Nor	i-GS/Nor	GS/i-GS		GS vs Nor	i-GS vs Nor	GS vs i-GS
	A1BG	P04217	Alpha-1B-glycoprotein OS=Homo sapiens GN=A1BG PE=1 SV=4	2.10163e-07	1.89508e-07	0	Yes		0	9.08523e-08	4.15645e-08	Yes		2.68752e-07	3.26921e-07	3.8638e-08	Yes		1.58708	0.331315	4.79026
	A2M	P01023	Alpha-2-macroglobulin OS=Homo sapiens GN=A2M PE=1 SV=3	8.12437e-07	8.70677e-07	3.70884e-07	Yes		2.87561e-07	6.63371e-07	2.74404e-07	Yes		8.71522e-07	9.38669e-07	0	Yes		0.881301	0.596561	1.4773
	ABAT	P80404	4-aminobutyrate aminotransferase, mitochondrial OS=Homo sapiens GN=ABAT PE=1 SV=3	2.0381e-08	1.81956e-08	0	Yes		0	0	0	No		0	0	0	No		GS(-), Nor(+)	i-GS(-), Nor(+)	GS(-), i-GS(-)
	ABHD14B	Q96IU4	Alpha/beta hydrolase domain-containing protein 14B OS=Homo sapiens GN=ABHD14B PE=1 SV=1	4.88613e-07	0	5.14951e-07	Yes		2.71245e-07	4.59401e-07	5.64099e-07	Yes		1.92181e-07	0	0	Yes		0.191498	1.29015	0.148431				Yes
	ACAA2	P42765	3-ketoacyl-CoA thiolase, mitochondrial OS=Homo sapiens GN=ACAA2 PE=1 SV=2	0	1.29943e-07	0	Yes		0	0	0	No		0	0	0	No		GS(-), Nor(+)	i-GS(-), Nor(+)	GS(-), i-GS(-)
	ACADVL	P49748-3	Isoform 3 of Very long-chain specific acyl-CoA dehydrogenase, mitochondrial OS=Homo sapiens GN=ACADVL	5.70973e-08	1.099e-07	0	Yes		3.18636e-07	3.37955e-07	0	Yes		0	0	0	No		GS(-), Nor(+)	3.93174	GS(-), i-GS(+)
	ACAT1	P24752	Acetyl-CoA acetyltransferase, mitochondrial OS=Homo sapiens GN=ACAT1 PE=1 SV=1	8.12196e-07	7.67003e-07	0	Yes		0	3.86928e-07	3.39308e-08	Yes		0	0	0	No		GS(-), Nor(+)	0.266501	GS(-), i-GS(+)
	ACLY	P53396-2	Isoform 2 of ATP-citrate synthase OS=Homo sapiens GN=ACLY	1.08942e-08	0	0	Yes		0	0	0	No		0	0	0	No		GS(-), Nor(+)	i-GS(-), Nor(+)	GS(-), i-GS(-)
	ACO1	P21399	Cytoplasmic aconitate hydratase OS=Homo sapiens GN=ACO1 PE=1 SV=3	5.95969e-08	1.16707e-07	0	Yes		0	0	0	No		0	0	0	No		GS(-), Nor(+)	i-GS(-), Nor(+)	GS(-), i-GS(-)
	ACO2	Q99798	Aconitate hydratase, mitochondrial OS=Homo sapiens GN=ACO2 PE=1 SV=2	2.49974e-08	0	0	Yes		3.2541e-08	8.12163e-08	0	Yes		0	0	0	No		GS(-), Nor(+)	4.55077	GS(-), i-GS(+)
	ACP1	P24666	Low molecular weight phosphotyrosine protein phosphatase OS=Homo sapiens GN=ACP1 PE=1 SV=3	0	0	0	No		0	0	1.62192e-07	Yes		0	0	0	No		GS(-), Nor(-)	i-GS(+), Nor(-)	GS(-), i-GS(+)
	ACSM2A	Q08AH3	Acyl-coenzyme A synthetase ACSM2A, mitochondrial OS=Homo sapiens GN=ACSM2A PE=1 SV=2	0	5.04606e-08	0	Yes		0	0	0	No		0	0	0	No		GS(-), Nor(+)	i-GS(-), Nor(+)	GS(-), i-GS(-)
	ACSM2B	Q68CK6	Acyl-coenzyme A synthetase ACSM2B, mitochondrial OS=Homo sapiens GN=ACSM2B PE=1 SV=2	0	2.3325e-07	0	Yes		0	0	0	No		0	0	0	No		GS(-), Nor(+)	i-GS(-), Nor(+)	GS(-), i-GS(-)
	ACTA1	P68133	Actin, alpha skeletal muscle OS=Homo sapiens GN=ACTA1 PE=1 SV=1	4.30411e-05	0	3.89507e-05	Yes		0	0	7.77065e-05	Yes		0	0	0	No		GS(-), Nor(+)	0.947736	GS(-), i-GS(+)
	ACTA2	P62736	Actin, aortic smooth muscle OS=Homo sapiens GN=ACTA2 PE=1 SV=1	4.13126e-05	4.1365e-05	3.74663e-05	Yes		3.35161e-05	5.1983e-05	7.08264e-05	Yes		3.66139e-05	3.46082e-05	6.55595e-05	Yes		1.13848	1.30115	0.874979
	ACTB	P60709	Actin, cytoplasmic 1 OS=Homo sapiens GN=ACTB PE=1 SV=1	6.28369e-05	5.62438e-05	4.90329e-05	Yes		0	0.000119032	0.00015272	Yes		6.30353e-05	7.63816e-05	0.000140949	Yes		1.66772	1.61648	1.0317
	ACTBL2	Q562R1	Beta-actin-like protein 2 OS=Homo sapiens GN=ACTBL2 PE=1 SV=2	3.58615e-05	2.95888e-05	3.18313e-05	Yes		5.07244e-05	6.34333e-05	8.97413e-05	Yes		3.02483e-05	3.84288e-05	6.93053e-05	Yes		1.41838	2.09597	0.676719			Yes
	ACTC1	P68032	Actin, alpha cardiac muscle 1 OS=Homo sapiens GN=ACTC1 PE=1 SV=1	4.32683e-05	4.31034e-05	3.91337e-05	Yes		3.92954e-05	5.76219e-05	0	Yes		3.69363e-05	3.60236e-05	7.10965e-05	Yes		1.14781	0.772216	1.48638
	ACTG1	P63261	Actin, cytoplasmic 2 OS=Homo sapiens GN=ACTG1 PE=1 SV=1	0	0	0	No		0.000100907	0	0	Yes		0	0	0	No		GS(-), Nor(-)	i-GS(+), Nor(-)	GS(-), i-GS(+)
	ACTN1	P12814	Alpha-actinin-1 OS=Homo sapiens GN=ACTN1 PE=1 SV=2	9.32021e-06	8.55027e-06	3.46906e-05	Yes		2.08313e-05	1.11002e-05	6.97864e-06	Yes		8.69821e-06	5.56171e-06	6.65078e-06	Yes		0.397836	0.740283	0.537411
	ACTN2	P35609	Alpha-actinin-2 OS=Homo sapiens GN=ACTN2 PE=1 SV=1	4.34532e-06	4.65628e-06	6.43542e-06	Yes		7.83894e-06	3.67311e-06	2.52297e-06	Yes		1.3201e-06	1.59194e-06	1.50422e-06	Yes		0.286083	0.909179	0.31466		Yes
	ACTN3	Q08043	Alpha-actinin-3 OS=Homo sapiens GN=ACTN3 PE=1 SV=2	3.89751e-06	4.01148e-06	5.47811e-06	Yes		2.1743e-06	2.26499e-06	1.49654e-06	Yes		6.83174e-07	9.28362e-07	0	Yes		0.12038	0.443399	0.271493		Yes	Yes	Yes
	ACTN4	O43707	Alpha-actinin-4 OS=Homo sapiens GN=ACTN4 PE=1 SV=2	2.03579e-05	1.95624e-05	4.27553e-05	Yes		3.62139e-05	2.61081e-05	1.91881e-05	Yes		1.2089e-05	9.91802e-06	9.70798e-06	Yes		0.383609	0.985903	0.389094				Yes
	ACTR1A	P61163	Alpha-centractin OS=Homo sapiens GN=ACTR1A PE=1 SV=1	4.10052e-07	0	1.25017e-06	Yes		2.32203e-07	3.4698e-07	7.46542e-08	Yes		0	0	2.37773e-07	Yes		0.143218	0.393826	0.363657
	ACTR1B	P42025	Beta-centractin OS=Homo sapiens GN=ACTR1B PE=1 SV=1	0	0	0	No		1.75758e-07	1.3562e-07	5.60933e-08	Yes		0	0	0	No		GS(-), Nor(-)	i-GS(+), Nor(-)	GS(-), i-GS(+)			Yes	Yes
	ACTR2	P61160	Actin-related protein 2 OS=Homo sapiens GN=ACTR2 PE=1 SV=1	3.89016e-07	4.67964e-07	1.85084e-07	Yes		3.9213e-07	9.41648e-07	4.8205e-07	Yes		0	2.11017e-07	0	Yes		0.202499	1.74253	0.11621				Yes
	ACTR3	P61158	Actin-related protein 3 OS=Homo sapiens GN=ACTR3 PE=1 SV=3	4.2663e-06	4.99022e-06	3.77974e-06	Yes		1.11355e-06	3.26842e-06	6.00128e-07	Yes		1.22311e-06	1.16333e-06	5.6354e-07	Yes		0.22629	0.382173	0.592115		Yes	Yes
	ACTR3B	Q9P1U1	Actin-related protein 3B OS=Homo sapiens GN=ACTR3B PE=2 SV=1	0	3.84449e-06	0	Yes		8.84687e-07	0	0	Yes		1.02237e-06	9.62428e-07	0	Yes		0.516271	0.230118	2.2435
	ACTR3C	Q9C0K3	Actin-related protein 3C OS=Homo sapiens GN=ACTR3C PE=2 SV=1	6.96127e-06	0	0	Yes		0	0	0	No		0	1.91569e-06	1.12171e-06	Yes		0.436329	i-GS(-), Nor(+)	GS(+), i-GS(-)
	ACY1	Q03154	Aminoacylase-1 OS=Homo sapiens GN=ACY1 PE=1 SV=1	2.21167e-07	2.3839e-07	7.31737e-07	Yes		0	0	2.87986e-07	Yes		0	0	1.95075e-06	Yes		1.6375	0.241742	6.77377
	ADD1	P35611	Alpha-adducin OS=Homo sapiens GN=ADD1 PE=1 SV=2	0	0	0	No		0	0	1.03518e-08	Yes		0	0	0	No		GS(-), Nor(-)	i-GS(+), Nor(-)	GS(-), i-GS(+)
	ADD3	Q9UEY8	Gamma-adducin OS=Homo sapiens GN=ADD3 PE=1 SV=1	2.28662e-08	0	0	Yes		7.51469e-09	0	0	Yes		0	0	0	No		GS(-), Nor(+)	0.328638	GS(-), i-GS(+)
	ADH1A	P07327	Alcohol dehydrogenase 1A OS=Homo sapiens GN=ADH1A PE=1 SV=2	1.22897e-07	0	0	Yes		0	0	0	No		3.2922e-06	1.82743e-06	2.4489e-06	Yes		61.5842	i-GS(-), Nor(+)	GS(+), i-GS(-)		Yes
	ADH1B	P00325	Alcohol dehydrogenase 1B OS=Homo sapiens GN=ADH1B PE=1 SV=2	1.22897e-07	0	0	Yes		0	0	0	No		3.62797e-06	2.67438e-06	2.59918e-06	Yes		72.4306	i-GS(-), Nor(+)	GS(+), i-GS(-)		Yes
	ADH5	P11766	Alcohol dehydrogenase class-3 OS=Homo sapiens GN=ADH5 PE=1 SV=4	2.80274e-07	2.7938e-08	2.01383e-07	Yes		1.53149e-07	3.64877e-07	0	Yes		0	0	0	No		GS(-), Nor(+)	1.01655	GS(-), i-GS(+)
	ADIRF	Q15847	Adipogenesis regulatory factor OS=Homo sapiens GN=ADIRF PE=1 SV=1	2.78641e-07	0	0	Yes		3.50458e-07	0	0	Yes		0	7.14748e-07	0	Yes		2.56512	1.25774	2.03947
	AEBP1	Q8IUX7	Adipocyte enhancer-binding protein 1 OS=Homo sapiens GN=AEBP1 PE=1 SV=1	0	0	0	No		0	0	0	No		2.5778e-07	2.44103e-07	4.13993e-07	Yes		GS(+), Nor(-)	i-GS(-), Nor(-)	GS(+), i-GS(-)		Yes
	AGRN	O00468-3	Isoform 3 of Agrin OS=Homo sapiens GN=AGRN	1.14116e-06	1.19592e-06	2.25621e-06	Yes		1.56354e-06	2.04331e-06	7.43979e-07	Yes		5.45528e-07	9.73725e-07	1.70225e-06	Yes		0.70135	0.947214	0.740434
	AGT	P01019	Angiotensinogen OS=Homo sapiens GN=AGT PE=1 SV=1	8.53676e-08	0	0	Yes		0	0	3.17689e-08	Yes		0	0	2.24364e-07	Yes		2.62821	0.372143	7.06236
	AHNAK	Q09666	Neuroblast differentiation-associated protein AHNAK OS=Homo sapiens GN=AHNAK PE=1 SV=2	5.49327e-07	2.96344e-07	1.88959e-07	Yes		8.02601e-07	1.16349e-06	1.5488e-07	Yes		1.84546e-07	3.01966e-07	0	Yes		0.470227	2.04998	0.229381
	AHSG	P02765	Alpha-2-HS-glycoprotein OS=Homo sapiens GN=AHSG PE=1 SV=1	2.07444e-07	2.26201e-07	1.54192e-07	Yes		2.51691e-07	3.44709e-07	0	Yes		3.90505e-07	6.20043e-07	0	Yes		1.71909	1.01457	1.69441
	AIF1	P55008	Allograft inflammatory factor 1 OS=Homo sapiens GN=AIF1 PE=1 SV=1	4.07277e-07	1.37806e-06	1.12618e-06	Yes		7.92514e-07	7.59276e-07	7.0265e-07	Yes		0	9.30622e-08	0	Yes		0.0319635	0.774318	0.0412795		Yes
	AIF1L	Q9BQI0	Allograft inflammatory factor 1-like OS=Homo sapiens GN=AIF1L PE=1 SV=1	1.34321e-07	1.73732e-07	0	Yes		6.66755e-08	1.0949e-07	0	Yes		0	0	0	No		GS(-), Nor(+)	0.571867	GS(-), i-GS(+)
	AK1	P00568	Adenylate kinase isoenzyme 1 OS=Homo sapiens GN=AK1 PE=1 SV=3	7.3818e-07	4.05133e-07	0	Yes		7.4891e-07	1.41485e-06	0	Yes		0	0	0	No		GS(-), Nor(+)	1.89254	GS(-), i-GS(+)
	AK3	Q9UIJ7-2	Isoform 2 of GTP:AMP phosphotransferase AK3, mitochondrial OS=Homo sapiens GN=AK3	8.85803e-08	0	0	Yes		0	3.69847e-07	0	Yes		0	0	0	No		GS(-), Nor(+)	4.17527	GS(-), i-GS(+)
	AKAP12	Q02952	A-kinase anchor protein 12 OS=Homo sapiens GN=AKAP12 PE=1 SV=4	5.59868e-09	0	0	Yes		1.09345e-08	0	0	Yes		0	0	0	No		GS(-), Nor(+)	1.95304	GS(-), i-GS(+)
	AKAP9	Q99996-3	Isoform 3 of A-kinase anchor protein 9 OS=Homo sapiens GN=AKAP9	7.03486e-09	0	0	Yes		0	0	0	No		0	1.4176e-08	0	Yes		2.01511	i-GS(-), Nor(+)	GS(+), i-GS(-)
	AKR1A1	P14550	Alcohol dehydrogenase [NADP(+)] OS=Homo sapiens GN=AKR1A1 PE=1 SV=3	6.72435e-07	8.26748e-07	6.21418e-07	Yes		1.31663e-07	3.03605e-07	3.8127e-07	Yes		0	0	2.44821e-07	Yes		0.115449	0.38505	0.299828		Yes	Yes
	AKR1E2	Q96JD6	1,5-anhydro-D-fructose reductase OS=Homo sapiens GN=AKR1E2 PE=1 SV=2	0	0	0	No		0	0	1.43765e-07	Yes		0	0	0	No		GS(-), Nor(-)	i-GS(+), Nor(-)	GS(-), i-GS(+)
	AKR7A2	O43488	Aflatoxin B1 aldehyde reductase member 2 OS=Homo sapiens GN=AKR7A2 PE=1 SV=3	8.778e-08	2.90809e-07	7.87792e-08	Yes		2.22594e-07	2.21149e-07	2.81918e-08	Yes		1.12309e-07	1.84111e-07	0	Yes		0.6481	1.03185	0.628095
	AKR7L	Q8NHP1	Aflatoxin B1 aldehyde reductase member 4 OS=Homo sapiens GN=AKR7L PE=2 SV=6	0	1.89321e-07	8.54433e-08	Yes		1.72969e-07	1.86423e-07	0	Yes		1.21809e-07	1.99686e-07	0	Yes		1.17008	1.308	0.894551
	ALAD	P13716	Delta-aminolevulinic acid dehydratase OS=Homo sapiens GN=ALAD PE=1 SV=1	3.3028e-08	0	0	Yes		0	0	5.49704e-08	Yes		0	0	0	No		GS(-), Nor(+)	1.66436	GS(-), i-GS(+)
	ALB	P02768	Serum albumin OS=Homo sapiens GN=ALB PE=1 SV=2	6.88568e-05	6.59117e-05	4.27607e-05	Yes		8.97548e-05	0.000111504	4.15936e-05	Yes		0.000228431	0.000228827	0.000241033	Yes		3.93339	1.36796	2.87537		Yes		Yes
	ALDH1A1	P00352	Retinal dehydrogenase 1 OS=Homo sapiens GN=ALDH1A1 PE=1 SV=2	2.60482e-07	2.64459e-07	3.04211e-07	Yes		4.38899e-07	8.10019e-07	1.61358e-07	Yes		5.07986e-07	7.64586e-07	5.08113e-07	Yes		2.1476	1.70087	1.26265		Yes
	ALDH1A2	O94788	Retinal dehydrogenase 2 OS=Homo sapiens GN=ALDH1A2 PE=1 SV=3	0	0	0	No		3.48395e-08	1.11341e-07	0	Yes		0	0	0	No		GS(-), Nor(-)	i-GS(+), Nor(-)	GS(-), i-GS(+)
	ALDH2	P05091	Aldehyde dehydrogenase, mitochondrial OS=Homo sapiens GN=ALDH2 PE=1 SV=2	9.38606e-08	1.59229e-07	0	Yes		0	0	1.33627e-08	Yes		0	0	0	No		GS(-), Nor(+)	0.0527982	GS(-), i-GS(+)
	ALDH4A1	P30038	Delta-1-pyrroline-5-carboxylate dehydrogenase, mitochondrial OS=Homo sapiens GN=ALDH4A1 PE=1 SV=3	1.11585e-07	2.60967e-08	0	Yes		0	0	0	No		0	0	0	No		GS(-), Nor(+)	i-GS(-), Nor(+)	GS(-), i-GS(-)
	ALDH5A1	P51649	Succinate-semialdehyde dehydrogenase, mitochondrial OS=Homo sapiens GN=ALDH5A1 PE=1 SV=2	0	0	0	No		0	0	7.52214e-09	Yes		0	0	0	No		GS(-), Nor(-)	i-GS(+), Nor(-)	GS(-), i-GS(+)
	ALDH7A1	P49419	Alpha-aminoadipic semialdehyde dehydrogenase OS=Homo sapiens GN=ALDH7A1 PE=1 SV=5	1.14028e-07	2.10786e-07	0	Yes		1.62002e-07	3.78826e-07	0	Yes		0	0	0	No		GS(-), Nor(+)	1.66504	GS(-), i-GS(+)
	ALDH9A1	P49189	4-trimethylaminobutyraldehyde dehydrogenase OS=Homo sapiens GN=ALDH9A1 PE=1 SV=3	9.32888e-08	5.02631e-08	0	Yes		0	0	1.53353e-07	Yes		0	0	0	No		GS(-), Nor(+)	1.06828	GS(-), i-GS(+)
	ALDOA	P04075	Fructose-bisphosphate aldolase A OS=Homo sapiens GN=ALDOA PE=1 SV=2	1.33326e-06	1.35321e-06	6.76437e-07	Yes		1.05703e-06	1.50495e-06	1.10076e-06	Yes		3.94336e-07	5.71527e-07	5.47142e-07	Yes		0.44991	1.08916	0.41308				Yes
	ALDOB	P05062	Fructose-bisphosphate aldolase B OS=Homo sapiens GN=ALDOB PE=1 SV=2	1.03887e-06	9.44876e-07	9.27838e-07	Yes		1.2181e-07	3.34047e-07	2.79402e-07	Yes		3.74319e-07	4.53404e-07	5.55608e-07	Yes		0.475113	0.252529	1.88142		Yes	Yes
	ALDOC	P09972	Fructose-bisphosphate aldolase C OS=Homo sapiens GN=ALDOC PE=1 SV=2	3.1337e-07	1.81332e-07	5.82389e-08	Yes		0	2.20188e-07	2.91615e-07	Yes		0	0	0	No		GS(-), Nor(+)	0.925602	GS(-), i-GS(+)
	ALOX15	P16050	Arachidonate 15-lipoxygenase OS=Homo sapiens GN=ALOX15 PE=1 SV=3	1.49516e-08	0	0	Yes		0	0	0	No		0	0	0	No		GS(-), Nor(+)	i-GS(-), Nor(+)	GS(-), i-GS(-)
	ALYREF	Q86V81	THO complex subunit 4 OS=Homo sapiens GN=ALYREF PE=1 SV=3	0	0	0	No		0	0	8.45338e-08	Yes		0	0	0	No		GS(-), Nor(-)	i-GS(+), Nor(-)	GS(-), i-GS(+)
	AMBP	P02760	Protein AMBP OS=Homo sapiens GN=AMBP PE=1 SV=1	3.82403e-07	5.96385e-07	3.86464e-07	Yes		9.15586e-07	2.83425e-06	4.65807e-07	Yes		6.83225e-06	6.4621e-06	1.24858e-05	Yes		18.8831	3.08782	6.11535		Yes		Yes
	AMPD3	Q01432-4	Isoform 2 of AMP deaminase 3 OS=Homo sapiens GN=AMPD3	0	0	0	No		3.2675e-08	0	0	Yes		0	0	0	No		GS(-), Nor(-)	i-GS(+), Nor(-)	GS(-), i-GS(+)
	ANGPTL6	Q8NI99	Angiopoietin-related protein 6 OS=Homo sapiens GN=ANGPTL6 PE=1 SV=1	0	0	0	No		0	0	2.69376e-08	Yes		0	0	0	No		GS(-), Nor(-)	i-GS(+), Nor(-)	GS(-), i-GS(+)
	ANKRD26	Q9UPS8	Ankyrin repeat domain-containing protein 26 OS=Homo sapiens GN=ANKRD26 PE=1 SV=3	3.53374e-09	9.52797e-09	0	Yes		0	0	0	No		0	0	0	No		GS(-), Nor(+)	i-GS(-), Nor(+)	GS(-), i-GS(-)
	ANP32B	Q92688	Acidic leucine-rich nuclear phosphoprotein 32 family member B OS=Homo sapiens GN=ANP32B PE=1 SV=1	0	0	0	No		1.90829e-07	0	0	Yes		0	0	0	No		GS(-), Nor(-)	i-GS(+), Nor(-)	GS(-), i-GS(+)
	ANPEP	P15144	Aminopeptidase N OS=Homo sapiens GN=ANPEP PE=1 SV=4	1.40397e-08	0	0	Yes		0	0	0	No		0	0	0	No		GS(-), Nor(+)	i-GS(-), Nor(+)	GS(-), i-GS(-)
	ANXA1	P04083	Annexin A1 OS=Homo sapiens GN=ANXA1 PE=1 SV=2	1.73716e-05	1.99281e-05	1.76706e-05	Yes		1.92876e-05	2.28797e-05	1.83028e-06	Yes		1.84152e-05	1.70728e-05	5.78223e-06	Yes		0.750773	0.800389	0.93801
	ANXA11	P50995	Annexin A11 OS=Homo sapiens GN=ANXA11 PE=1 SV=1	2.07366e-07	0	0	Yes		2.19804e-07	0	0	Yes		1.74145e-07	0	0	Yes		0.839795	1.05998	0.792274
	ANXA2	P07355	Annexin A2 OS=Homo sapiens GN=ANXA2 PE=1 SV=2	5.66742e-05	4.73125e-05	4.38217e-05	Yes		2.01451e-05	2.43152e-05	1.01317e-05	Yes		2.48465e-05	2.59206e-05	8.77584e-06	Yes		0.402839	0.369342	1.09069		Yes	Yes
	ANXA4	P09525	Annexin A4 OS=Homo sapiens GN=ANXA4 PE=1 SV=4	7.57397e-07	4.49768e-07	6.92905e-07	Yes		3.88143e-07	1.95702e-07	3.11318e-07	Yes		1.17384e-07	6.61534e-07	4.31461e-07	Yes		0.637018	0.471121	1.35213			Yes
	ANXA5	P08758	Annexin A5 OS=Homo sapiens GN=ANXA5 PE=1 SV=2	2.06814e-05	3.48881e-05	3.31932e-05	Yes		2.20743e-05	1.66018e-05	2.11195e-06	Yes		3.08707e-05	2.96387e-05	7.18022e-06	Yes		0.762591	0.459517	1.65955
	ANXA6	P08133	Annexin A6 OS=Homo sapiens GN=ANXA6 PE=1 SV=3	9.17978e-07	9.40468e-07	5.2407e-07	Yes		3.80367e-06	4.83863e-06	7.11073e-07	Yes		2.08285e-06	3.46048e-06	9.46028e-07	Yes		2.72374	3.92583	0.6938
	ANXA7	P20073	Annexin A7 OS=Homo sapiens GN=ANXA7 PE=1 SV=3	1.33467e-07	2.04293e-07	1.79154e-07	Yes		2.12625e-07	2.93006e-07	1.04731e-07	Yes		9.15503e-08	8.7463e-08	0	Yes		0.346311	1.18078	0.29329		Yes
	AOC3	Q16853	Membrane primary amine oxidase OS=Homo sapiens GN=AOC3 PE=1 SV=3	0	0	0	No		0	0	0	No		1.34537e-07	7.1951e-08	0	Yes		GS(+), Nor(-)	i-GS(-), Nor(-)	GS(+), i-GS(-)
	AP1B1	Q10567	AP-1 complex subunit beta-1 OS=Homo sapiens GN=AP1B1 PE=1 SV=2	6.61366e-08	3.1466e-08	1.05573e-08	Yes		1.341e-07	2.60574e-07	1.17617e-07	Yes		0	4.4821e-08	0	Yes		0.414395	4.73642	0.0874913			Yes	Yes
	AP1G1	O43747	AP-1 complex subunit gamma-1 OS=Homo sapiens GN=AP1G1 PE=1 SV=5	0	0	0	No		8.46768e-09	0	4.58783e-08	Yes		0	0	0	No		GS(-), Nor(-)	i-GS(+), Nor(-)	GS(-), i-GS(+)
	AP2A1	O95782	AP-2 complex subunit alpha-1 OS=Homo sapiens GN=AP2A1 PE=1 SV=3	1.5341e-07	1.82404e-07	4.5446e-08	Yes		5.46954e-08	9.85553e-08	7.19189e-08	Yes		0	0	0	No		GS(-), Nor(+)	0.590593	GS(-), i-GS(+)		Yes
	AP2A2	O94973	AP-2 complex subunit alpha-2 OS=Homo sapiens GN=AP2A2 PE=1 SV=2	2.19707e-07	2.43752e-07	4.72851e-08	Yes		5.69089e-08	1.02544e-07	6.93171e-08	Yes		0	0	0	No		GS(-), Nor(+)	0.447914	GS(-), i-GS(+)				Yes
	AP2B1	P63010	AP-2 complex subunit beta OS=Homo sapiens GN=AP2B1 PE=1 SV=1	6.69836e-08	3.1869e-08	1.06925e-08	Yes		1.44581e-07	4.33118e-07	1.19123e-07	Yes		2.14919e-08	4.5395e-08	0	Yes		0.610588	6.36105	0.0959884
	AP2M1	Q96CW1	AP-2 complex subunit mu OS=Homo sapiens GN=AP2M1 PE=1 SV=2	0	0	0	No		4.20769e-08	0	0	Yes		0	0	0	No		GS(-), Nor(-)	i-GS(+), Nor(-)	GS(-), i-GS(+)
	AP2S1	P53680	AP-2 complex subunit sigma OS=Homo sapiens GN=AP2S1 PE=1 SV=2	0	1.20317e-07	0	Yes		0	0	0	No		0	0	0	No		GS(-), Nor(+)	i-GS(-), Nor(+)	GS(-), i-GS(-)
	AP3D1	O14617	AP-3 complex subunit delta-1 OS=Homo sapiens GN=AP3D1 PE=1 SV=1	2.21259e-08	0	0	Yes		0	0	0	No		0	0	0	No		GS(-), Nor(+)	i-GS(-), Nor(+)	GS(-), i-GS(-)
	APCS	P02743	Serum amyloid P-component OS=Homo sapiens GN=APCS PE=1 SV=2	2.64196e-06	2.86152e-06	2.12473e-06	Yes		1.38141e-05	2.32755e-05	2.43714e-06	Yes		3.84161e-05	4.19667e-05	5.92331e-05	Yes		18.3026	5.18166	3.53218		Yes		Yes
	APOA1	P02647	Apolipoprotein A-I OS=Homo sapiens GN=APOA1 PE=1 SV=1	4.55392e-06	4.73803e-06	3.98072e-06	Yes		1.51143e-05	2.03534e-05	1.68325e-06	Yes		2.88043e-05	1.96733e-05	5.00669e-06	Yes		4.02966	2.79905	1.43965
	APOA2	P02652	Apolipoprotein A-II OS=Homo sapiens GN=APOA2 PE=1 SV=1	3.26372e-06	1.39548e-06	0	Yes		0	0	0	No		0	0	0	No		GS(-), Nor(+)	i-GS(-), Nor(+)	GS(-), i-GS(-)
	APOA4	P06727	Apolipoprotein A-IV OS=Homo sapiens GN=APOA4 PE=1 SV=3	8.70497e-08	0	0	Yes		4.42339e-07	6.92998e-07	0	Yes		3.26851e-06	5.73763e-06	0	Yes		103.46	13.0424	7.93257
	APOB	P04114	Apolipoprotein B-100 OS=Homo sapiens GN=APOB PE=1 SV=2	1.96925e-07	3.10587e-07	4.70832e-08	Yes		8.43265e-09	2.3306e-08	0	Yes		1.10761e-07	3.23349e-08	0	Yes		0.258018	0.0572285	4.50856
	APOC3	P02656	Apolipoprotein C-III OS=Homo sapiens GN=APOC3 PE=1 SV=1	4.9413e-07	3.27346e-07	0	Yes		0	0	0	No		1.71894e-06	1.7659e-06	0	Yes		4.24217	i-GS(-), Nor(+)	GS(+), i-GS(-)
	APOD	P05090	Apolipoprotein D OS=Homo sapiens GN=APOD PE=1 SV=1	0	0	0	No		0	3.7901e-07	0	Yes		0	0	0	No		GS(-), Nor(-)	i-GS(+), Nor(-)	GS(-), i-GS(+)
	APOE	P02649	Apolipoprotein E OS=Homo sapiens GN=APOE PE=1 SV=1	1.92645e-07	1.69123e-07	1.08715e-07	Yes		3.01044e-06	3.1325e-06	5.77911e-08	Yes		2.08573e-05	2.04862e-05	1.56415e-05	Yes		121.12	13.1795	9.19006		Yes		Yes
	APOLD1	Q96LR9-2	Isoform 2 of Apolipoprotein L domain-containing protein 1 OS=Homo sapiens GN=APOLD1	0	0	0	No		0	3.14337e-07	0	Yes		0	0	0	No		GS(-), Nor(-)	i-GS(+), Nor(-)	GS(-), i-GS(+)
	APPL1	Q9UKG1	DCC-interacting protein 13-alpha OS=Homo sapiens GN=APPL1 PE=1 SV=1	0	0	0	No		0	1.56404e-08	0	Yes		0	0	0	No		GS(-), Nor(-)	i-GS(+), Nor(-)	GS(-), i-GS(+)
	AQP1	P29972	Aquaporin-1 OS=Homo sapiens GN=AQP1 PE=1 SV=3	7.71153e-07	5.21459e-07	3.41833e-07	Yes		3.96819e-07	9.10422e-07	3.4672e-08	Yes		0	0	0	No		GS(-), Nor(+)	0.821021	GS(-), i-GS(+)		Yes
	ARCN1	P48444	Coatomer subunit delta OS=Homo sapiens GN=ARCN1 PE=1 SV=1	0	3.81501e-07	0	Yes		1.00667e-07	2.30677e-07	0	Yes		0	0	0	No		GS(-), Nor(+)	0.868526	GS(-), i-GS(+)
	ARF1	P84077	ADP-ribosylation factor 1 OS=Homo sapiens GN=ARF1 PE=1 SV=2	0	0	0	No		0	4.33975e-06	0	Yes		0	0	0	No		GS(-), Nor(-)	i-GS(+), Nor(-)	GS(-), i-GS(+)
	ARF3	P61204	ADP-ribosylation factor 3 OS=Homo sapiens GN=ARF3 PE=1 SV=2	2.3134e-06	3.1356e-06	3.18148e-06	Yes		2.91474e-06	4.33975e-06	2.34274e-06	Yes		1.40987e-06	1.44473e-06	0	Yes		0.330758	1.11202	0.29744		Yes		Yes
	ARF4	P18085	ADP-ribosylation factor 4 OS=Homo sapiens GN=ARF4 PE=1 SV=3	1.25597e-06	1.4694e-06	1.79885e-06	Yes		1.6577e-06	2.51237e-06	1.21195e-06	Yes		9.97288e-07	7.96988e-07	0	Yes		0.396593	1.1896	0.333383
	ARF5	P84085	ADP-ribosylation factor 5 OS=Homo sapiens GN=ARF5 PE=1 SV=2	0	2.17582e-06	2.51488e-06	Yes		1.91516e-06	2.76999e-06	1.85227e-06	Yes		1.33428e-06	1.10857e-06	0	Yes		0.520784	1.3937	0.373671
	ARF6	P62330	ADP-ribosylation factor 6 OS=Homo sapiens GN=ARF6 PE=1 SV=2	2.33314e-06	1.29798e-06	1.45976e-06	Yes		1.05666e-06	1.88215e-06	9.82537e-07	Yes		0	7.53425e-08	0	Yes		0.0147995	0.770267	0.0192135		Yes
	ARHGAP1	Q07960	Rho GTPase-activating protein 1 OS=Homo sapiens GN=ARHGAP1 PE=1 SV=1	2.19608e-07	1.13107e-07	0	Yes		2.1987e-07	3.11583e-07	0	Yes		0	0	0	No		GS(-), Nor(+)	1.59732	GS(-), i-GS(+)
	ARHGDIA	P52565	Rho GDP-dissociation inhibitor 1 OS=Homo sapiens GN=ARHGDIA PE=1 SV=3	3.0087e-06	2.25066e-06	1.76788e-06	Yes		1.50024e-06	3.45047e-06	2.467e-06	Yes		1.13426e-06	1.32541e-06	0	Yes		0.350019	1.05556	0.331594
	ARHGDIB	P52566	Rho GDP-dissociation inhibitor 2 OS=Homo sapiens GN=ARHGDIB PE=1 SV=3	7.64241e-07	5.09296e-07	1.313e-07	Yes		6.90843e-07	1.2041e-06	0	Yes		0	7.59487e-07	0	Yes		0.540622	1.34887	0.400797
	ARL3	P36405	ADP-ribosylation factor-like protein 3 OS=Homo sapiens GN=ARL3 PE=1 SV=2	3.81949e-08	0	0	Yes		0	0	0	No		0	0	0	No		GS(-), Nor(+)	i-GS(-), Nor(+)	GS(-), i-GS(-)
	ARL6IP5	O75915	PRA1 family protein 3 OS=Homo sapiens GN=ARL6IP5 PE=1 SV=1	0	1.33893e-07	0	Yes		0	8.92324e-08	1.01125e-07	Yes		0	0	0	No		GS(-), Nor(+)	1.42172	GS(-), i-GS(+)
	ARL8B	Q9NVJ2	ADP-ribosylation factor-like protein 8B OS=Homo sapiens GN=ARL8B PE=1 SV=1	6.13582e-08	0	0	Yes		0	0	0	No		0	0	0	No		GS(-), Nor(+)	i-GS(-), Nor(+)	GS(-), i-GS(-)
	ARPC1A	Q92747	Actin-related protein 2/3 complex subunit 1A OS=Homo sapiens GN=ARPC1A PE=1 SV=2	2.99309e-07	2.0374e-07	1.15592e-07	Yes		1.92954e-07	3.61963e-07	1.39327e-07	Yes		0	0	0	No		GS(-), Nor(+)	1.12221	GS(-), i-GS(+)		Yes
	ARPC1B	O15143	Actin-related protein 2/3 complex subunit 1B OS=Homo sapiens GN=ARPC1B PE=1 SV=3	1.8423e-07	1.12062e-07	0	Yes		2.95563e-07	2.5819e-07	9.5122e-08	Yes		9.72927e-08	0	0	Yes		0.328368	2.18999	0.149941
	ARPC2	O15144	Actin-related protein 2/3 complex subunit 2 OS=Homo sapiens GN=ARPC2 PE=1 SV=1	0	2.24073e-06	0	Yes		0	9.08265e-07	0	Yes		0	0	0	No		GS(-), Nor(+)	0.405344	GS(-), i-GS(+)
	ARPC3	O15145	Actin-related protein 2/3 complex subunit 3 OS=Homo sapiens GN=ARPC3 PE=1 SV=3	5.02668e-07	4.64953e-07	2.86821e-07	Yes		0	3.86974e-07	4.52194e-07	Yes		1.85063e-07	2.23476e-07	0	Yes		0.325674	0.668957	0.486838		Yes
	ARPC4	P59998	Actin-related protein 2/3 complex subunit 4 OS=Homo sapiens GN=ARPC4 PE=1 SV=3	1.34244e-06	2.27671e-06	1.70666e-06	Yes		1.83737e-06	2.01371e-06	1.55043e-06	Yes		1.49972e-06	1.43107e-06	8.61455e-07	Yes		0.712048	1.01421	0.702069
	ARPC5	O15511	Actin-related protein 2/3 complex subunit 5 OS=Homo sapiens GN=ARPC5 PE=1 SV=3	0	0	0	No		3.14887e-07	0	5.56435e-07	Yes		0	0	0	No		GS(-), Nor(-)	i-GS(+), Nor(-)	GS(-), i-GS(+)
	ARPC5L	Q9BPX5	Actin-related protein 2/3 complex subunit 5-like protein OS=Homo sapiens GN=ARPC5L PE=1 SV=1	2.22218e-07	3.4237e-07	2.30007e-07	Yes		1.55518e-07	5.81481e-07	4.23712e-07	Yes		0	0	0	No		GS(-), Nor(+)	1.46076	GS(-), i-GS(+)		Yes
	ARRB1	P49407	Beta-arrestin-1 OS=Homo sapiens GN=ARRB1 PE=1 SV=2	0	1.17782e-07	0	Yes		0	1.25837e-07	0	Yes		0	0	0	No		GS(-), Nor(+)	1.06839	GS(-), i-GS(+)
	ASPN	Q9BXN1	Asporin OS=Homo sapiens GN=ASPN PE=1 SV=2	0	0	0	No		0	0	0	No		1.49617e-06	1.47279e-06	6.37518e-07	Yes		GS(+), Nor(-)	i-GS(-), Nor(-)	GS(+), i-GS(-)		Yes
	ASS1	P00966	Argininosuccinate synthase OS=Homo sapiens GN=ASS1 PE=1 SV=2	1.94261e-06	1.49351e-06	1.95227e-06	Yes		0	0	0	No		0	0	0	No		GS(-), Nor(+)	i-GS(-), Nor(+)	GS(-), i-GS(-)		Yes	Yes
	ATP1A1	P05023	Sodium/potassium-transporting ATPase subunit alpha-1 OS=Homo sapiens GN=ATP1A1 PE=1 SV=1	8.16993e-08	1.62199e-07	0	Yes		2.03125e-07	2.52401e-07	2.30904e-07	Yes		0	0	0	No		GS(-), Nor(+)	2.81441	GS(-), i-GS(+)			Yes	Yes
	ATP1A2	P50993	Sodium/potassium-transporting ATPase subunit alpha-2 OS=Homo sapiens GN=ATP1A2 PE=1 SV=1	6.38237e-09	6.37386e-08	0	Yes		2.9994e-08	1.46597e-07	9.74539e-08	Yes		0	0	0	No		GS(-), Nor(+)	3.90817	GS(-), i-GS(+)
	ATP1A3	P13637	Sodium/potassium-transporting ATPase subunit alpha-3 OS=Homo sapiens GN=ATP1A3 PE=1 SV=3	4.73385e-08	1.07759e-07	0	Yes		1.00753e-07	1.4761e-07	1.43522e-07	Yes		0	0	0	No		GS(-), Nor(+)	2.52671	GS(-), i-GS(+)				Yes
	ATP1B1	P05026	Sodium/potassium-transporting ATPase subunit beta-1 OS=Homo sapiens GN=ATP1B1 PE=1 SV=1	2.05734e-07	2.67471e-07	0	Yes		1.36335e-07	3.00852e-07	1.28015e-07	Yes		0	2.39835e-07	0	Yes		0.506831	1.19441	0.424334
	ATP4A	P20648	Potassium-transporting ATPase alpha chain 1 OS=Homo sapiens GN=ATP4A PE=2 SV=5	6.28987e-09	0	0	Yes		0	1.11004e-08	0	Yes		0	0	0	No		GS(-), Nor(+)	1.7648	GS(-), i-GS(+)
	ATP5A1	P25705	ATP synthase subunit alpha, mitochondrial OS=Homo sapiens GN=ATP5A1 PE=1 SV=1	1.85949e-06	2.14571e-06	1.93233e-06	Yes		2.55056e-06	2.40637e-06	1.15005e-06	Yes		1.14558e-06	1.57226e-06	1.28015e-06	Yes		0.673341	1.02854	0.654659		Yes
	ATP5B	P06576	ATP synthase subunit beta, mitochondrial OS=Homo sapiens GN=ATP5B PE=1 SV=3	5.73016e-06	7.83873e-06	6.23599e-06	Yes		2.47901e-06	4.63716e-06	2.38948e-06	Yes		2.92575e-06	2.56658e-06	3.78673e-06	Yes		0.468524	0.479965	0.976163		Yes	Yes
	ATP5C1	P36542	ATP synthase subunit gamma, mitochondrial OS=Homo sapiens GN=ATP5C1 PE=1 SV=1	2.34854e-07	2.31553e-07	2.649e-07	Yes		1.29686e-07	3.2121e-07	1.556e-07	Yes		0	0	0	No		GS(-), Nor(+)	0.829332	GS(-), i-GS(+)		Yes
	ATP5D	P30049	ATP synthase subunit delta, mitochondrial OS=Homo sapiens GN=ATP5D PE=1 SV=2	0	0	0	No		0	0	5.03955e-08	Yes		0	0	0	No		GS(-), Nor(-)	i-GS(+), Nor(-)	GS(-), i-GS(+)
	ATP5F1	P24539	ATP synthase F(0) complex subunit B1, mitochondrial OS=Homo sapiens GN=ATP5F1 PE=1 SV=2	1.39343e-06	0	0	Yes		0	0	3.95506e-08	Yes		0	0	0	No		GS(-), Nor(+)	0.0283836	GS(-), i-GS(+)
	ATP5H	O75947	ATP synthase subunit d, mitochondrial OS=Homo sapiens GN=ATP5H PE=1 SV=3	0	0	0	No		2.81939e-07	3.97588e-07	0	Yes		0	0	0	No		GS(-), Nor(-)	i-GS(+), Nor(-)	GS(-), i-GS(+)
	ATP5J	P18859	ATP synthase-coupling factor 6, mitochondrial OS=Homo sapiens GN=ATP5J PE=1 SV=1	1.68023e-07	0	0	Yes		2.76195e-07	0	0	Yes		0	0	0	No		GS(-), Nor(+)	1.64379	GS(-), i-GS(+)
	ATP5J2	P56134	ATP synthase subunit f, mitochondrial OS=Homo sapiens GN=ATP5J2 PE=1 SV=3	3.97285e-07	8.39225e-07	0	Yes		1.04337e-06	1.4993e-06	0	Yes		6.16698e-07	0	0	Yes		0.498741	2.05633	0.24254
	ATP5O	P48047	ATP synthase subunit O, mitochondrial OS=Homo sapiens GN=ATP5O PE=1 SV=1	5.08314e-07	3.23245e-07	0	Yes		3.11466e-07	6.54801e-07	1.69229e-07	Yes		8.17888e-08	0	0	Yes		0.098356	1.3655	0.0720291
	ATP6V1A	P38606	V-type proton ATPase catalytic subunit A OS=Homo sapiens GN=ATP6V1A PE=1 SV=2	4.77958e-08	0	0	Yes		0	0	0	No		0	0	0	No		GS(-), Nor(+)	i-GS(-), Nor(+)	GS(-), i-GS(-)
	ATP6V1E1	P36543	V-type proton ATPase subunit E 1 OS=Homo sapiens GN=ATP6V1E1 PE=1 SV=1	0	3.29901e-07	0	Yes		0	0	0	No		0	0	0	No		GS(-), Nor(+)	i-GS(-), Nor(+)	GS(-), i-GS(-)
	ATP6V1G1	O75348	V-type proton ATPase subunit G 1 OS=Homo sapiens GN=ATP6V1G1 PE=1 SV=3	2.70077e-07	4.76029e-07	0	Yes		0	0	0	No		0	0	0	No		GS(-), Nor(+)	i-GS(-), Nor(+)	GS(-), i-GS(-)
	AZGP1	P25311	Zinc-alpha-2-glycoprotein OS=Homo sapiens GN=AZGP1 PE=1 SV=2	1.6254e-07	0	0	Yes		0	4.55098e-07	0	Yes		0	1.48532e-06	0	Yes		9.13815	2.79991	3.26373
	B4GALT5	O43286	Beta-1,4-galactosyltransferase 5 OS=Homo sapiens GN=B4GALT5 PE=2 SV=1	2.05307e-07	0	3.48599e-08	Yes		0	0	0	No		1.59809e-07	8.75535e-08	0	Yes		1.02996	i-GS(-), Nor(+)	GS(+), i-GS(-)
	BANF1	O75531	Barrier-to-autointegration factor OS=Homo sapiens GN=BANF1 PE=1 SV=1	1.57674e-06	1.52781e-06	2.73161e-06	Yes		8.0405e-07	2.12375e-06	3.50704e-07	Yes		2.01e-07	1.5726e-06	2.94699e-07	Yes		0.354394	0.561758	0.630866
	BAZ2A	Q9UIF9	Bromodomain adjacent to zinc finger domain protein 2A OS=Homo sapiens GN=BAZ2A PE=1 SV=4	0	0	0	No		0	1.70117e-08	0	Yes		0	0	0	No		GS(-), Nor(-)	i-GS(+), Nor(-)	GS(-), i-GS(+)
	BCAM	P50895	Basal cell adhesion molecule OS=Homo sapiens GN=BCAM PE=1 SV=2	1.15921e-06	9.40919e-07	1.14833e-06	Yes		5.79212e-07	9.35352e-07	6.59957e-07	Yes		3.28336e-07	2.60131e-07	5.26194e-07	Yes		0.343135	0.669401	0.512601		Yes
	BDH2	Q9BUT1	3-hydroxybutyrate dehydrogenase type 2 OS=Homo sapiens GN=BDH2 PE=1 SV=2	6.58913e-08	0	1.04025e-07	Yes		0	0	0	No		0	0	0	No		GS(-), Nor(+)	i-GS(-), Nor(+)	GS(-), i-GS(-)
	BGN	P21810	Biglycan OS=Homo sapiens GN=BGN PE=1 SV=2	1.53388e-07	3.25336e-08	0	Yes		6.80238e-08	0	0	Yes		7.90525e-06	9.5601e-06	1.80176e-05	Yes		190.85	0.365875	521.626		Yes		Yes
	BHMT	Q93088	Betaine--homocysteine S-methyltransferase 1 OS=Homo sapiens GN=BHMT PE=1 SV=2	2.56708e-07	2.39209e-07	1.1148e-07	Yes		0	6.2848e-08	0	Yes		8.09976e-08	0	0	Yes		0.133352	0.103471	1.28878		Yes	Yes
	BHMT2	Q9H2M3	S-methylmethionine--homocysteine S-methyltransferase BHMT2 OS=Homo sapiens GN=BHMT2 PE=1 SV=1	0	4.21569e-08	0	Yes		0	2.80303e-08	0	Yes		0	0	0	No		GS(-), Nor(+)	0.664905	GS(-), i-GS(+)
	BLVRA	P53004	Biliverdin reductase A OS=Homo sapiens GN=BLVRA PE=1 SV=2	1.10366e-07	0	0	Yes		0	0	0	No		0	0	0	No		GS(-), Nor(+)	i-GS(-), Nor(+)	GS(-), i-GS(-)
	BLVRB	P30043	Flavin reductase (NADPH) OS=Homo sapiens GN=BLVRB PE=1 SV=3	8.26492e-07	9.21486e-07	5.58164e-07	Yes		0	4.74342e-07	0	Yes		0	2.63029e-07	3.7223e-07	Yes		0.275464	0.205686	1.33924		Yes	Yes
	BMP15	O95972	Bone morphogenetic protein 15 OS=Homo sapiens GN=BMP15 PE=1 SV=2	3.708e-08	0	0	Yes		5.29956e-08	0	0	Yes		0	5.73684e-08	0	Yes		1.54715	1.42922	1.08251
	BRMS1	Q9HCU9	Breast cancer metastasis-suppressor 1 OS=Homo sapiens GN=BRMS1 PE=1 SV=1	0	0	0	No		0	0	0	No		3.39148e-07	0	0	Yes		GS(+), Nor(-)	i-GS(-), Nor(-)	GS(+), i-GS(-)
	BST1	Q10588	ADP-ribosyl cyclase 2 OS=Homo sapiens GN=BST1 PE=1 SV=2	0	0	0	No		0	0	0	No		0	5.66126e-08	0	Yes		GS(+), Nor(-)	i-GS(-), Nor(-)	GS(+), i-GS(-)
	BST2	Q10589	Bone marrow stromal antigen 2 OS=Homo sapiens GN=BST2 PE=1 SV=1	0	0	0	No		4.41034e-07	4.78292e-07	0	Yes		0	0	0	No		GS(-), Nor(-)	i-GS(+), Nor(-)	GS(-), i-GS(+)
	BTRF1	P0C734	Uncharacterized protein BTRF1 OS=Epstein-Barr virus (strain GD1) GN=BTRF1 PE=1 SV=1	5.25093e-08	0	4.2025e-08	Yes		6.11863e-08	5.65004e-08	5.59375e-08	Yes		0	5.77247e-08	1.42163e-07	Yes		2.11445	1.83662	1.15127
	C11orf54	Q9H0W9	Ester hydrolase C11orf54 OS=Homo sapiens GN=C11orf54 PE=1 SV=1	1.45835e-07	2.17629e-07	0	Yes		0	0	4.14588e-08	Yes		6.76643e-07	6.15926e-07	0	Yes		3.55626	0.114066	31.1772
	C14orf166	Q9Y224	UPF0568 protein C14orf166 OS=Homo sapiens GN=C14orf166 PE=1 SV=1	0	0	0	No		7.5751e-08	0	0	Yes		0	0	0	No		GS(-), Nor(-)	i-GS(+), Nor(-)	GS(-), i-GS(+)
	C19orf18	Q8NEA5	Uncharacterized protein C19orf18 OS=Homo sapiens GN=C19orf18 PE=2 SV=1	0	0	0	No		0	0	2.08416e-08	Yes		0	0	0	No		GS(-), Nor(-)	i-GS(+), Nor(-)	GS(-), i-GS(+)
	C19orf80	Q6UXH0	Betatrophin OS=Homo sapiens GN=C19orf80 PE=1 SV=1	0	0	0	No		0	0	0	No		0	0	8.53525e-07	Yes		GS(+), Nor(-)	i-GS(-), Nor(-)	GS(+), i-GS(-)
	C1QB	P02746	Complement C1q subcomponent subunit B OS=Homo sapiens GN=C1QB PE=1 SV=3	0	0	0	No		0	0	0	No		1.84213e-07	3.3848e-07	0	Yes		GS(+), Nor(-)	i-GS(-), Nor(-)	GS(+), i-GS(-)
	C3	P01024	Complement C3 OS=Homo sapiens GN=C3 PE=1 SV=2	2.10268e-06	2.37892e-06	1.40412e-06	Yes		4.9219e-06	3.79794e-06	9.22811e-07	Yes		2.36406e-05	2.14336e-05	1.3423e-05	Yes		9.93882	1.63831	6.0665		Yes		Yes
	C4A	P0C0L4	Complement C4-A OS=Homo sapiens GN=C4A PE=1 SV=2	4.14893e-07	2.82144e-07	1.04346e-07	Yes		2.14941e-06	2.90895e-06	3.846e-07	Yes		5.86226e-06	3.50712e-06	1.44726e-06	Yes		13.4975	6.79196	1.98727
	C4B	P0C0L5	Complement C4-B OS=Homo sapiens GN=C4B PE=1 SV=2	3.99366e-07	0	0	Yes		1.61143e-06	2.02092e-06	3.65601e-07	Yes		4.73611e-06	3.5586e-06	1.36207e-06	Yes		24.1803	10.0108	2.41543		Yes
	C4BPA	P04003	C4b-binding protein alpha chain OS=Homo sapiens GN=C4BPA PE=1 SV=2	1.92706e-07	1.24653e-07	2.43644e-08	Yes		2.38524e-07	4.1366e-07	6.95716e-08	Yes		7.59278e-07	5.654e-07	0	Yes		3.87646	2.11211	1.83536
	C5	P01031	Complement C5 OS=Homo sapiens GN=C5 PE=1 SV=4	0	0	0	No		3.27226e-07	5.12155e-07	0	Yes		8.84767e-06	7.77843e-06	1.26758e-06	Yes		GS(+), Nor(-)	i-GS(+), Nor(-)	21.3177
	C6	P13671	Complement component C6 OS=Homo sapiens GN=C6 PE=1 SV=3	0	0	0	No		3.72704e-07	1.03709e-06	0	Yes		1.12906e-05	1.01415e-05	1.38256e-06	Yes		GS(+), Nor(-)	i-GS(+), Nor(-)	16.1829
	C6orf163	Q5TEZ5	Uncharacterized protein C6orf163 OS=Homo sapiens GN=C6orf163 PE=1 SV=2	0	0	0	No		3.66082e-08	0	0	Yes		0	0	0	No		GS(-), Nor(-)	i-GS(+), Nor(-)	GS(-), i-GS(+)
	C7	P10643	Complement component C7 OS=Homo sapiens GN=C7 PE=1 SV=2	0	0	0	No		8.55885e-08	1.71987e-07	0	Yes		3.08986e-06	3.32774e-06	1.1314e-06	Yes		GS(+), Nor(-)	i-GS(+), Nor(-)	29.3079		Yes		Yes
	C8A	P07357	Complement component C8 alpha chain OS=Homo sapiens GN=C8A PE=1 SV=2	0	0	0	No		0	0	0	No		1.70928e-06	1.45887e-06	0	Yes		GS(+), Nor(-)	i-GS(-), Nor(-)	GS(+), i-GS(-)
	C8B	P07358	Complement component C8 beta chain OS=Homo sapiens GN=C8B PE=1 SV=3	0	0	0	No		1.62829e-07	2.41861e-07	0	Yes		1.05999e-05	1.43408e-05	4.28073e-07	Yes		GS(+), Nor(-)	i-GS(+), Nor(-)	62.687
	C8G	P07360	Complement component C8 gamma chain OS=Homo sapiens GN=C8G PE=1 SV=3	0	0	0	No		6.627e-07	1.08196e-06	0	Yes		3.98949e-06	6.22848e-06	1.92682e-06	Yes		GS(+), Nor(-)	i-GS(+), Nor(-)	6.96111		Yes
	C9	P02748	Complement component C9 OS=Homo sapiens GN=C9 PE=1 SV=2	1.82831e-07	2.4475e-07	2.20989e-07	Yes		9.35983e-06	3.03095e-06	2.49845e-07	Yes		2.78724e-05	2.16808e-05	3.02315e-05	Yes		123.016	19.49	6.31176		Yes		Yes
	CA1	P00915	Carbonic anhydrase 1 OS=Homo sapiens GN=CA1 PE=1 SV=2	4.14375e-06	5.64092e-06	1.79741e-06	Yes		1.88201e-07	0	1.21075e-06	Yes		0	0	0	No		GS(-), Nor(+)	0.120786	GS(-), i-GS(+)		Yes	Yes
	CA2	P00918	Carbonic anhydrase 2 OS=Homo sapiens GN=CA2 PE=1 SV=2	4.94038e-06	8.50758e-06	2.84777e-06	Yes		3.61083e-07	1.12927e-06	3.80549e-07	Yes		0	0	0	No		GS(-), Nor(+)	0.114809	GS(-), i-GS(+)		Yes	Yes
	CAB39	Q9Y376	Calcium-binding protein 39 OS=Homo sapiens GN=CAB39 PE=1 SV=1	0	0	0	No		0	0	1.83782e-07	Yes		0	0	0	No		GS(-), Nor(-)	i-GS(+), Nor(-)	GS(-), i-GS(+)
	CAB39L	Q9H9S4	Calcium-binding protein 39-like OS=Homo sapiens GN=CAB39L PE=1 SV=3	0	0	0	No		0	0	1.85963e-07	Yes		0	0	0	No		GS(-), Nor(-)	i-GS(+), Nor(-)	GS(-), i-GS(+)
	CALB1	P05937	Calbindin OS=Homo sapiens GN=CALB1 PE=1 SV=2	0	0	4.48287e-07	Yes		0	0	0	No		0	0	0	No		GS(-), Nor(+)	i-GS(-), Nor(+)	GS(-), i-GS(-)
	CALD1	Q05682	Caldesmon OS=Homo sapiens GN=CALD1 PE=1 SV=3	1.0152e-06	5.71754e-07	6.74051e-07	Yes		3.68767e-06	1.83153e-06	3.69822e-07	Yes		2.34372e-06	2.17823e-06	2.81029e-07	Yes		2.12427	2.6046	0.815583
	CALM1	P62158	Calmodulin OS=Homo sapiens GN=CALM1 PE=1 SV=2	4.22954e-06	1.73169e-06	2.77417e-06	Yes		5.21453e-06	8.48983e-06	3.39326e-06	Yes		1.94992e-06	4.10656e-06	0	Yes		0.693325	1.95728	0.354229
	CALML3	P27482	Calmodulin-like protein 3 OS=Homo sapiens GN=CALML3 PE=1 SV=2	0	5.49455e-07	0	Yes		0	0	0	No		0	1.44208e-06	0	Yes		2.62457	i-GS(-), Nor(+)	GS(+), i-GS(-)
	CALR	P27797	Calreticulin OS=Homo sapiens GN=CALR PE=1 SV=1	4.81331e-07	6.12501e-07	6.18905e-07	Yes		6.66321e-07	9.18989e-07	0	Yes		2.25017e-07	0	0	Yes		0.131378	0.9256	0.141939		Yes
	CAMK2D	Q13557-4	Isoform Delta 4 of Calcium/calmodulin-dependent protein kinase type II subunit delta OS=Homo sapiens GN=CAMK2D	0	0	0	No		0	2.4908e-08	0	Yes		0	0	0	No		GS(-), Nor(-)	i-GS(+), Nor(-)	GS(-), i-GS(+)
	CAMP	P49913	Cathelicidin antimicrobial peptide OS=Homo sapiens GN=CAMP PE=1 SV=1	0	0	0	No		0	0	2.03914e-08	Yes		0	0	0	No		GS(-), Nor(-)	i-GS(+), Nor(-)	GS(-), i-GS(+)
	CAND1	Q86VP6	Cullin-associated NEDD8-dissociated protein 1 OS=Homo sapiens GN=CAND1 PE=1 SV=2	1.13689e-07	6.85533e-08	8.94925e-08	Yes		6.04582e-09	1.76081e-07	1.04734e-07	Yes		3.54827e-08	1.30359e-08	0	Yes		0.178551	1.05566	0.169137		Yes
	CANX	P27824	Calnexin OS=Homo sapiens GN=CANX PE=1 SV=2	4.42825e-07	5.68437e-07	3.29852e-07	Yes		5.21266e-07	3.39608e-07	1.10976e-07	Yes		1.69475e-07	2.3669e-07	0	Yes		0.302856	0.724659	0.417929		Yes
	CAP1	Q01518	Adenylyl cyclase-associated protein 1 OS=Homo sapiens GN=CAP1 PE=1 SV=5	2.41072e-06	1.56481e-06	0	Yes		7.98471e-07	2.31354e-06	2.58072e-07	Yes		4.99633e-07	1.09286e-06	0	Yes		0.400575	0.847709	0.472539
	CAPG	P40121	Macrophage-capping protein OS=Homo sapiens GN=CAPG PE=1 SV=2	0	0	0	No		0	0	0	No		0	5.98413e-08	0	Yes		GS(+), Nor(-)	i-GS(-), Nor(-)	GS(+), i-GS(-)
	CAPN1	P07384	Calpain-1 catalytic subunit OS=Homo sapiens GN=CAPN1 PE=1 SV=1	2.85497e-08	0	0	Yes		2.56918e-08	0	0	Yes		0	0	0	No		GS(-), Nor(+)	0.8999	GS(-), i-GS(+)
	CAPN2	P17655	Calpain-2 catalytic subunit OS=Homo sapiens GN=CAPN2 PE=1 SV=6	1.67616e-06	2.86344e-06	2.36808e-06	Yes		1.60953e-07	9.28174e-07	0	Yes		0	0	0	No		GS(-), Nor(+)	0.157669	GS(-), i-GS(+)		Yes	Yes
	CAPNS1	P04632	Calpain small subunit 1 OS=Homo sapiens GN=CAPNS1 PE=1 SV=1	2.8257e-06	2.99252e-06	5.20279e-06	Yes		1.51315e-06	3.00519e-06	1.20337e-06	Yes		0	0	0	No		GS(-), Nor(+)	0.519164	GS(-), i-GS(+)		Yes
	CAPNS2	Q96L46	Calpain small subunit 2 OS=Homo sapiens GN=CAPNS2 PE=2 SV=2	0	4.8866e-07	0	Yes		0	0	0	No		0	0	0	No		GS(-), Nor(+)	i-GS(-), Nor(+)	GS(-), i-GS(-)
	CAPZA1	P52907	F-actin-capping protein subunit alpha-1 OS=Homo sapiens GN=CAPZA1 PE=1 SV=3	2.7972e-07	5.49549e-07	0	Yes		6.55445e-07	5.68742e-07	9.37613e-07	Yes		0	3.22632e-07	0	Yes		0.389056	2.60688	0.149242				Yes
	CAPZA2	P47755	F-actin-capping protein subunit alpha-2 OS=Homo sapiens GN=CAPZA2 PE=1 SV=3	7.62794e-07	1.10378e-06	9.27933e-07	Yes		9.42485e-07	1.4436e-06	1.14824e-06	Yes		0	7.62013e-07	0	Yes		0.272683	1.26474	0.215603				Yes
	CAPZB	P47756	F-actin-capping protein subunit beta OS=Homo sapiens GN=CAPZB PE=1 SV=4	4.32391e-07	5.6579e-07	4.96662e-07	Yes		7.75905e-07	1.19537e-06	6.80611e-07	Yes		0	3.04369e-07	0	Yes		0.203613	1.77402	0.114775		Yes		Yes
	CASP3	Q5IS99	Caspase-3 OS=Saimiri boliviensis boliviensis GN=CASP3 PE=2 SV=1	9.94008e-08	0	0	Yes		0	0	0	No		0	0	0	No		GS(-), Nor(+)	i-GS(-), Nor(+)	GS(-), i-GS(-)
	CAST	P20810-4	Isoform 4 of Calpastatin OS=Homo sapiens GN=CAST	1.84788e-07	1.12959e-07	5.53856e-08	Yes		0	3.2721e-08	0	Yes		0	0	0	No		GS(-), Nor(+)	0.0926593	GS(-), i-GS(+)		Yes
	CAT	P04040	Catalase OS=Homo sapiens GN=CAT PE=1 SV=3	8.16195e-07	6.47962e-07	5.67431e-07	Yes		3.92361e-07	4.93414e-07	5.21164e-07	Yes		0	0	0	No		GS(-), Nor(+)	0.692532	GS(-), i-GS(+)		Yes
	CAV1	Q03135	Caveolin-1 OS=Homo sapiens GN=CAV1 PE=1 SV=4	0	0	0	No		5.35923e-08	0	0	Yes		4.70211e-07	2.69017e-07	0	Yes		GS(+), Nor(-)	i-GS(+), Nor(-)	13.7935
	CBR1	P16152	Carbonyl reductase [NADPH] 1 OS=Homo sapiens GN=CBR1 PE=1 SV=3	8.32851e-07	8.69635e-07	7.3285e-07	Yes		1.48847e-06	1.19514e-06	8.14009e-07	Yes		6.54924e-07	0	1.33628e-06	Yes		0.817629	1.4362	0.569302
	CBR3	O75828	Carbonyl reductase [NADPH] 3 OS=Homo sapiens GN=CBR3 PE=1 SV=3	3.01344e-07	4.17046e-07	3.30816e-07	Yes		9.58154e-07	6.07263e-07	1.24123e-07	Yes		0	0	0	No		GS(-), Nor(+)	1.6103	GS(-), i-GS(+)		Yes
	CBX1	P83916	Chromobox protein homolog 1 OS=Homo sapiens GN=CBX1 PE=1 SV=1	0	0	1.24867e-07	Yes		1.01368e-07	0	0	Yes		0	0	0	No		GS(-), Nor(+)	0.811809	GS(-), i-GS(+)
	CBX3	Q13185	Chromobox protein homolog 3 OS=Homo sapiens GN=CBX3 PE=1 SV=4	0	8.65857e-08	1.26231e-07	Yes		1.02476e-07	2.70789e-07	0	Yes		0	0	0	No		GS(-), Nor(+)	1.75392	GS(-), i-GS(+)
	CCDC93	Q567U6	Coiled-coil domain-containing protein 93 OS=Homo sapiens GN=CCDC93 PE=1 SV=2	0	0	0	No		0	0	0	No		2.2657e-07	0	0	Yes		GS(+), Nor(-)	i-GS(-), Nor(-)	GS(+), i-GS(-)
	CCL19	Q99731	C-C motif chemokine 19 OS=Homo sapiens GN=CCL19 PE=1 SV=1	0	0	0	No		0	0	0	No		0	3.14529e-07	0	Yes		GS(+), Nor(-)	i-GS(-), Nor(-)	GS(+), i-GS(-)
	CCT2	P78371	T-complex protein 1 subunit beta OS=Homo sapiens GN=CCT2 PE=1 SV=4	1.21553e-07	2.19256e-07	0	Yes		7.05546e-08	2.31646e-08	9.47608e-08	Yes		0	0	0	No		GS(-), Nor(+)	0.553037	GS(-), i-GS(+)				Yes
	CCT3	P49368	T-complex protein 1 subunit gamma OS=Homo sapiens GN=CCT3 PE=1 SV=4	1.14722e-07	1.86233e-07	1.76889e-07	Yes		1.42367e-08	2.38919e-07	2.15914e-07	Yes		0	1.83481e-08	1.27263e-07	Yes		0.304726	0.981638	0.310426
	CCT4	P50991	T-complex protein 1 subunit delta OS=Homo sapiens GN=CCT4 PE=1 SV=4	3.26241e-07	2.83203e-07	0	Yes		5.5021e-08	2.34199e-07	1.3245e-07	Yes		0	0	0	No		GS(-), Nor(+)	0.691891	GS(-), i-GS(+)
	CCT5	P48643	T-complex protein 1 subunit epsilon OS=Homo sapiens GN=CCT5 PE=1 SV=1	6.87085e-08	1.98301e-07	0	Yes		0	3.26645e-08	1.45402e-07	Yes		0	0	0	No		GS(-), Nor(+)	0.666893	GS(-), i-GS(+)
	CCT6A	P40227-2	Isoform 2 of T-complex protein 1 subunit zeta OS=Homo sapiens GN=CCT6A	9.89907e-07	6.20636e-07	9.78606e-07	Yes		0	0	0	No		0	0	0	No		GS(-), Nor(+)	i-GS(-), Nor(+)	GS(-), i-GS(-)		Yes	Yes
	CCT8	P50990	T-complex protein 1 subunit theta OS=Homo sapiens GN=CCT8 PE=1 SV=4	2.32976e-07	1.12111e-07	1.58996e-07	Yes		1.4939e-07	3.39821e-07	1.54725e-07	Yes		0	0	0	No		GS(-), Nor(+)	1.27744	GS(-), i-GS(+)		Yes
	CD151	P48509	CD151 antigen OS=Homo sapiens GN=CD151 PE=1 SV=3	0	0	0	No		0	0	0	No		1.88473e-07	0	0	Yes		GS(+), Nor(-)	i-GS(-), Nor(-)	GS(+), i-GS(-)
	CD34	P28906	Hematopoietic progenitor cell antigen CD34 OS=Homo sapiens GN=CD34 PE=1 SV=2	0	0	0	No		3.53727e-08	0	0	Yes		0	0	0	No		GS(-), Nor(-)	i-GS(+), Nor(-)	GS(-), i-GS(+)
	CDC42	P60953	Cell division control protein 42 homolog OS=Homo sapiens GN=CDC42 PE=1 SV=2	3.2154e-06	5.9301e-06	5.21352e-07	Yes		1.42912e-06	3.69816e-07	1.95213e-07	Yes		0	0	0	No		GS(-), Nor(+)	0.206287	GS(-), i-GS(+)
	CDC6	Q99741	Cell division control protein 6 homolog OS=Homo sapiens GN=CDC6 PE=1 SV=1	1.16168e-07	2.62802e-08	0	Yes		0	0	0	No		0	0	0	No		GS(-), Nor(+)	i-GS(-), Nor(+)	GS(-), i-GS(-)
	CEBPZ	Q03701	CCAAT/enhancer-binding protein zeta OS=Homo sapiens GN=CEBPZ PE=1 SV=3	0	0	0	No		2.60633e-07	0	1.8805e-08	Yes		0	3.116e-08	0	Yes		GS(+), Nor(-)	i-GS(+), Nor(-)	0.11151
	CENPE	Q02224	Centromere-associated protein E OS=Homo sapiens GN=CENPE PE=1 SV=2	0	0	0	No		1.17078e-08	0	0	Yes		0	0	0	No		GS(-), Nor(-)	i-GS(+), Nor(-)	GS(-), i-GS(+)
	CFB	P00751	Complement factor B OS=Homo sapiens GN=CFB PE=1 SV=2	0	0	0	No		0	0	0	No		1.40809e-07	1.3934e-07	0	Yes		GS(+), Nor(-)	i-GS(-), Nor(-)	GS(+), i-GS(-)		Yes		Yes
	CFH	P08603	Complement factor H OS=Homo sapiens GN=CFH PE=1 SV=4	5.95295e-08	0	0	Yes		2.24006e-07	6.27291e-07	3.55458e-08	Yes		5.95882e-07	1.01863e-06	7.8481e-07	Yes		40.3048	14.8975	2.70547		Yes
	CFHR1	Q03591	Complement factor H-related protein 1 OS=Homo sapiens GN=CFHR1 PE=1 SV=2	3.65579e-08	0	0	Yes		6.98364e-07	1.96389e-06	1.32596e-07	Yes		1.47475e-06	3.20987e-06	2.83296e-06	Yes		205.635	76.45	2.6898		Yes
	CFHR2	P36980	Complement factor H-related protein 2 OS=Homo sapiens GN=CFHR2 PE=1 SV=1	0	0	0	No		9.44728e-08	0	0	Yes		0	2.26645e-06	0	Yes		GS(+), Nor(-)	i-GS(+), Nor(-)	23.9905
	CFHR3	Q02985	Complement factor H-related protein 3 OS=Homo sapiens GN=CFHR3 PE=1 SV=2	0	0	0	No		0	0	0	No		4.28673e-07	5.13851e-07	0	Yes		GS(+), Nor(-)	i-GS(-), Nor(-)	GS(+), i-GS(-)
	CFL1	P23528	Cofilin-1 OS=Homo sapiens GN=CFL1 PE=1 SV=3	1.30853e-05	9.32705e-06	2.90457e-06	Yes		9.43678e-06	1.88499e-05	1.78667e-06	Yes		7.76536e-06	9.42367e-06	1.67344e-06	Yes		0.745054	1.18788	0.627215
	CFL2	Q9Y281	Cofilin-2 OS=Homo sapiens GN=CFL2 PE=1 SV=1	0	6.13217e-06	6.40683e-07	Yes		2.86025e-06	7.18973e-06	0	Yes		1.39258e-06	2.61788e-06	0	Yes		0.592138	1.48386	0.399052
	CGNL1	Q0VF96	Cingulin-like protein 1 OS=Homo sapiens GN=CGNL1 PE=1 SV=2	0	0	0	No		0	0	1.63216e-08	Yes		0	0	0	No		GS(-), Nor(-)	i-GS(+), Nor(-)	GS(-), i-GS(+)
	CHCHD3	Q9NX63	Coiled-coil-helix-coiled-coil-helix domain-containing protein 3, mitochondrial OS=Homo sapiens GN=CHCHD3 PE=1 SV=1	3.84944e-08	0	0	Yes		0	0	0	No		0	0	0	No		GS(-), Nor(+)	i-GS(-), Nor(+)	GS(-), i-GS(-)
	CIRBP	Q14011	Cold-inducible RNA-binding protein OS=Homo sapiens GN=CIRBP PE=1 SV=1	3.78358e-07	0	0	Yes		2.21398e-07	5.34826e-07	9.55991e-08	Yes		0	0	0	No		GS(-), Nor(+)	2.25137	GS(-), i-GS(+)
	CKAP4	Q07065	Cytoskeleton-associated protein 4 OS=Homo sapiens GN=CKAP4 PE=1 SV=2	0	0	0	No		0	0	3.26097e-08	Yes		0	0	0	No		GS(-), Nor(-)	i-GS(+), Nor(-)	GS(-), i-GS(+)
	CKB	P12277	Creatine kinase B-type OS=Homo sapiens GN=CKB PE=1 SV=1	1.04737e-06	1.06895e-06	8.35742e-07	Yes		0	0	9.91486e-07	Yes		0	0	0	No		GS(-), Nor(+)	0.335863	GS(-), i-GS(+)		Yes
	CLEC3B	P05452	Tetranectin OS=Homo sapiens GN=CLEC3B PE=1 SV=3	0	0	0	No		0	0	0	No		1.07234e-06	7.37754e-07	4.10611e-07	Yes		GS(+), Nor(-)	i-GS(-), Nor(-)	GS(+), i-GS(-)		Yes
	CLIC1	O00299	Chloride intracellular channel protein 1 OS=Homo sapiens GN=CLIC1 PE=1 SV=4	2.00164e-06	1.44473e-06	9.309e-07	Yes		8.82821e-07	1.9088e-06	2.54146e-07	Yes		0	9.45982e-07	0	Yes		0.216112	0.695813	0.310589
	CLIC2	O15247	Chloride intracellular channel protein 2 OS=Homo sapiens GN=CLIC2 PE=1 SV=3	8.50271e-08	4.36418e-07	0	Yes		0	0	0	No		0	0	0	No		GS(-), Nor(+)	i-GS(-), Nor(+)	GS(-), i-GS(-)
	CLIC4	Q9Y696	Chloride intracellular channel protein 4 OS=Homo sapiens GN=CLIC4 PE=1 SV=4	2.38034e-07	7.07168e-07	1.57921e-06	Yes		6.48823e-07	4.29079e-07	0	Yes		0	0	0	No		GS(-), Nor(+)	0.426992	GS(-), i-GS(+)
	CLIC5	Q9NZA1	Chloride intracellular channel protein 5 OS=Homo sapiens GN=CLIC5 PE=1 SV=3	1.2865e-06	2.80808e-06	2.48815e-06	Yes		6.43559e-07	1.38459e-06	9.15389e-07	Yes		0	0	0	No		GS(-), Nor(+)	0.44716	GS(-), i-GS(+)		Yes
	CLIC6	Q96NY7	Chloride intracellular channel protein 6 OS=Homo sapiens GN=CLIC6 PE=2 SV=3	2.9832e-08	1.53118e-07	0	Yes		0	0	0	No		0	0	0	No		GS(-), Nor(+)	i-GS(-), Nor(+)	GS(-), i-GS(-)
	CLTA	P09496-2	Isoform Non-brain of Clathrin light chain A OS=Homo sapiens GN=CLTA	2.71967e-07	6.50968e-08	0	Yes		4.17131e-08	0	0	Yes		0	0	0	No		GS(-), Nor(+)	0.123754	GS(-), i-GS(+)
	CLTC	Q00610	Clathrin heavy chain 1 OS=Homo sapiens GN=CLTC PE=1 SV=5	3.15381e-06	4.03625e-06	3.55206e-06	Yes		2.17602e-06	2.79931e-06	7.60719e-07	Yes		8.32441e-07	4.91798e-07	2.25232e-07	Yes		0.144243	0.533978	0.270128		Yes
	CLTCL1	P53675	Clathrin heavy chain 2 OS=Homo sapiens GN=CLTCL1 PE=1 SV=2	2.05857e-06	2.71894e-06	2.80245e-06	Yes		1.27741e-06	1.70074e-06	2.18405e-07	Yes		6.79569e-07	3.30863e-07	1.94435e-07	Yes		0.158954	0.421713	0.376926		Yes	Yes
	CLU	P10909-2	Isoform 2 of Clusterin OS=Homo sapiens GN=CLU	1.6083e-06	1.01782e-06	1.23117e-06	Yes		5.06678e-06	3.71802e-06	6.75733e-07	Yes		1.27225e-05	2.05476e-05	1.18864e-05	Yes		11.7068	2.45264	4.77314		Yes		Yes
	CMAS	Q8NFW8	N-acylneuraminate cytidylyltransferase OS=Homo sapiens GN=CMAS PE=1 SV=2	0	0	0	No		0	0	7.35418e-08	Yes		0	0	0	No		GS(-), Nor(-)	i-GS(+), Nor(-)	GS(-), i-GS(+)
	CMPK1	P30085	UMP-CMP kinase OS=Homo sapiens GN=CMPK1 PE=1 SV=3	1.69501e-07	0	0	Yes		6.17316e-08	0	0	Yes		0	0	0	No		GS(-), Nor(+)	0.364196	GS(-), i-GS(+)
	CNDP2	Q96KP4	Cytosolic non-specific dipeptidase OS=Homo sapiens GN=CNDP2 PE=1 SV=2	6.64946e-07	1.23582e-06	1.23433e-06	Yes		4.32025e-07	5.28341e-07	5.32726e-07	Yes		2.06072e-07	0	0	Yes		0.0657307	0.47625	0.138017		Yes	Yes	Yes
	CNGA1	P29973	cGMP-gated cation channel alpha-1 OS=Homo sapiens GN=CNGA1 PE=1 SV=3	0	0	0	No		0	0	0	No		0	2.46927e-07	0	Yes		GS(+), Nor(-)	i-GS(-), Nor(-)	GS(+), i-GS(-)
	CNN1	P51911	Calponin-1 OS=Homo sapiens GN=CNN1 PE=1 SV=2	0	0	0	No		0	0	0	No		4.60508e-07	0	0	Yes		GS(+), Nor(-)	i-GS(-), Nor(-)	GS(+), i-GS(-)
	CNN2	Q99439	Calponin-2 OS=Homo sapiens GN=CNN2 PE=1 SV=4	7.18029e-07	4.36493e-07	3.49681e-07	Yes		5.91724e-07	1.2312e-06	2.03706e-07	Yes		1.22929e-06	1.26192e-06	0	Yes		1.65617	1.34731	1.22924
	CNN3	Q15417	Calponin-3 OS=Homo sapiens GN=CNN3 PE=1 SV=1	2.43709e-07	1.26718e-07	0	Yes		3.80393e-07	3.66411e-07	0	Yes		3.78714e-07	5.70041e-07	0	Yes		2.56124	2.01606	1.27042
	COL12A1	Q99715	Collagen alpha-1(XII) chain OS=Homo sapiens GN=COL12A1 PE=1 SV=2	0	0	0	No		2.63356e-08	3.55881e-08	0	Yes		1.32444e-06	1.5993e-06	6.47288e-07	Yes		GS(+), Nor(-)	i-GS(+), Nor(-)	57.6682		Yes		Yes
	COL14A1	Q05707	Collagen alpha-1(XIV) chain OS=Homo sapiens GN=COL14A1 PE=1 SV=3	0	0	0	No		0	0	0	No		2.04558e-07	3.08941e-07	1.91432e-07	Yes		GS(+), Nor(-)	i-GS(-), Nor(-)	GS(+), i-GS(-)		Yes
	COL15A1	P39059	Collagen alpha-1(XV) chain OS=Homo sapiens GN=COL15A1 PE=1 SV=2	0	0	0	No		0	0	0	No		3.0824e-08	4.85323e-08	0	Yes		GS(+), Nor(-)	i-GS(-), Nor(-)	GS(+), i-GS(-)
	COL18A1	P39060	Collagen alpha-1(XVIII) chain OS=Homo sapiens GN=COL18A1 PE=1 SV=5	4.46224e-07	6.23887e-07	1.17801e-07	Yes		2.90973e-07	2.68405e-07	2.2255e-07	Yes		6.06686e-07	9.72206e-07	7.83987e-07	Yes		1.9891	0.658237	3.02186				Yes
	COL1A1	P02452	Collagen alpha-1(I) chain OS=Homo sapiens GN=COL1A1 PE=1 SV=5	0	0	0	No		0	0	0	No		2.97905e-07	7.39031e-07	1.67842e-06	Yes		GS(+), Nor(-)	i-GS(-), Nor(-)	GS(+), i-GS(-)
	COL1A2	P08123	Collagen alpha-2(I) chain OS=Homo sapiens GN=COL1A2 PE=1 SV=7	0	3.93117e-08	1.79341e-08	Yes		0	0	2.06469e-08	Yes		4.38844e-06	3.85226e-06	1.84322e-05	Yes		465.935	0.360671	1291.86
	COL21A1	Q96P44	Collagen alpha-1(XXI) chain OS=Homo sapiens GN=COL21A1 PE=2 SV=1	0	0	0	No		0	0	0	No		0	8.03015e-08	0	Yes		GS(+), Nor(-)	i-GS(-), Nor(-)	GS(+), i-GS(-)
	COL3A1	P02461	Collagen alpha-1(III) chain OS=Homo sapiens GN=COL3A1 PE=1 SV=4	0	0	0	No		0	0	0	No		0	1.45593e-07	1.70624e-06	Yes		GS(+), Nor(-)	i-GS(-), Nor(-)	GS(+), i-GS(-)
	COL4A1	P02462	Collagen alpha-1(IV) chain OS=Homo sapiens GN=COL4A1 PE=1 SV=3	2.57504e-07	8.62384e-08	1.52927e-07	Yes		1.71982e-07	2.9422e-07	1.00793e-07	Yes		4.16136e-07	4.19191e-07	5.8048e-07	Yes		2.8506	1.14159	2.49704		Yes		Yes
	COL4A2	P08572	Collagen alpha-2(IV) chain OS=Homo sapiens GN=COL4A2 PE=1 SV=4	3.3433e-07	3.88178e-07	3.56569e-07	Yes		2.25193e-06	1.02108e-06	3.5922e-07	Yes		1.78885e-06	1.15874e-06	1.34848e-06	Yes		3.98125	3.36605	1.18277		Yes
	COL4A3	Q01955	Collagen alpha-3(IV) chain OS=Homo sapiens GN=COL4A3 PE=1 SV=3	5.34481e-08	5.79216e-08	1.42525e-07	Yes		3.45335e-08	6.84102e-08	0	Yes		1.0609e-07	2.88115e-07	0	Yes		1.55263	0.405458	3.82932
	COL4A4	P53420	Collagen alpha-4(IV) chain OS=Homo sapiens GN=COL4A4 PE=1 SV=3	3.56957e-07	4.42221e-07	1.088e-06	Yes		2.96124e-06	9.78805e-07	2.08131e-07	Yes		9.52533e-07	9.48819e-07	2.28108e-06	Yes		2.21624	2.19809	1.00826
	COL4A5	P29400	Collagen alpha-5(IV) chain OS=Homo sapiens GN=COL4A5 PE=1 SV=2	0	0	0	No		6.54436e-09	0	2.27072e-08	Yes		0	0	0	No		GS(-), Nor(-)	i-GS(+), Nor(-)	GS(-), i-GS(+)
	COL4A6	Q14031	Collagen alpha-6(IV) chain OS=Homo sapiens GN=COL4A6 PE=2 SV=3	0	0	0	No		0	0	0	No		0	6.43982e-08	0	Yes		GS(+), Nor(-)	i-GS(-), Nor(-)	GS(+), i-GS(-)
	COL5A2	P05997	Collagen alpha-2(V) chain OS=Homo sapiens GN=COL5A2 PE=1 SV=3	0	0	0	No		0	0	0	No		0	3.92647e-09	0	Yes		GS(+), Nor(-)	i-GS(-), Nor(-)	GS(+), i-GS(-)
	COL6A1	P12109	Collagen alpha-1(VI) chain OS=Homo sapiens GN=COL6A1 PE=1 SV=3	3.77095e-06	4.60239e-06	4.46374e-06	Yes		7.18718e-06	8.94866e-06	1.75053e-06	Yes		8.83285e-06	1.02832e-05	1.35287e-05	Yes		2.543	1.39334	1.82512		Yes
	COL6A2	P12110	Collagen alpha-2(VI) chain OS=Homo sapiens GN=COL6A2 PE=1 SV=4	6.46943e-07	8.57628e-07	7.72133e-07	Yes		1.5395e-06	2.46772e-06	6.35407e-07	Yes		3.36595e-06	3.51712e-06	5.55409e-06	Yes		5.46279	2.03919	2.6789		Yes		Yes
	COL6A3	P12111	Collagen alpha-3(VI) chain OS=Homo sapiens GN=COL6A3 PE=1 SV=5	2.16722e-06	3.24683e-06	3.24202e-06	Yes		5.04336e-06	6.15131e-06	9.24411e-07	Yes		8.48862e-06	6.3815e-06	9.93734e-06	Yes		2.86591	1.40007	2.04698		Yes
	COL7A1	Q02388	Collagen alpha-1(VII) chain OS=Homo sapiens GN=COL7A1 PE=1 SV=2	0	0	0	No		0	0	0	No		1.09334e-06	1.66263e-06	1.24952e-06	Yes		GS(+), Nor(-)	i-GS(-), Nor(-)	GS(+), i-GS(-)		Yes
	COL8A1	P27658	Collagen alpha-1(VIII) chain OS=Homo sapiens GN=COL8A1 PE=1 SV=2	0	0	0	No		0	0	0	No		2.14381e-07	1.32427e-07	0	Yes		GS(+), Nor(-)	i-GS(-), Nor(-)	GS(+), i-GS(-)
	COPB1	P53618	Coatomer subunit beta OS=Homo sapiens GN=COPB1 PE=1 SV=3	1.53484e-08	0	0	Yes		0	0	0	No		0	0	0	No		GS(-), Nor(+)	i-GS(-), Nor(+)	GS(-), i-GS(-)
	COPG1	Q9Y678	Coatomer subunit gamma-1 OS=Homo sapiens GN=COPG1 PE=1 SV=1	2.10722e-08	4.09579e-08	3.54619e-08	Yes		0	0	2.26178e-08	Yes		0	0	0	No		GS(-), Nor(+)	0.231996	GS(-), i-GS(+)		Yes
	COPG2	Q9UBF2	Coatomer subunit gamma-2 OS=Homo sapiens GN=COPG2 PE=1 SV=1	2.11448e-08	4.1099e-08	3.55841e-08	Yes		0	0	2.26957e-08	Yes		0	0	0	No		GS(-), Nor(+)	0.231996	GS(-), i-GS(+)		Yes
	COQ6	Q9Y2Z9	Ubiquinone biosynthesis monooxygenase COQ6 OS=Homo sapiens GN=COQ6 PE=1 SV=2	0	0	0	No		6.14402e-06	0	2.02121e-05	Yes		0	0	1.48092e-05	Yes		GS(+), Nor(-)	i-GS(+), Nor(-)	0.561888
	CORO1A	P31146	Coronin-1A OS=Homo sapiens GN=CORO1A PE=1 SV=4	0	0	0	No		0	0	0	No		0	8.00912e-08	0	Yes		GS(+), Nor(-)	i-GS(-), Nor(-)	GS(+), i-GS(-)
	CORO1B	Q9BR76	Coronin-1B OS=Homo sapiens GN=CORO1B PE=1 SV=1	5.81932e-08	0	1.79085e-08	Yes		1.26338e-07	2.10993e-07	0	Yes		0	0	0	No		GS(-), Nor(+)	4.43263	GS(-), i-GS(+)
	CORO1C	Q9ULV4-3	Isoform 3 of Coronin-1C OS=Homo sapiens GN=CORO1C	0	0	0	No		4.35694e-08	0	0	Yes		0	0	0	No		GS(-), Nor(-)	i-GS(+), Nor(-)	GS(-), i-GS(+)
	CORO2B	Q9UQ03	Coronin-2B OS=Homo sapiens GN=CORO2B PE=2 SV=4	9.90888e-08	2.39407e-07	0	Yes		1.57662e-08	1.92388e-07	4.41122e-08	Yes		0	0	0	No		GS(-), Nor(+)	0.745258	GS(-), i-GS(+)
	COTL1	Q14019	Coactosin-like protein OS=Homo sapiens GN=COTL1 PE=1 SV=3	1.52197e-06	0	0	Yes		0	0	0	No		0	0	3.34751e-07	Yes		0.219947	i-GS(-), Nor(+)	GS(+), i-GS(-)
	COX5A	P20674	Cytochrome c oxidase subunit 5A, mitochondrial OS=Homo sapiens GN=COX5A PE=1 SV=2	1.61185e-07	6.25884e-07	0	Yes		2.79369e-07	4.63183e-07	0	Yes		0	0	0	No		GS(-), Nor(+)	0.94344	GS(-), i-GS(+)
	COX7A2	P14406	Cytochrome c oxidase subunit 7A2, mitochondrial OS=Homo sapiens GN=COX7A2 PE=1 SV=1	7.49122e-07	1.20328e-06	0	Yes		3.04473e-07	5.96255e-07	0	Yes		0	0	0	No		GS(-), Nor(+)	0.461343	GS(-), i-GS(+)
	CP	P00450	Ceruloplasmin OS=Homo sapiens GN=CP PE=1 SV=1	0	0	1.29631e-08	Yes		7.15807e-08	2.05453e-07	1.2426e-07	Yes		2.56426e-07	2.98445e-07	1.06912e-07	Yes		51.0511	30.9565	1.64912		Yes	Yes
	CPNE1	Q99829	Copine-1 OS=Homo sapiens GN=CPNE1 PE=1 SV=1	0	0	0	No		0	1.23478e-07	0	Yes		0	0	0	No		GS(-), Nor(-)	i-GS(+), Nor(-)	GS(-), i-GS(+)
	CPNE2	Q96FN4	Copine-2 OS=Homo sapiens GN=CPNE2 PE=1 SV=3	1.93091e-07	1.28403e-07	0	Yes		0	0	1.37809e-07	Yes		0	0	0	No		GS(-), Nor(+)	0.428653	GS(-), i-GS(+)
	CPNE3	O75131	Copine-3 OS=Homo sapiens GN=CPNE3 PE=1 SV=1	1.97046e-07	1.31033e-07	0	Yes		0	0	1.40632e-07	Yes		0	0	0	No		GS(-), Nor(+)	0.428653	GS(-), i-GS(+)
	CPNE4	Q96A23	Copine-4 OS=Homo sapiens GN=CPNE4 PE=2 SV=1	1.89971e-07	1.26328e-07	0	Yes		0	0	1.35583e-07	Yes		0	0	0	No		GS(-), Nor(+)	0.428653	GS(-), i-GS(+)
	CPNE5	Q9HCH3	Copine-5 OS=Homo sapiens GN=CPNE5 PE=1 SV=2	1.78438e-07	1.18659e-07	0	Yes		0	0	1.27352e-07	Yes		0	0	0	No		GS(-), Nor(+)	0.428653	GS(-), i-GS(+)
	CPNE6	O95741	Copine-6 OS=Homo sapiens GN=CPNE6 PE=1 SV=3	1.89971e-07	1.26328e-07	0	Yes		0	0	1.35583e-07	Yes		0	0	0	No		GS(-), Nor(+)	0.428653	GS(-), i-GS(+)
	CPNE7	Q9UBL6	Copine-7 OS=Homo sapiens GN=CPNE7 PE=2 SV=1	1.67162e-07	1.11161e-07	0	Yes		0	0	1.19304e-07	Yes		0	0	0	No		GS(-), Nor(+)	0.428653	GS(-), i-GS(+)
	CPNE8	Q86YQ8	Copine-8 OS=Homo sapiens GN=CPNE8 PE=1 SV=2	0	1.2476e-07	0	Yes		0	0	1.339e-07	Yes		0	0	0	No		GS(-), Nor(+)	1.07326	GS(-), i-GS(+)
	CPNE9	Q8IYJ1	Copine-9 OS=Homo sapiens GN=CPNE9 PE=1 SV=3	1.91345e-07	0	0	Yes		0	0	0	No		0	0	0	No		GS(-), Nor(+)	i-GS(-), Nor(+)	GS(-), i-GS(-)
	CPS1	P31327-3	Isoform 3 of Carbamoyl-phosphate synthase [ammonia], mitochondrial OS=Homo sapiens GN=CPS1	0	0	0	No		0	0	9.03857e-08	Yes		0	0	0	No		GS(-), Nor(-)	i-GS(+), Nor(-)	GS(-), i-GS(+)
	CPSF1	Q10570	Cleavage and polyadenylation specificity factor subunit 1 OS=Homo sapiens GN=CPSF1 PE=1 SV=2	6.3284e-08	0	0	Yes		0	0	8.08829e-09	Yes		7.98626e-08	0	0	Yes		1.26197	0.127809	9.87385
	CR1	P17927	Complement receptor type 1 OS=Homo sapiens GN=CR1 PE=1 SV=3	7.66611e-08	1.00004e-07	1.11028e-07	Yes		0	6.33338e-09	7.40507e-08	Yes		0	0	0	No		GS(-), Nor(+)	0.279409	GS(-), i-GS(+)		Yes
	CR1L	Q2VPA4	Complement component receptor 1-like protein OS=Homo sapiens GN=CR1L PE=1 SV=3	1.1515e-07	1.38161e-07	1.67557e-07	Yes		0	2.26955e-08	0	Yes		0	0	0	No		GS(-), Nor(+)	0.0539256	GS(-), i-GS(+)		Yes	Yes
	CRB2	Q5IJ48	Protein crumbs homolog 2 OS=Homo sapiens GN=CRB2 PE=1 SV=2	9.53e-08	8.58643e-08	9.62586e-08	Yes		1.11565e-08	0	2.3741e-08	Yes		0	0	0	No		GS(-), Nor(+)	0.125792	GS(-), i-GS(+)		Yes	Yes
	CREB3L4	Q8TEY5	Cyclic AMP-responsive element-binding protein 3-like protein 4 OS=Homo sapiens GN=CREB3L4 PE=1 SV=1	0	0	3.60397e-08	Yes		0	0	0	No		0	0	0	No		GS(-), Nor(+)	i-GS(-), Nor(+)	GS(-), i-GS(-)
	CRIP2	P52943	Cysteine-rich protein 2 OS=Homo sapiens GN=CRIP2 PE=1 SV=1	1.47501e-06	1.35406e-06	2.06768e-06	Yes		5.64472e-07	2.51199e-06	5.30851e-07	Yes		1.92703e-06	1.20672e-06	0	Yes		0.639964	0.736674	0.868721
	CRMP1	Q14194	Dihydropyrimidinase-related protein 1 OS=Homo sapiens GN=CRMP1 PE=1 SV=1	6.84691e-08	7.78618e-08	7.92495e-08	Yes		2.99359e-07	1.96604e-07	1.68092e-07	Yes		0	0	0	No		GS(-), Nor(+)	2.94376	GS(-), i-GS(+)		Yes	Yes
	CROCC	Q5TZA2	Rootletin OS=Homo sapiens GN=CROCC PE=1 SV=1	4.47411e-08	4.5215e-08	0	Yes		0	6.07671e-08	1.41211e-08	Yes		0	0	0	No		GS(-), Nor(+)	0.832497	GS(-), i-GS(+)
	CRYAB	P02511	Alpha-crystallin B chain OS=Homo sapiens GN=CRYAB PE=1 SV=2	1.6328e-06	2.54423e-06	6.90752e-07	Yes		2.93006e-07	1.07463e-06	0	Yes		0	0	0	No		GS(-), Nor(+)	0.280956	GS(-), i-GS(+)		Yes
	CRYL1	Q9Y2S2	Lambda-crystallin homolog OS=Homo sapiens GN=CRYL1 PE=1 SV=3	1.30484e-07	0	1.694e-07	Yes		0	0	0	No		0	0	0	No		GS(-), Nor(+)	i-GS(-), Nor(+)	GS(-), i-GS(-)
	CRYM	Q14894	Ketimine reductase mu-crystallin OS=Homo sapiens GN=CRYM PE=1 SV=1	0	0	3.02789e-07	Yes		0	0	0	No		0	0	0	No		GS(-), Nor(+)	i-GS(-), Nor(+)	GS(-), i-GS(-)
	CRYZ	Q08257	Quinone oxidoreductase OS=Homo sapiens GN=CRYZ PE=1 SV=1	3.4697e-07	4.45434e-07	0	Yes		0	0	0	No		0	0	0	No		GS(-), Nor(+)	i-GS(-), Nor(+)	GS(-), i-GS(-)
	CS	O75390	Citrate synthase, mitochondrial OS=Homo sapiens GN=CS PE=1 SV=2	6.90036e-08	2.73887e-08	0	Yes		0	0	3.07113e-08	Yes		0	0	0	No		GS(-), Nor(+)	0.318607	GS(-), i-GS(+)
	CSE1L	P55060	Exportin-2 OS=Homo sapiens GN=CSE1L PE=1 SV=3	5.75134e-07	8.31677e-07	6.77145e-07	Yes		2.96128e-06	0	1.00129e-05	Yes		2.33358e-07	1.00802e-06	6.44225e-06	Yes		3.68704	6.22574	0.592225
	CSRP1	P21291	Cysteine and glycine-rich protein 1 OS=Homo sapiens GN=CSRP1 PE=1 SV=3	1.91823e-06	3.26466e-06	1.01431e-06	Yes		1.83015e-06	2.79352e-06	1.67314e-06	Yes		1.96786e-06	5.87374e-06	1.42654e-06	Yes		1.49554	1.01607	1.47188
	CSRP2	Q16527	Cysteine and glycine-rich protein 2 OS=Homo sapiens GN=CSRP2 PE=1 SV=3	1.41601e-07	0	0	Yes		2.43154e-07	1.92267e-07	0	Yes		7.30434e-07	7.87365e-07	0	Yes		10.7188	3.07498	3.48582
	CSTB	P04080	Cystatin-B OS=Homo sapiens GN=CSTB PE=1 SV=2	1.82346e-06	1.87216e-06	1.58001e-06	Yes		1.73854e-06	2.74256e-06	1.07203e-06	Yes		2.5332e-06	2.08628e-06	0	Yes		0.875627	1.0526	0.83187
	CTNND1	O60716	Catenin delta-1 OS=Homo sapiens GN=CTNND1 PE=1 SV=1	1.6315e-08	0	0	Yes		0	4.56792e-08	2.82417e-08	Yes		0	0	0	No		GS(-), Nor(+)	4.53085	GS(-), i-GS(+)
	CTSB	P07858	Cathepsin B OS=Homo sapiens GN=CTSB PE=1 SV=3	0	0	0	No		8.90216e-08	2.14584e-08	0	Yes		0	0	0	No		GS(-), Nor(-)	i-GS(+), Nor(-)	GS(-), i-GS(+)
	CTSD	P07339	Cathepsin D OS=Homo sapiens GN=CTSD PE=1 SV=1	1.8432e-07	1.60511e-07	5.75366e-08	Yes		2.08876e-07	2.31555e-07	0	Yes		0	0	0	No		GS(-), Nor(+)	1.0946	GS(-), i-GS(+)		Yes
	CTSH	P09668	Pro-cathepsin H OS=Homo sapiens GN=CTSH PE=1 SV=4	0	0	0	No		2.8789e-08	0	0	Yes		0	0	0	No		GS(-), Nor(-)	i-GS(+), Nor(-)	GS(-), i-GS(+)
	CTTN	Q14247	Src substrate cortactin OS=Homo sapiens GN=CTTN PE=1 SV=2	3.64642e-07	4.79912e-07	1.79979e-07	Yes		5.16103e-07	6.07262e-07	9.38886e-09	Yes		0	0	0	No		GS(-), Nor(+)	1.10563	GS(-), i-GS(+)		Yes
	CTTNBP2NL	Q9P2B4	CTTNBP2 N-terminal-like protein OS=Homo sapiens GN=CTTNBP2NL PE=1 SV=2	0	0	0	No		0	4.05914e-07	0	Yes		0	0	0	No		GS(-), Nor(-)	i-GS(+), Nor(-)	GS(-), i-GS(+)
	CXorf57	Q6NSI4	Uncharacterized protein CXorf57 OS=Homo sapiens GN=CXorf57 PE=1 SV=2	0	4.93804e-07	0	Yes		0	0	0	No		1.16907e-08	0	0	Yes		0.0236747	i-GS(-), Nor(+)	GS(+), i-GS(-)
	CYB5R3	P00387	NADH-cytochrome b5 reductase 3 OS=Homo sapiens GN=CYB5R3 PE=1 SV=3	5.38627e-07	1.88881e-07	2.54109e-07	Yes		7.82927e-07	1.15302e-06	5.7386e-07	Yes		0	0	0	No		GS(-), Nor(+)	2.55681	GS(-), i-GS(+)		Yes
	CYCS	P99999	Cytochrome c OS=Homo sapiens GN=CYCS PE=1 SV=2	2.22046e-06	1.33589e-06	1.79457e-07	Yes		2.18335e-06	3.79071e-06	2.71305e-07	Yes		1.55642e-06	2.02858e-06	0	Yes		0.95963	1.67176	0.574025
	CYFIP1	Q7L576	Cytoplasmic FMR1-interacting protein 1 OS=Homo sapiens GN=CYFIP1 PE=1 SV=1	1.42264e-08	0	0	Yes		1.33426e-08	1.6858e-08	5.55742e-09	Yes		0	0	0	No		GS(-), Nor(+)	2.51349	GS(-), i-GS(+)				Yes
	CYFIP2	Q96F07	Cytoplasmic FMR1-interacting protein 2 OS=Homo sapiens GN=CYFIP2 PE=1 SV=2	0	0	0	No		1.30816e-08	1.07488e-08	0	Yes		0	0	0	No		GS(-), Nor(-)	i-GS(+), Nor(-)	GS(-), i-GS(+)
	DAG1	Q14118	Dystroglycan OS=Homo sapiens GN=DAG1 PE=1 SV=2	1.12736e-07	9.23297e-08	0	Yes		0	0	0	No		0	0	0	No		GS(-), Nor(+)	i-GS(-), Nor(+)	GS(-), i-GS(-)
	DAK	Q3LXA3	Bifunctional ATP-dependent dihydroxyacetone kinase/FAD-AMP lyase (cyclizing) OS=Homo sapiens GN=DAK PE=1 SV=2	7.28092e-08	4.68398e-08	1.98898e-08	Yes		0	0	0	No		0	0	0	No		GS(-), Nor(+)	i-GS(-), Nor(+)	GS(-), i-GS(-)		Yes	Yes
	DARS	P14868	Aspartate--tRNA ligase, cytoplasmic OS=Homo sapiens GN=DARS PE=1 SV=2	0	1.44753e-08	0	Yes		0	0	9.99142e-08	Yes		0	0	0	No		GS(-), Nor(+)	6.90237	GS(-), i-GS(+)
	DAZAP1	Q96EP5	DAZ-associated protein 1 OS=Homo sapiens GN=DAZAP1 PE=1 SV=1	0	0	0	No		2.00296e-08	0	0	Yes		0	0	0	No		GS(-), Nor(-)	i-GS(+), Nor(-)	GS(-), i-GS(+)
	DBI	P07108-4	Isoform 4 of Acyl-CoA-binding protein OS=Homo sapiens GN=DBI	4.94622e-07	0	0	Yes		5.84782e-07	0	0	Yes		0	1.25422e-06	0	Yes		2.53571	1.18228	2.14476
	DBN1	Q16643	Drebrin OS=Homo sapiens GN=DBN1 PE=1 SV=4	7.63635e-08	8.9466e-08	2.93387e-08	Yes		0	0	0	No		0	0	0	No		GS(-), Nor(+)	i-GS(-), Nor(+)	GS(-), i-GS(-)		Yes	Yes
	DBNL	Q9UJU6	Drebrin-like protein OS=Homo sapiens GN=DBNL PE=1 SV=1	3.26907e-07	3.06459e-07	1.33568e-07	Yes		2.7443e-07	2.61126e-07	0	Yes		0	0	0	No		GS(-), Nor(+)	0.698309	GS(-), i-GS(+)		Yes
	DCN	P07585	Decorin OS=Homo sapiens GN=DCN PE=1 SV=1	0	0	0	No		0	0	0	No		4.09621e-07	5.56619e-07	0	Yes		GS(+), Nor(-)	i-GS(-), Nor(-)	GS(+), i-GS(-)
	DCTN2	Q13561	Dynactin subunit 2 OS=Homo sapiens GN=DCTN2 PE=1 SV=4	1.51203e-07	1.6428e-07	1.56116e-07	Yes		1.02593e-07	5.68499e-07	1.16835e-07	Yes		0	0	0	No		GS(-), Nor(+)	1.67075	GS(-), i-GS(+)		Yes
	DDN	O94850	Dendrin OS=Homo sapiens GN=DDN PE=1 SV=3	0	0	0	No		0	0	2.94245e-08	Yes		0	0	0	No		GS(-), Nor(-)	i-GS(+), Nor(-)	GS(-), i-GS(+)
	DDOST	P39656	Dolichyl-diphosphooligosaccharide--protein glycosyltransferase 48 kDa subunit OS=Homo sapiens GN=DDOST PE=1 SV=4	4.63592e-08	6.95784e-08	0	Yes		0	1.6516e-07	1.00981e-07	Yes		0	0	0	No		GS(-), Nor(+)	2.29555	GS(-), i-GS(+)
	DDT	P30046	D-dopachrome decarboxylase OS=Homo sapiens GN=DDT PE=1 SV=3	2.06704e-06	2.42644e-06	2.17157e-06	Yes		0	0	9.35989e-07	Yes		0	0	0	No		GS(-), Nor(+)	0.140432	GS(-), i-GS(+)		Yes	Yes
	DDTL	A6NHG4	D-dopachrome decarboxylase-like protein OS=Homo sapiens GN=DDTL PE=2 SV=1	0	0	0	No		0	0	0	No		3.68259e-07	0	0	Yes		GS(+), Nor(-)	i-GS(-), Nor(-)	GS(+), i-GS(-)
	DDX1	Q92499	ATP-dependent RNA helicase DDX1 OS=Homo sapiens GN=DDX1 PE=1 SV=2	1.38682e-07	0	1.08178e-07	Yes		0	4.13891e-08	0	Yes		0	0	0	No		GS(-), Nor(+)	0.167662	GS(-), i-GS(+)
	DDX17	Q92841-1	Isoform 2 of Probable ATP-dependent RNA helicase DDX17 OS=Homo sapiens GN=DDX17	0	0	0	No		1.52755e-07	1.59894e-07	1.4051e-07	Yes		0	0	7.92123e-08	Yes		GS(+), Nor(-)	i-GS(+), Nor(-)	0.1748			Yes	Yes
	DDX39A	O00148	ATP-dependent RNA helicase DDX39A OS=Homo sapiens GN=DDX39A PE=1 SV=2	2.69603e-07	1.63251e-07	1.50448e-07	Yes		2.21207e-07	5.76337e-07	0	Yes		1.33661e-07	1.52394e-07	2.89486e-07	Yes		0.986694	1.36729	0.721642
	DDX39B	Q13838	Spliceosome RNA helicase DDX39B OS=Homo sapiens GN=DDX39B PE=1 SV=1	3.18361e-07	1.6287e-07	1.50097e-07	Yes		2.5693e-07	6.69922e-07	3.55023e-07	Yes		1.33348e-07	1.7458e-07	0	Yes		0.487747	2.03045	0.240217
	DDX3X	O00571	ATP-dependent RNA helicase DDX3X OS=Homo sapiens GN=DDX3X PE=1 SV=3	1.21723e-07	9.21343e-08	0	Yes		0	2.04459e-08	3.12861e-08	Yes		0	0	0	No		GS(-), Nor(+)	0.2419	GS(-), i-GS(+)
	DDX3Y	O15523	ATP-dependent RNA helicase DDX3Y OS=Homo sapiens GN=DDX3Y PE=1 SV=2	8.40938e-08	9.24135e-08	0	Yes		0	0	3.13809e-08	Yes		0	0	0	No		GS(-), Nor(+)	0.177788	GS(-), i-GS(+)
	DDX5	P17844	Probable ATP-dependent RNA helicase DDX5 OS=Homo sapiens GN=DDX5 PE=1 SV=1	0	0	0	No		1.62209e-07	1.6979e-07	1.48749e-07	Yes		0	0	8.41147e-08	Yes		GS(+), Nor(-)	i-GS(+), Nor(-)	0.174966			Yes	Yes
	DECR1	Q16698	2,4-dienoyl-CoA reductase, mitochondrial OS=Homo sapiens GN=DECR1 PE=1 SV=1	0	0	0	No		0	2.88455e-07	0	Yes		1.44769e-07	5.85873e-07	0	Yes		GS(+), Nor(-)	i-GS(+), Nor(-)	2.53295
	DES	P17661	Desmin OS=Homo sapiens GN=DES PE=1 SV=3	1.54389e-06	1.62364e-06	9.88515e-07	Yes		1.06561e-05	9.3447e-07	8.25338e-06	Yes		2.52053e-06	1.62378e-06	9.98858e-06	Yes		3.40056	4.77471	0.712203
	DHX15	O43143	Putative pre-mRNA-splicing factor ATP-dependent RNA helicase DHX15 OS=Homo sapiens GN=DHX15 PE=1 SV=2	0	0	0	No		0	0	9.77082e-09	Yes		0	1.55922e-08	0	Yes		GS(+), Nor(-)	i-GS(+), Nor(-)	1.59579
	DHX36	Q9H2U1-3	Isoform 3 of Probable ATP-dependent RNA helicase DHX36 OS=Homo sapiens GN=DHX36	1.89808e-08	0	0	Yes		0	0	0	No		0	0	0	No		GS(-), Nor(+)	i-GS(-), Nor(+)	GS(-), i-GS(-)
	DHX9	Q08211	ATP-dependent RNA helicase A OS=Homo sapiens GN=DHX9 PE=1 SV=4	2.43866e-07	0	1.8209e-07	Yes		6.3585e-08	1.74836e-07	4.10283e-08	Yes		0	0	0	No		GS(-), Nor(+)	0.656052	GS(-), i-GS(+)
	DLD	P09622	Dihydrolipoyl dehydrogenase, mitochondrial OS=Homo sapiens GN=DLD PE=1 SV=2	0	5.21237e-08	0	Yes		0	1.70001e-07	0	Yes		0	0	0	No		GS(-), Nor(+)	3.26149	GS(-), i-GS(+)
	DLST	P36957	Dihydrolipoyllysine-residue succinyltransferase component of 2-oxoglutarate dehydrogenase complex, mitochondrial OS=Homo sapiens GN=DLST PE=1 SV=4	4.5983e-08	7.96153e-08	0	Yes		1.34638e-07	2.41707e-07	0	Yes		0	0	0	No		GS(-), Nor(+)	2.99641	GS(-), i-GS(+)
	DNAJC9	Q8WXX5	DnaJ homolog subfamily C member 9 OS=Homo sapiens GN=DNAJC9 PE=1 SV=1	0	0	0	No		0	1.84499e-07	0	Yes		0	0	0	No		GS(-), Nor(-)	i-GS(+), Nor(-)	GS(-), i-GS(+)
	DNASE1L3	Q13609	Deoxyribonuclease gamma OS=Homo sapiens GN=DNASE1L3 PE=1 SV=1	0	0	0	No		0	0	0	No		0	3.3681e-07	0	Yes		GS(+), Nor(-)	i-GS(-), Nor(-)	GS(+), i-GS(-)
	DNPEP	Q9ULA0	Aspartyl aminopeptidase OS=Homo sapiens GN=DNPEP PE=1 SV=1	8.82598e-08	6.12802e-08	0	Yes		5.65684e-08	3.84046e-07	0	Yes		0	0	0	No		GS(-), Nor(+)	2.94647	GS(-), i-GS(+)
	DNPH1	O43598	2~-deoxynucleoside 5~-phosphate N-hydrolase 1 OS=Homo sapiens GN=DNPH1 PE=1 SV=1	0	0	6.75446e-07	Yes		0	0	0	No		0	0	4.84153e-07	Yes		0.716791	i-GS(-), Nor(+)	GS(+), i-GS(-)
	DPT	Q07507	Dermatopontin OS=Homo sapiens GN=DPT PE=2 SV=2	0	0	0	No		0	0	0	No		0	6.12338e-07	1.37657e-06	Yes		GS(+), Nor(-)	i-GS(-), Nor(-)	GS(+), i-GS(-)
	DPY30	Q9C005	Protein dpy-30 homolog OS=Homo sapiens GN=DPY30 PE=1 SV=1	1.45248e-07	0	0	Yes		0	0	0	No		0	0	0	No		GS(-), Nor(+)	i-GS(-), Nor(+)	GS(-), i-GS(-)
	DPYS	Q14117	Dihydropyrimidinase OS=Homo sapiens GN=DPYS PE=1 SV=1	0	0	0	No		0	0	1.07473e-07	Yes		0	0	0	No		GS(-), Nor(-)	i-GS(+), Nor(-)	GS(-), i-GS(+)
	DPYSL2	Q16555	Dihydropyrimidinase-related protein 2 OS=Homo sapiens GN=DPYSL2 PE=1 SV=1	8.03115e-07	7.53388e-07	5.77148e-07	Yes		9.93366e-07	1.40909e-06	1.04937e-06	Yes		0	0	0	No		GS(-), Nor(+)	1.6178	GS(-), i-GS(+)		Yes	Yes
	DPYSL3	Q14195	Dihydropyrimidinase-related protein 3 OS=Homo sapiens GN=DPYSL3 PE=1 SV=1	4.21618e-07	5.46679e-07	3.40156e-07	Yes		3.87571e-07	4.91691e-07	3.31258e-07	Yes		2.02912e-07	1.05201e-07	0	Yes		0.235479	0.925154	0.254529		Yes		Yes
	DSTN	P60981	Destrin OS=Homo sapiens GN=DSTN PE=1 SV=3	2.52402e-06	1.46996e-06	8.13954e-07	Yes		2.05711e-06	2.78277e-07	3.84419e-07	Yes		0	0	0	No		GS(-), Nor(+)	0.565691	GS(-), i-GS(+)		Yes
	DUSP3	P51452	Dual specificity protein phosphatase 3 OS=Homo sapiens GN=DUSP3 PE=1 SV=1	3.577e-08	0	0	Yes		2.56758e-07	4.10042e-07	0	Yes		0	0	0	No		GS(-), Nor(+)	18.6413	GS(-), i-GS(+)
	DYNC1H1	Q14204	Cytoplasmic dynein 1 heavy chain 1 OS=Homo sapiens GN=DYNC1H1 PE=1 SV=5	6.96789e-08	5.76111e-08	3.2771e-08	Yes		8.32994e-08	1.50597e-07	5.64165e-08	Yes		0	0	0	No		GS(-), Nor(+)	1.81376	GS(-), i-GS(+)		Yes
	DYNLL1	P63167	Dynein light chain 1, cytoplasmic OS=Homo sapiens GN=DYNLL1 PE=1 SV=1	0	0	0	No		2.50672e-07	6.39574e-07	0	Yes		0	0	0	No		GS(-), Nor(-)	i-GS(+), Nor(-)	GS(-), i-GS(+)
	DYNLL2	Q96FJ2	Dynein light chain 2, cytoplasmic OS=Homo sapiens GN=DYNLL2 PE=1 SV=1	2.31006e-07	0	1.41419e-07	Yes		0	6.39574e-07	0	Yes		0	0	0	No		GS(-), Nor(+)	1.71732	GS(-), i-GS(+)
	DYSF	O75923-10	Isoform 10 of Dysferlin OS=Homo sapiens GN=DYSF	6.52504e-09	1.26661e-08	1.80933e-08	Yes		7.8665e-09	0	0	Yes		0	0	0	No		GS(-), Nor(+)	0.210986	GS(-), i-GS(+)		Yes
	E6	P36806	Protein E6 OS=Human papillomavirus type 19 GN=E6 PE=3 SV=1	5.96262e-08	0	0	Yes		0	0	0	No		0	0	0	No		GS(-), Nor(+)	i-GS(-), Nor(+)	GS(-), i-GS(-)
	ECH1	Q13011	Delta(3,5)-Delta(2,4)-dienoyl-CoA isomerase, mitochondrial OS=Homo sapiens GN=ECH1 PE=1 SV=2	0	0	0	No		0	3.08444e-08	2.28514e-08	Yes		0	0	0	No		GS(-), Nor(-)	i-GS(+), Nor(-)	GS(-), i-GS(+)
	ECI1	P42126	Enoyl-CoA delta isomerase 1, mitochondrial OS=Homo sapiens GN=ECI1 PE=1 SV=1	2.79745e-08	0	0	Yes		8.63775e-08	1.2665e-07	0	Yes		0	0	0	No		GS(-), Nor(+)	7.61506	GS(-), i-GS(+)
	EEF1A1	P68104	Elongation factor 1-alpha 1 OS=Homo sapiens GN=EEF1A1 PE=1 SV=1	0	2.2953e-06	0	Yes		0	0	0	No		0	0	2.31125e-06	Yes		1.00695	i-GS(-), Nor(+)	GS(+), i-GS(-)
	EEF1A1P5	Q5VTE0	Putative elongation factor 1-alpha-like 3 OS=Homo sapiens GN=EEF1A1P5 PE=5 SV=1	1.98445e-06	0	1.68584e-06	Yes		2.1317e-06	4.60788e-06	2.49898e-06	Yes		1.82139e-06	3.01478e-06	0	Yes		1.31765	2.51712	0.523476
	EEF1A2	Q05639	Elongation factor 1-alpha 2 OS=Homo sapiens GN=EEF1A2 PE=1 SV=1	1.05989e-06	5.66298e-07	0	Yes		9.69559e-07	0	1.48264e-06	Yes		7.6149e-07	1.02742e-06	0	Yes		1.10006	1.50794	0.729514
	EEF1D	P29692-2	Isoform 2 of Elongation factor 1-delta OS=Homo sapiens GN=EEF1D	0	5.79522e-08	0	Yes		1.21947e-07	1.03802e-07	6.05829e-08	Yes		0	0	0	No		GS(-), Nor(+)	4.94082	GS(-), i-GS(+)			Yes	Yes
	EEF1G	P26641	Elongation factor 1-gamma OS=Homo sapiens GN=EEF1G PE=1 SV=3	1.52459e-07	1.23825e-07	2.49032e-07	Yes		9.30235e-08	2.40159e-07	7.56142e-08	Yes		1.51467e-07	6.72902e-08	1.776e-07	Yes		0.754513	0.778192	0.969571
	EEF2	P13639	Elongation factor 2 OS=Homo sapiens GN=EEF2 PE=1 SV=4	6.51022e-07	1.87605e-07	7.09251e-07	Yes		7.89747e-07	1.35342e-06	1.23718e-07	Yes		5.60149e-07	0	0	Yes		0.361882	1.46451	0.247101
	EFHD1	Q9BUP0	EF-hand domain-containing protein D1 OS=Homo sapiens GN=EFHD1 PE=1 SV=1	2.69459e-07	3.21041e-07	2.45589e-07	Yes		2.22138e-07	1.14753e-06	0	Yes		0	0	0	No		GS(-), Nor(+)	1.63818	GS(-), i-GS(+)		Yes
	EHD1	Q9H4M9	EH domain-containing protein 1 OS=Homo sapiens GN=EHD1 PE=1 SV=2	1.48288e-06	1.39439e-06	1.72017e-06	Yes		8.64833e-07	1.39547e-06	5.29948e-07	Yes		0	0	0	No		GS(-), Nor(+)	0.606914	GS(-), i-GS(+)		Yes
	EHD2	Q9NZN4	EH domain-containing protein 2 OS=Homo sapiens GN=EHD2 PE=1 SV=2	0	1.44249e-07	0	Yes		1.27679e-07	4.68412e-07	0	Yes		0	0	0	No		GS(-), Nor(+)	4.13237	GS(-), i-GS(+)
	EHD3	Q9NZN3	EH domain-containing protein 3 OS=Homo sapiens GN=EHD3 PE=1 SV=2	2.93934e-06	2.2504e-06	2.87424e-06	Yes		1.70212e-06	2.95885e-06	1.97704e-06	Yes		0	0	0	No		GS(-), Nor(+)	0.823168	GS(-), i-GS(+)		Yes
	EHD4	Q9H223	EH domain-containing protein 4 OS=Homo sapiens GN=EHD4 PE=1 SV=1	1.06054e-06	9.15593e-07	1.11453e-06	Yes		1.07693e-06	1.8707e-06	1.07223e-06	Yes		1.24727e-07	2.57504e-07	0	Yes		0.123673	1.30065	0.0950856		Yes		Yes
	EIF3F	O00303	Eukaryotic translation initiation factor 3 subunit F OS=Homo sapiens GN=EIF3F PE=1 SV=1	2.35817e-07	5.18318e-08	1.39507e-07	Yes		0	0	0	No		0	0	0	No		GS(-), Nor(+)	i-GS(-), Nor(+)	GS(-), i-GS(-)
	EIF3L	Q9Y262	Eukaryotic translation initiation factor 3 subunit L OS=Homo sapiens GN=EIF3L PE=1 SV=1	0	0	0	No		2.80587e-08	7.06609e-08	0	Yes		0	0	0	No		GS(-), Nor(-)	i-GS(+), Nor(-)	GS(-), i-GS(+)
	EIF4A1	P60842	Eukaryotic initiation factor 4A-I OS=Homo sapiens GN=EIF4A1 PE=1 SV=1	3.90914e-07	2.7064e-07	0	Yes		8.68829e-07	8.73308e-07	3.3835e-07	Yes		2.31153e-07	2.69648e-07	0	Yes		0.757007	3.14485	0.240713
	EIF4A2	Q14240	Eukaryotic initiation factor 4A-II OS=Homo sapiens GN=EIF4A2 PE=1 SV=2	4.58885e-07	2.77103e-07	1.42925e-07	Yes		8.97726e-07	8.71163e-07	3.37519e-07	Yes		2.30585e-07	2.68986e-07	0	Yes		0.568396	2.39661	0.237167
	EIF4A3	P38919	Eukaryotic initiation factor 4A-III OS=Homo sapiens GN=EIF4A3 PE=1 SV=4	1.64182e-07	0	0	Yes		2.17913e-07	4.51632e-07	9.02167e-08	Yes		0	0	0	No		GS(-), Nor(+)	4.62755	GS(-), i-GS(+)
	ELAVL1	Q15717	ELAV-like protein 1 OS=Homo sapiens GN=ELAVL1 PE=1 SV=2	0	0	0	No		0	0	7.33352e-08	Yes		0	0	0	No		GS(-), Nor(-)	i-GS(+), Nor(-)	GS(-), i-GS(+)
	EMILIN1	Q9Y6C2	EMILIN-1 OS=Homo sapiens GN=EMILIN1 PE=1 SV=2	1.39261e-08	0	0	Yes		5.25587e-08	9.77442e-08	7.83436e-08	Yes		7.09507e-07	9.58327e-07	1.52388e-06	Yes		229.188	16.4185	13.9591		Yes	Yes	Yes
	ENO1	P06733	Alpha-enolase OS=Homo sapiens GN=ENO1 PE=1 SV=2	2.64239e-06	2.94506e-06	3.29917e-06	Yes		5.19109e-06	4.12677e-06	1.57763e-06	Yes		3.09428e-06	3.55868e-06	3.50074e-06	Yes		1.14258	1.22606	0.931917
	ENO2	P09104	Gamma-enolase OS=Homo sapiens GN=ENO2 PE=1 SV=3	4.77001e-07	6.76994e-07	8.58849e-07	Yes		4.28784e-07	9.13377e-07	3.15395e-07	Yes		6.87554e-07	4.98614e-07	1.1936e-06	Yes		1.18229	0.823489	1.43571
	ENO3	P13929	Beta-enolase OS=Homo sapiens GN=ENO3 PE=1 SV=5	4.27682e-07	2.87583e-07	6.75648e-07	Yes		2.6005e-07	9.13377e-07	2.68598e-07	Yes		6.87554e-07	4.98614e-07	1.27592e-06	Yes		1.77012	1.03675	1.70738
	ENPEP	Q07075	Glutamyl aminopeptidase OS=Homo sapiens GN=ENPEP PE=1 SV=3	7.02946e-07	6.53751e-07	5.45253e-07	Yes		2.78067e-07	2.41998e-07	2.83616e-07	Yes		2.41414e-08	1.31109e-07	0	Yes		0.0816272	0.422556	0.193175		Yes	Yes	Yes
	EPB41L2	O43491	Band 4.1-like protein 2 OS=Homo sapiens GN=EPB41L2 PE=1 SV=1	0	0	0	No		6.76848e-08	0	0	Yes		0	0	0	No		GS(-), Nor(-)	i-GS(+), Nor(-)	GS(-), i-GS(+)
	EPB41L5	Q9HCM4	Band 4.1-like protein 5 OS=Homo sapiens GN=EPB41L5 PE=1 SV=3	0	0	0	No		0	0	4.07566e-08	Yes		0	0	0	No		GS(-), Nor(-)	i-GS(+), Nor(-)	GS(-), i-GS(+)
	EPPK1	P58107	Epiplakin OS=Homo sapiens GN=EPPK1 PE=1 SV=2	3.2042e-08	0	0	Yes		0	2.41177e-08	0	Yes		0	0	0	No		GS(-), Nor(+)	0.75269	GS(-), i-GS(+)
	ERP29	P30040	Endoplasmic reticulum resident protein 29 OS=Homo sapiens GN=ERP29 PE=1 SV=4	5.72177e-08	0	0	Yes		0	0	0	No		0	0	0	No		GS(-), Nor(+)	i-GS(-), Nor(+)	GS(-), i-GS(-)
	ESCO2	Q56NI9	N-acetyltransferase ESCO2 OS=Homo sapiens GN=ESCO2 PE=1 SV=1	0	0	0	No		2.04235e-08	2.21825e-08	0	Yes		0	0	0	No		GS(-), Nor(-)	i-GS(+), Nor(-)	GS(-), i-GS(+)
	ESD	P10768	S-formylglutathione hydrolase OS=Homo sapiens GN=ESD PE=1 SV=2	5.63197e-08	4.3729e-08	0	Yes		0	0	0	No		0	0	0	No		GS(-), Nor(+)	i-GS(-), Nor(+)	GS(-), i-GS(-)
	ESYT1	Q9BSJ8	Extended synaptotagmin-1 OS=Homo sapiens GN=ESYT1 PE=1 SV=1	1.22214e-07	9.85278e-08	5.43761e-08	Yes		5.31137e-08	8.34363e-08	3.42663e-08	Yes		0	0	0	No		GS(-), Nor(+)	0.620884	GS(-), i-GS(+)		Yes
	EVA1B	Q9NVM1	Protein eva-1 homolog B OS=Homo sapiens GN=EVA1B PE=1 SV=1	0	0	0	No		0	5.86859e-08	6.42261e-08	Yes		0	0	0	No		GS(-), Nor(-)	i-GS(+), Nor(-)	GS(-), i-GS(+)
	EZR	P15311	Ezrin OS=Homo sapiens GN=EZR PE=1 SV=4	4.86019e-06	5.38664e-06	1.97562e-06	Yes		4.73192e-06	4.32452e-06	1.93022e-06	Yes		2.45856e-07	1.20858e-06	9.21844e-07	Yes		0.19442	0.898891	0.216288		Yes		Yes
	F13A1	P00488	Coagulation factor XIII A chain OS=Homo sapiens GN=F13A1 PE=1 SV=4	0	0	0	No		0	0	0	No		0	6.89282e-08	0	Yes		GS(+), Nor(-)	i-GS(-), Nor(-)	GS(+), i-GS(-)
	F9	P00740	Coagulation factor IX OS=Homo sapiens GN=F9 PE=1 SV=2	1.39125e-07	2.13684e-07	2.30304e-07	Yes		5.37423e-07	1.52842e-06	1.33199e-07	Yes		6.35761e-07	1.75862e-06	1.1228e-06	Yes		6.03173	3.77121	1.59942		Yes
	FABP1	P07148	Fatty acid-binding protein, liver OS=Homo sapiens GN=FABP1 PE=1 SV=1	1.49959e-06	3.63102e-07	6.33749e-07	Yes		2.1484e-06	2.7345e-06	0	Yes		3.92998e-06	7.87442e-06	0	Yes		4.72849	1.95594	2.4175
	FABP4	P15090	Fatty acid-binding protein, adipocyte OS=Homo sapiens GN=FABP4 PE=1 SV=3	8.26924e-08	1.17113e-07	0	Yes		1.22387e-06	1.46295e-06	0	Yes		0	0	0	No		GS(-), Nor(+)	13.4472	GS(-), i-GS(+)
	FAH	P16930	Fumarylacetoacetase OS=Homo sapiens GN=FAH PE=1 SV=2	0	1.0346e-07	6.99363e-08	Yes		2.97478e-08	0	1.5184e-07	Yes		0	1.66902e-07	0	Yes		0.962544	1.04724	0.919125
	FAHD1	Q6P587	Acylpyruvase FAHD1, mitochondrial OS=Homo sapiens GN=FAHD1 PE=1 SV=2	5.01373e-08	4.12718e-08	0	Yes		1.50991e-07	3.82544e-07	0	Yes		6.38195e-07	6.56137e-07	0	Yes		14.1598	5.83678	2.42596
	FAM114A1	Q8IWE2	Protein NOXP20 OS=Homo sapiens GN=FAM114A1 PE=1 SV=2	1.57642e-08	0	0	Yes		0	0	0	No		0	0	0	No		GS(-), Nor(+)	i-GS(-), Nor(+)	GS(-), i-GS(-)
	FAM129B	Q96TA1	Niban-like protein 1 OS=Homo sapiens GN=FAM129B PE=1 SV=3	1.63991e-07	6.97859e-08	0	Yes		6.9573e-08	4.89803e-07	6.0882e-08	Yes		0	0	0	No		GS(-), Nor(+)	2.6532	GS(-), i-GS(+)
	FAT4	Q6V0I7	Protocadherin Fat 4 OS=Homo sapiens GN=FAT4 PE=1 SV=2	0	0	0	No		0	0	0	No		0	0	1.61411e-07	Yes		GS(+), Nor(-)	i-GS(-), Nor(-)	GS(+), i-GS(-)
	FBLN1	P23142	Fibulin-1 OS=Homo sapiens GN=FBLN1 PE=1 SV=4	5.32938e-07	5.43729e-07	4.33984e-07	Yes		4.73587e-07	6.74836e-07	0	Yes		2.79598e-07	5.63205e-07	0	Yes		0.557908	0.760218	0.733879
	FBLN5	Q9UBX5	Fibulin-5 OS=Homo sapiens GN=FBLN5 PE=1 SV=1	0	0	0	No		0	0	0	No		0	2.97964e-07	6.29276e-07	Yes		GS(+), Nor(-)	i-GS(-), Nor(-)	GS(+), i-GS(-)
	FBN1	P35555	Fibrillin-1 OS=Homo sapiens GN=FBN1 PE=1 SV=3	2.04754e-08	2.93527e-08	0	Yes		7.21663e-08	1.20778e-07	0	Yes		6.90187e-08	1.80542e-07	0	Yes		5.00843	3.87221	1.29343
	FBP1	P09467	Fructose-1,6-bisphosphatase 1 OS=Homo sapiens GN=FBP1 PE=1 SV=5	1.65589e-06	4.75274e-07	6.97262e-08	Yes		0	0	0	No		3.23824e-07	1.24826e-07	6.03253e-07	Yes		0.477943	i-GS(-), Nor(+)	GS(+), i-GS(-)
	FERMT1	Q9BQL6	Fermitin family homolog 1 OS=Homo sapiens GN=FERMT1 PE=1 SV=1	2.41716e-07	2.88544e-07	1.84906e-07	Yes		1.13015e-06	1.92328e-07	0	Yes		4.86299e-08	2.53571e-07	0	Yes		0.42256	1.84919	0.228511
	FERMT2	Q96AC1	Fermitin family homolog 2 OS=Homo sapiens GN=FERMT2 PE=1 SV=1	3.79762e-06	4.8792e-06	3.50878e-06	Yes		4.09658e-06	5.49759e-06	2.4553e-07	Yes		1.6285e-06	1.65123e-06	1.75244e-07	Yes		0.283529	0.807485	0.351126		Yes
	FERMT3	Q86UX7	Fermitin family homolog 3 OS=Homo sapiens GN=FERMT3 PE=1 SV=1	0	0	0	No		0	5.21008e-08	0	Yes		0	0	0	No		GS(-), Nor(-)	i-GS(+), Nor(-)	GS(-), i-GS(+)
	FGA	P02671	Fibrinogen alpha chain OS=Homo sapiens GN=FGA PE=1 SV=2	4.49136e-07	2.80731e-07	4.18952e-07	Yes		7.67561e-07	5.92587e-07	6.87126e-07	Yes		4.28607e-07	9.69213e-07	5.81407e-07	Yes		1.72284	1.78207	0.966762			Yes
	FGB	P02675	Fibrinogen beta chain OS=Homo sapiens GN=FGB PE=1 SV=2	1.38145e-06	1.20013e-06	8.34883e-07	Yes		9.48949e-07	1.51114e-06	1.06879e-06	Yes		1.41322e-06	1.69883e-06	8.96369e-07	Yes		1.17326	1.0329	1.13589
	FGG	P02679	Fibrinogen gamma chain OS=Homo sapiens GN=FGG PE=1 SV=3	1.42887e-06	1.29997e-06	1.39911e-06	Yes		1.35766e-06	1.58704e-06	1.2151e-06	Yes		2.08311e-06	2.6257e-06	1.64237e-06	Yes		1.53858	1.00771	1.5268
	FHL1	Q13642-5	Isoform 5 of Four and a half LIM domains protein 1 OS=Homo sapiens GN=FHL1	0	0	0	No		2.80489e-07	3.43222e-07	0	Yes		0	0	0	No		GS(-), Nor(-)	i-GS(+), Nor(-)	GS(-), i-GS(+)
	FHL2	Q14192	Four and a half LIM domains protein 2 OS=Homo sapiens GN=FHL2 PE=1 SV=3	0	0	0	No		1.88173e-07	0	0	Yes		0	0	0	No		GS(-), Nor(-)	i-GS(+), Nor(-)	GS(-), i-GS(+)
	FKBP1A	P62942	Peptidyl-prolyl cis-trans isomerase FKBP1A OS=Homo sapiens GN=FKBP1A PE=1 SV=2	2.92125e-07	2.82481e-07	0	Yes		3.99793e-07	5.22883e-07	2.81192e-07	Yes		0	0	0	No		GS(-), Nor(+)	2.09512	GS(-), i-GS(+)				Yes
	FLNA	P21333	Filamin-A OS=Homo sapiens GN=FLNA PE=1 SV=4	9.87718e-07	9.47327e-07	6.4833e-07	Yes		2.7992e-06	3.91198e-06	4.92648e-07	Yes		4.82428e-06	4.5077e-06	1.2175e-06	Yes		4.0836	2.78853	1.46443
	FLNB	O75369	Filamin-B OS=Homo sapiens GN=FLNB PE=1 SV=2	3.63487e-08	0	4.85535e-09	Yes		5.34198e-07	1.15365e-06	2.87812e-08	Yes		1.23996e-06	3.06733e-07	9.71035e-08	Yes		39.894	41.6617	0.957571
	FLNC	Q14315	Filamin-C OS=Homo sapiens GN=FLNC PE=1 SV=3	5.85237e-08	1.46063e-08	0	Yes		3.94333e-07	8.35977e-07	7.38282e-08	Yes		1.16848e-06	3.53734e-07	2.12461e-07	Yes		23.7205	17.8332	1.33013
	FLOT1	O75955	Flotillin-1 OS=Homo sapiens GN=FLOT1 PE=1 SV=3	1.33963e-07	1.45142e-07	1.13798e-07	Yes		1.18666e-07	3.76455e-07	1.79124e-07	Yes		0	0	0	No		GS(-), Nor(+)	1.71606	GS(-), i-GS(+)		Yes
	FN1	P02751	Fibronectin OS=Homo sapiens GN=FN1 PE=1 SV=4	1.40311e-06	1.4777e-06	1.57991e-06	Yes		1.48478e-06	2.47516e-06	5.2162e-07	Yes		1.01266e-06	1.77701e-06	1.57962e-06	Yes		0.979504	1.00467	0.974947
	FRY	Q5TBA9	Protein furry homolog OS=Homo sapiens GN=FRY PE=1 SV=1	0	1.88152e-09	0	Yes		0	0	0	No		0	0	0	No		GS(-), Nor(+)	i-GS(-), Nor(+)	GS(-), i-GS(-)
	FSCN1	Q16658	Fascin OS=Homo sapiens GN=FSCN1 PE=1 SV=3	1.05353e-06	5.94172e-07	7.20488e-07	Yes		5.67723e-07	7.09868e-07	5.1561e-07	Yes		0	0	0	No		GS(-), Nor(+)	0.757203	GS(-), i-GS(+)		Yes
	FTH1	P02794	Ferritin heavy chain OS=Homo sapiens GN=FTH1 PE=1 SV=2	8.03618e-07	1.15726e-06	0	Yes		8.73544e-07	2.29802e-06	5.83449e-07	Yes		0	7.34937e-07	0	Yes		0.3748	1.91497	0.195722
	FTL	P02792	Ferritin light chain OS=Homo sapiens GN=FTL PE=1 SV=2	2.04425e-06	2.10716e-06	1.36669e-06	Yes		1.56219e-05	7.57844e-06	1.43055e-06	Yes		5.82016e-06	4.93639e-06	2.51405e-06	Yes		2.40492	4.46366	0.538778
	FTO	Q9C0B1	Alpha-ketoglutarate-dependent dioxygenase FTO OS=Homo sapiens GN=FTO PE=1 SV=3	0	0	0	No		0	0	0	No		3.00269e-05	1.58811e-05	0	Yes		GS(+), Nor(-)	i-GS(-), Nor(-)	GS(+), i-GS(-)
	FXYD2	P54710	Sodium/potassium-transporting ATPase subunit gamma OS=Homo sapiens GN=FXYD2 PE=1 SV=3	1.84207e-07	0	0	Yes		4.73639e-07	4.35652e-07	0	Yes		0	3.83093e-07	0	Yes		2.07969	4.93624	0.42131
	GALM	Q96C23	Aldose 1-epimerase OS=Homo sapiens GN=GALM PE=1 SV=1	0	0	2.85735e-08	Yes		0	0	4.49349e-08	Yes		0	0	3.81021e-07	Yes		13.3348	1.57261	8.4794
	GALNT3	Q14435-2	Isoform 2 of Polypeptide N-acetylgalactosaminyltransferase 3 OS=Homo sapiens GN=GALNT3	0	0	0	No		0	0	0	No		2.61441e-07	0	0	Yes		GS(+), Nor(-)	i-GS(-), Nor(-)	GS(+), i-GS(-)
	GANAB	Q14697	Neutral alpha-glucosidase AB OS=Homo sapiens GN=GANAB PE=1 SV=3	0	0	0	No		4.43028e-08	5.79207e-08	0	Yes		0	0	0	No		GS(-), Nor(-)	i-GS(+), Nor(-)	GS(-), i-GS(+)
	GAPDH	P04406	Glyceraldehyde-3-phosphate dehydrogenase OS=Homo sapiens GN=GAPDH PE=1 SV=3	1.88637e-05	7.27117e-06	6.1461e-06	Yes		1.1371e-05	9.07311e-06	6.30066e-06	Yes		9.06877e-06	1.11603e-05	2.14739e-06	Yes		0.693178	0.828501	0.836665
	GAS2	O43903	Growth arrest-specific protein 2 OS=Homo sapiens GN=GAS2 PE=1 SV=1	0	1.79849e-07	0	Yes		0	0	0	No		0	0	0	No		GS(-), Nor(+)	i-GS(-), Nor(+)	GS(-), i-GS(-)
	GBF1	Q92538	Golgi-specific brefeldin A-resistance guanine nucleotide exchange factor 1 OS=Homo sapiens GN=GBF1 PE=1 SV=2	0	0	0	No		1.77124e-08	0	0	Yes		0	0	0	No		GS(-), Nor(-)	i-GS(+), Nor(-)	GS(-), i-GS(+)
	GC	P02774	Vitamin D-binding protein OS=Homo sapiens GN=GC PE=1 SV=1	1.93511e-06	2.19594e-06	1.81167e-06	Yes		3.96228e-07	1.58896e-06	4.24266e-08	Yes		3.73672e-06	2.63015e-06	1.88263e-07	Yes		1.10305	0.341194	3.23292
	GDI1	P31150	Rab GDP dissociation inhibitor alpha OS=Homo sapiens GN=GDI1 PE=1 SV=2	3.0861e-06	3.89837e-06	4.48973e-06	Yes		4.69962e-07	2.60923e-06	6.60475e-07	Yes		2.10534e-07	5.53413e-07	5.19668e-08	Yes		0.0711086	0.32592	0.218178		Yes	Yes
	GDI2	P50395	Rab GDP dissociation inhibitor beta OS=Homo sapiens GN=GDI2 PE=1 SV=2	3.18808e-06	4.95944e-06	4.12106e-06	Yes		1.00914e-06	2.84278e-06	6.62721e-07	Yes		3.95579e-07	4.3827e-07	1.45901e-07	Yes		0.0798585	0.367985	0.217016		Yes	Yes
	GFAP	P14136	Glial fibrillary acidic protein OS=Homo sapiens GN=GFAP PE=1 SV=1	0	2.60746e-08	2.48182e-08	Yes		1.66079e-07	0	0	Yes		0	0	0	No		GS(-), Nor(+)	3.2633	GS(-), i-GS(+)
	GGT5	P36269	Gamma-glutamyltransferase 5 OS=Homo sapiens GN=GGT5 PE=1 SV=2	0	0	0	No		0	0	0	No		8.65563e-07	7.51014e-07	5.44062e-07	Yes		GS(+), Nor(-)	i-GS(-), Nor(-)	GS(+), i-GS(-)		Yes
	GIGYF1	O75420	PERQ amino acid-rich with GYF domain-containing protein 1 OS=Homo sapiens GN=GIGYF1 PE=1 SV=2	0	0	0	No		0	0	0	No		0	2.23588e-07	0	Yes		GS(+), Nor(-)	i-GS(-), Nor(-)	GS(+), i-GS(-)
	GLO1	Q04760	Lactoylglutathione lyase OS=Homo sapiens GN=GLO1 PE=1 SV=4	5.55651e-07	2.83424e-07	0	Yes		0	5.54399e-07	6.44915e-07	Yes		0	0	0	No		GS(-), Nor(+)	1.42933	GS(-), i-GS(+)
	GLOD4	Q9HC38-2	Isoform 2 of Glyoxalase domain-containing protein 4 OS=Homo sapiens GN=GLOD4	3.03165e-07	1.95302e-07	0	Yes		9.87104e-08	3.58945e-07	1.76129e-07	Yes		0	0	0	No		GS(-), Nor(+)	1.27147	GS(-), i-GS(+)
	GLRX	P35754	Glutaredoxin-1 OS=Homo sapiens GN=GLRX PE=1 SV=2	3.07632e-07	5.28323e-07	0	Yes		6.35467e-07	1.15633e-06	3.19279e-07	Yes		9.05272e-07	0	1.03958e-06	Yes		2.32651	2.52535	0.921262
	GLUD1	P00367	Glutamate dehydrogenase 1, mitochondrial OS=Homo sapiens GN=GLUD1 PE=1 SV=2	0	1.75819e-07	8.58443e-08	Yes		2.43451e-07	2.23098e-07	0	Yes		0	0	0	No		GS(-), Nor(+)	1.78301	GS(-), i-GS(+)
	GLUD2	P49448	Glutamate dehydrogenase 2, mitochondrial OS=Homo sapiens GN=GLUD2 PE=1 SV=2	1.01779e-07	1.75819e-07	8.58443e-08	Yes		2.43451e-07	2.23098e-07	0	Yes		0	0	0	No		GS(-), Nor(+)	1.28369	GS(-), i-GS(+)		Yes
	GM2A	P17900	Ganglioside GM2 activator OS=Homo sapiens GN=GM2A PE=1 SV=4	0	0	0	No		0	1.10896e-06	0	Yes		1.88228e-06	1.94389e-06	0	Yes		GS(+), Nor(-)	i-GS(+), Nor(-)	3.45025
	GMFB	P60983	Glia maturation factor beta OS=Homo sapiens GN=GMFB PE=1 SV=2	6.56917e-07	5.91551e-07	3.20141e-07	Yes		0	2.57413e-07	0	Yes		0	0	0	No		GS(-), Nor(+)	0.164103	GS(-), i-GS(+)		Yes	Yes
	GNA11	P29992	Guanine nucleotide-binding protein subunit alpha-11 OS=Homo sapiens GN=GNA11 PE=1 SV=2	0	7.83705e-08	0	Yes		0	0	0	No		0	0	0	No		GS(-), Nor(+)	i-GS(-), Nor(+)	GS(-), i-GS(-)
	GNA12	Q03113	Guanine nucleotide-binding protein subunit alpha-12 OS=Homo sapiens GN=GNA12 PE=1 SV=4	8.52178e-08	1.59696e-07	1.06004e-07	Yes		3.11174e-07	3.89788e-07	2.02971e-07	Yes		0	0	0	No		GS(-), Nor(+)	2.57591	GS(-), i-GS(+)		Yes	Yes
	GNA13	Q14344	Guanine nucleotide-binding protein subunit alpha-13 OS=Homo sapiens GN=GNA13 PE=1 SV=2	8.61219e-08	1.61391e-07	1.07129e-07	Yes		2.69846e-07	3.52659e-07	1.77752e-07	Yes		0	0	0	No		GS(-), Nor(+)	2.25652	GS(-), i-GS(+)		Yes
	GNA14	O95837	Guanine nucleotide-binding protein subunit alpha-14 OS=Homo sapiens GN=GNA14 PE=2 SV=1	0	7.92536e-08	0	Yes		0	0	0	No		0	0	0	No		GS(-), Nor(+)	i-GS(-), Nor(+)	GS(-), i-GS(-)
	GNAI1	P63096	Guanine nucleotide-binding protein G(i) subunit alpha-1 OS=Homo sapiens GN=GNAI1 PE=1 SV=2	0	0	0	No		2.87379e-07	0	0	Yes		0	0	0	No		GS(-), Nor(-)	i-GS(+), Nor(-)	GS(-), i-GS(+)
	GNAI2	P04899	Guanine nucleotide-binding protein G(i) subunit alpha-2 OS=Homo sapiens GN=GNAI2 PE=1 SV=3	3.81832e-07	2.70342e-07	1.10349e-07	Yes		7.58147e-07	1.2261e-06	3.38794e-07	Yes		0	0	0	No		GS(-), Nor(+)	3.04652	GS(-), i-GS(+)		Yes
	GNAI3	P08754	Guanine nucleotide-binding protein G(k) subunit alpha OS=Homo sapiens GN=GNAI3 PE=1 SV=3	1.88368e-07	1.71876e-07	1.14089e-07	Yes		0	5.60018e-07	2.20332e-07	Yes		0	0	0	No		GS(-), Nor(+)	1.64515	GS(-), i-GS(+)		Yes
	GNAL	P38405	Guanine nucleotide-binding protein G(olf) subunit alpha OS=Homo sapiens GN=GNAL PE=1 SV=1	8.52178e-08	1.59696e-07	1.06004e-07	Yes		2.67013e-07	3.31783e-07	1.75886e-07	Yes		0	0	0	No		GS(-), Nor(+)	2.20758	GS(-), i-GS(+)		Yes	Yes
	GNAO1	P09471	Guanine nucleotide-binding protein G(o) subunit alpha OS=Homo sapiens GN=GNAO1 PE=1 SV=4	1.88368e-07	1.71876e-07	1.14089e-07	Yes		2.87379e-07	5.60018e-07	2.20332e-07	Yes		0	0	0	No		GS(-), Nor(+)	2.25101	GS(-), i-GS(+)		Yes
	GNAS	P63092	Guanine nucleotide-binding protein G(s) subunit alpha isoforms short OS=Homo sapiens GN=GNAS PE=1 SV=1	8.2406e-08	5.94763e-08	3.94796e-08	Yes		1.06955e-07	1.28823e-07	8.31273e-08	Yes		0	0	0	No		GS(-), Nor(+)	1.75839	GS(-), i-GS(+)		Yes
	GNAT1	P11488	Guanine nucleotide-binding protein G(t) subunit alpha-1 OS=Homo sapiens GN=GNAT1 PE=1 SV=5	9.27656e-08	0	1.15393e-07	Yes		2.90663e-07	3.61169e-07	1.91464e-07	Yes		0	0	0	No		GS(-), Nor(+)	4.05121	GS(-), i-GS(+)			Yes	Yes
	GNAT2	P19087	Guanine nucleotide-binding protein G(t) subunit alpha-2 OS=Homo sapiens GN=GNAT2 PE=1 SV=4	9.17174e-08	0	0	Yes		0	3.57088e-07	0	Yes		0	0	0	No		GS(-), Nor(+)	3.89335	GS(-), i-GS(+)
	GNAT3	A8MTJ3	Guanine nucleotide-binding protein G(t) subunit alpha-3 OS=Homo sapiens GN=GNAT3 PE=2 SV=2	9.17174e-08	1.71876e-07	1.14089e-07	Yes		2.87379e-07	3.57088e-07	0	Yes		0	0	0	No		GS(-), Nor(+)	1.70637	GS(-), i-GS(+)		Yes
	GNB1	P62873	Guanine nucleotide-binding protein G(I)/G(S)/G(T) subunit beta-1 OS=Homo sapiens GN=GNB1 PE=1 SV=3	2.20268e-07	0	0	Yes		7.19714e-07	8.66206e-07	0	Yes		3.57897e-07	4.21905e-07	0	Yes		3.54024	7.19995	0.491703
	GNB2	P62879	Guanine nucleotide-binding protein G(I)/G(S)/G(T) subunit beta-2 OS=Homo sapiens GN=GNB2 PE=1 SV=3	2.20268e-07	0	0	Yes		7.19714e-07	8.66206e-07	0	Yes		3.57897e-07	4.21905e-07	0	Yes		3.54024	7.19995	0.491703
	GNB2L1	P63244	Guanine nucleotide-binding protein subunit beta-2-like 1 OS=Homo sapiens GN=GNB2L1 PE=1 SV=3	2.57245e-08	0	0	Yes		3.70038e-07	2.94237e-07	2.07393e-07	Yes		0	0	0	No		GS(-), Nor(+)	33.8847	GS(-), i-GS(+)			Yes	Yes
	GNB4	Q9HAV0	Guanine nucleotide-binding protein subunit beta-4 OS=Homo sapiens GN=GNB4 PE=1 SV=3	2.20268e-07	0	0	Yes		6.46083e-07	8.66206e-07	0	Yes		0	4.21905e-07	0	Yes		1.91542	6.86567	0.278985
	GNG12	Q9UBI6	Guanine nucleotide-binding protein G(I)/G(S)/G(O) subunit gamma-12 OS=Homo sapiens GN=GNG12 PE=1 SV=3	4.75232e-07	0	0	Yes		0	0	6.09464e-07	Yes		0	8.66823e-07	0	Yes		1.824	1.28246	1.42227
	GOLGA6L1	Q8N7Z2	Golgin subfamily A member 6-like protein 1 OS=Homo sapiens GN=GOLGA6L1 PE=2 SV=2	0	0	0	No		0	0	0	No		3.69499e-06	0	0	Yes		GS(+), Nor(-)	i-GS(-), Nor(-)	GS(+), i-GS(-)
	GOLGA6L6	A8MZA4	Putative golgin subfamily A member 6-like protein 6 OS=Homo sapiens GN=GOLGA6L6 PE=5 SV=3	0	0	0	No		0	0	0	No		3.05945e-06	2.97452e-06	0	Yes		GS(+), Nor(-)	i-GS(-), Nor(-)	GS(+), i-GS(-)
	GOT1	P17174	Aspartate aminotransferase, cytoplasmic OS=Homo sapiens GN=GOT1 PE=1 SV=3	0	4.09152e-08	7.24943e-08	Yes		0	0	0	No		0	0	0	No		GS(-), Nor(+)	i-GS(-), Nor(+)	GS(-), i-GS(-)
	GOT2	P00505	Aspartate aminotransferase, mitochondrial OS=Homo sapiens GN=GOT2 PE=1 SV=3	3.48682e-07	3.41582e-07	2.54428e-07	Yes		1.46494e-07	4.96771e-07	2.82677e-07	Yes		1.99221e-07	1.71496e-07	3.3251e-07	Yes		0.744398	0.980153	0.759471
	GPAA1	O43292	Glycosylphosphatidylinositol anchor attachment 1 protein OS=Homo sapiens GN=GPAA1 PE=1 SV=3	0	0	0	No		0	2.92962e-08	0	Yes		0	0	0	No		GS(-), Nor(-)	i-GS(+), Nor(-)	GS(-), i-GS(+)
	GPI	P06744	Glucose-6-phosphate isomerase OS=Homo sapiens GN=GPI PE=1 SV=4	5.57689e-07	9.96555e-07	7.76772e-07	Yes		1.11702e-07	9.16721e-07	4.14041e-07	Yes		1.24929e-07	3.52713e-07	1.68208e-07	Yes		0.277068	0.618813	0.447741		Yes
	GPR112	Q8IZF6	Probable G-protein coupled receptor 112 OS=Homo sapiens GN=GPR112 PE=2 SV=2	0	0	0	No		0	1.83444e-08	0	Yes		0	0	0	No		GS(-), Nor(-)	i-GS(+), Nor(-)	GS(-), i-GS(+)
	GPRC5A	Q8NFJ5	Retinoic acid-induced protein 3 OS=Homo sapiens GN=GPRC5A PE=1 SV=2	4.99477e-08	0	0	Yes		0	0	1.33485e-07	Yes		0	0	0	No		GS(-), Nor(+)	2.6725	GS(-), i-GS(+)
	GPX3	P22352	Glutathione peroxidase 3 OS=Homo sapiens GN=GPX3 PE=1 SV=2	8.71947e-07	7.0112e-07	0	Yes		4.10248e-07	3.90107e-07	0	Yes		2.51565e-06	2.40716e-06	4.68094e-06	Yes		6.10511	0.508786	11.9994		Yes		Yes
	GRHPR	Q9UBQ7	Glyoxylate reductase/hydroxypyruvate reductase OS=Homo sapiens GN=GRHPR PE=1 SV=1	3.9124e-07	3.86493e-07	6.42474e-08	Yes		0	1.42543e-07	4.55052e-08	Yes		0	0	0	No		GS(-), Nor(+)	0.22334	GS(-), i-GS(+)
	GRIN2D	O15399	Glutamate receptor ionotropic, NMDA 2D OS=Homo sapiens GN=GRIN2D PE=1 SV=2	0	0	0	No		0	0	1.5703e-08	Yes		0	0	0	No		GS(-), Nor(-)	i-GS(+), Nor(-)	GS(-), i-GS(+)
	GSN	P06396	Gelsolin OS=Homo sapiens GN=GSN PE=1 SV=1	2.01687e-06	2.05209e-06	1.30776e-06	Yes		1.14872e-06	2.2855e-06	1.26064e-06	Yes		9.68047e-07	1.23764e-06	8.49528e-07	Yes		0.568231	0.873183	0.650759		Yes
	GSR	P00390	Glutathione reductase, mitochondrial OS=Homo sapiens GN=GSR PE=1 SV=2	0	0	0	No		0	0	5.90807e-08	Yes		0	0	0	No		GS(-), Nor(-)	i-GS(+), Nor(-)	GS(-), i-GS(+)
	GSS	P48637	Glutathione synthetase OS=Homo sapiens GN=GSS PE=1 SV=1	0	0	0	No		9.52518e-09	0	0	Yes		0	0	0	No		GS(-), Nor(-)	i-GS(+), Nor(-)	GS(-), i-GS(+)
	GSTA1	P08263	Glutathione S-transferase A1 OS=Homo sapiens GN=GSTA1 PE=1 SV=3	1.31717e-06	8.4504e-07	0	Yes		0	0	0	No		0	0	0	No		GS(-), Nor(+)	i-GS(-), Nor(+)	GS(-), i-GS(-)
	GSTA2	P09210	Glutathione S-transferase A2 OS=Homo sapiens GN=GSTA2 PE=1 SV=4	1.34585e-06	8.4504e-07	0	Yes		0	0	0	No		0	0	0	No		GS(-), Nor(+)	i-GS(-), Nor(+)	GS(-), i-GS(-)
	GSTA3	Q16772	Glutathione S-transferase A3 OS=Homo sapiens GN=GSTA3 PE=1 SV=3	1.31717e-06	8.4504e-07	0	Yes		0	0	0	No		0	0	0	No		GS(-), Nor(+)	i-GS(-), Nor(+)	GS(-), i-GS(-)
	GSTA5	Q7RTV2	Glutathione S-transferase A5 OS=Homo sapiens GN=GSTA5 PE=1 SV=1	0	1.71252e-07	0	Yes		0	0	0	No		0	0	0	No		GS(-), Nor(+)	i-GS(-), Nor(+)	GS(-), i-GS(-)
	GSTM1	P09488	Glutathione S-transferase Mu 1 OS=Homo sapiens GN=GSTM1 PE=1 SV=3	0	0	0	No		1.07885e-06	2.14586e-06	0	Yes		0	0	0	No		GS(-), Nor(-)	i-GS(+), Nor(-)	GS(-), i-GS(+)
	GSTM2	P28161	Glutathione S-transferase Mu 2 OS=Homo sapiens GN=GSTM2 PE=1 SV=2	0	0	0	No		3.94219e-07	7.77962e-07	0	Yes		0	0	0	No		GS(-), Nor(-)	i-GS(+), Nor(-)	GS(-), i-GS(+)
	GSTM3	P21266	Glutathione S-transferase Mu 3 OS=Homo sapiens GN=GSTM3 PE=1 SV=3	3.05219e-07	5.71147e-07	5.66395e-07	Yes		9.28863e-07	1.28015e-06	0	Yes		0	3.01243e-07	0	Yes		0.208796	1.5311	0.13637		Yes
	GSTM4	Q03013	Glutathione S-transferase Mu 4 OS=Homo sapiens GN=GSTM4 PE=1 SV=3	0	0	0	No		0	2.05604e-06	0	Yes		1.4642e-07	7.20112e-07	0	Yes		GS(+), Nor(-)	i-GS(+), Nor(-)	0.421456
	GSTM5	P46439	Glutathione S-transferase Mu 5 OS=Homo sapiens GN=GSTM5 PE=1 SV=3	0	0	0	No		7.34914e-07	1.317e-06	0	Yes		1.4642e-07	3.32976e-07	0	Yes		GS(+), Nor(-)	i-GS(+), Nor(-)	0.233634
	GSTO1	P78417	Glutathione S-transferase omega-1 OS=Homo sapiens GN=GSTO1 PE=1 SV=2	3.47779e-07	5.87552e-07	3.37778e-07	Yes		4.3442e-07	6.29592e-07	2.17182e-07	Yes		2.72784e-07	5.03793e-07	1.91158e-07	Yes		0.760136	1.00635	0.755339
	GSTP1	P09211	Glutathione S-transferase P OS=Homo sapiens GN=GSTP1 PE=1 SV=2	6.6349e-06	3.92956e-06	2.7166e-06	Yes		6.24383e-06	3.57613e-06	2.76635e-06	Yes		1.98075e-06	2.27976e-06	2.45536e-06	Yes		0.505672	0.947689	0.533585
	H1F0	P07305	Histone H1.0 OS=Homo sapiens GN=H1F0 PE=1 SV=3	1.05913e-06	9.05497e-07	7.20557e-07	Yes		1.91893e-06	2.76686e-06	5.80683e-07	Yes		0	8.55692e-07	0	Yes		0.318672	1.96131	0.162479
	H1FX	Q92522	Histone H1x OS=Homo sapiens GN=H1FX PE=1 SV=1	5.67444e-07	2.44135e-07	0	Yes		3.9785e-07	6.3256e-07	1.68788e-07	Yes		0	0	0	No		GS(-), Nor(+)	1.47761	GS(-), i-GS(+)				Yes
	H2AFJ	Q9BTM1	Histone H2A.J OS=Homo sapiens GN=H2AFJ PE=1 SV=1	0	3.94101e-05	3.63211e-05	Yes		3.73411e-05	0	6.78919e-05	Yes		0	3.90572e-05	8.40889e-05	Yes		1.62609	1.38956	1.17022
	H2AFX	P16104	Histone H2AX OS=Homo sapiens GN=H2AFX PE=1 SV=2	0	2.45991e-06	0	Yes		7.86192e-06	1.27481e-05	0	Yes		0	0	0	No		GS(-), Nor(+)	8.37839	GS(-), i-GS(+)
	H2AFY	O75367	Core histone macro-H2A.1 OS=Homo sapiens GN=H2AFY PE=1 SV=4	4.64923e-07	0	0	Yes		6.3088e-07	8.93461e-07	2.29439e-07	Yes		0	5.11052e-07	0	Yes		1.09922	3.7722	0.2914
	H2AFY2	Q9P0M6	Core histone macro-H2A.2 OS=Homo sapiens GN=H2AFY2 PE=1 SV=3	2.25706e-07	0	0	Yes		5.12325e-07	0	0	Yes		0	0	0	No		GS(-), Nor(+)	2.26988	GS(-), i-GS(+)
	H2AFZ	P0C0S5	Histone H2A.Z OS=Homo sapiens GN=H2AFZ PE=1 SV=2	3.16646e-06	3.2434e-06	3.64723e-06	Yes		9.87437e-06	1.52055e-05	3.30188e-05	Yes		6.03369e-06	9.78213e-06	3.05753e-05	Yes		4.61278	5.77689	0.798489
	H2BFS	P57053	Histone H2B type F-S OS=Homo sapiens GN=H2BFS PE=1 SV=2	0	2.54921e-05	3.07389e-05	Yes		0	7.08753e-05	0	Yes		3.86247e-05	3.94725e-05	0	Yes		1.38886	1.26043	1.1019
	H3F3A	P84243	Histone H3.3 OS=Homo sapiens GN=H3F3A PE=1 SV=2	0	0	0	No		0	0	0	No		2.92395e-06	0	0	Yes		GS(+), Nor(-)	i-GS(-), Nor(-)	GS(+), i-GS(-)
	H3F3C	Q6NXT2	Histone H3.3C OS=Homo sapiens GN=H3F3C PE=1 SV=3	0	0	0	No		2.75638e-06	0	0	Yes		0	4.48805e-06	0	Yes		GS(+), Nor(-)	i-GS(+), Nor(-)	1.62824
	HADHA	P40939	Trifunctional enzyme subunit alpha, mitochondrial OS=Homo sapiens GN=HADHA PE=1 SV=2	2.48384e-08	5.31356e-08	0	Yes		1.49763e-07	1.64427e-07	0	Yes		0	0	0	No		GS(-), Nor(+)	4.02942	GS(-), i-GS(+)
	HADHB	P55084	Trifunctional enzyme subunit beta, mitochondrial OS=Homo sapiens GN=HADHB PE=1 SV=3	0	0	0	No		1.01653e-07	2.4274e-07	4.1805e-08	Yes		0	0	0	No		GS(-), Nor(-)	i-GS(+), Nor(-)	GS(-), i-GS(+)
	HAGH	Q16775	Hydroxyacylglutathione hydrolase, mitochondrial OS=Homo sapiens GN=HAGH PE=1 SV=2	0	4.37054e-08	0	Yes		0	0	1.43584e-07	Yes		0	0	0	No		GS(-), Nor(+)	3.28526	GS(-), i-GS(+)
	HBA1	P69905	Hemoglobin subunit alpha OS=Homo sapiens GN=HBA1 PE=1 SV=2	0.000504561	0.000498587	0.000340873	Yes		0.000118952	0.000118966	0.00039261	Yes		2.56452e-05	3.45736e-05	1.61929e-05	Yes		0.0568531	0.469136	0.121187		Yes
	HBB	P68871	Hemoglobin subunit beta OS=Homo sapiens GN=HBB PE=1 SV=2	0.00073386	0.000824996	0.000806095	Yes		0.000278328	0.000211884	0.000609971	Yes		3.061e-05	4.13362e-05	2.69548e-05	Yes		0.0418195	0.465203	0.089895		Yes	Yes
	HBD	P02042	Hemoglobin subunit delta OS=Homo sapiens GN=HBD PE=1 SV=2	0.000434013	0.000540631	0.000524202	Yes		0.000202616	0.000114207	0.000409317	Yes		2.08639e-05	2.28006e-05	0	Yes		0.029132	0.484467	0.0601322		Yes
	HBE1	P02100	Hemoglobin subunit epsilon OS=Homo sapiens GN=HBE1 PE=1 SV=2	0.000130916	0.000217057	0.000339767	Yes		0.000157329	1.79564e-05	0.00032175	Yes		0	2.99545e-06	0	Yes		0.00435549	0.722708	0.00602663		Yes
	HBG1	P69891	Hemoglobin subunit gamma-1 OS=Homo sapiens GN=HBG1 PE=1 SV=2	0.000133997	0.000218875	0.000341163	Yes		0	1.8188e-05	0.00032214	Yes		0	2.99545e-06	0	Yes		0.00431599	0.490361	0.00880165		Yes
	HBG2	P69892	Hemoglobin subunit gamma-2 OS=Homo sapiens GN=HBG2 PE=1 SV=2	0	0	0	No		0.000157329	0	0	Yes		2.11379e-06	0	1.8823e-05	Yes		GS(+), Nor(-)	i-GS(+), Nor(-)	0.133076
	HDGFRP3	Q9Y3E1	Hepatoma-derived growth factor-related protein 3 OS=Homo sapiens GN=HDGFRP3 PE=1 SV=1	0	0	0	No		0	3.02071e-07	0	Yes		0	0	0	No		GS(-), Nor(-)	i-GS(+), Nor(-)	GS(-), i-GS(+)
	HEBP1	Q9NRV9	Heme-binding protein 1 OS=Homo sapiens GN=HEBP1 PE=1 SV=1	4.12164e-07	2.02351e-07	0	Yes		0	0	0	No		0	0	0	No		GS(-), Nor(+)	i-GS(-), Nor(+)	GS(-), i-GS(-)
	HEBP2	Q9Y5Z4	Heme-binding protein 2 OS=Homo sapiens GN=HEBP2 PE=1 SV=1	0	0	0	No		0	1.39874e-07	0	Yes		0	0	0	No		GS(-), Nor(-)	i-GS(+), Nor(-)	GS(-), i-GS(+)
	HIBCH	Q6NVY1	3-hydroxyisobutyryl-CoA hydrolase, mitochondrial OS=Homo sapiens GN=HIBCH PE=1 SV=2	4.36463e-08	0	0	Yes		0	0	0	No		0	0	0	No		GS(-), Nor(+)	i-GS(-), Nor(+)	GS(-), i-GS(-)
	HINT1	P49773	Histidine triad nucleotide-binding protein 1 OS=Homo sapiens GN=HINT1 PE=1 SV=2	0	0	0	No		0	0	1.01288e-07	Yes		0	0	0	No		GS(-), Nor(-)	i-GS(+), Nor(-)	GS(-), i-GS(+)
	HINT2	Q9BX68	Histidine triad nucleotide-binding protein 2, mitochondrial OS=Homo sapiens GN=HINT2 PE=1 SV=1	3.183e-07	2.86753e-07	0	Yes		0	0	0	No		0	0	0	No		GS(-), Nor(+)	i-GS(-), Nor(+)	GS(-), i-GS(-)
	HIST1H1A	Q02539	Histone H1.1 OS=Homo sapiens GN=HIST1H1A PE=1 SV=3	1.253e-07	0	0	Yes		7.92788e-07	9.25935e-07	1.24498e-06	Yes		0	0	0	No		GS(-), Nor(+)	23.6529	GS(-), i-GS(+)			Yes	Yes
	HIST1H1C	P16403	Histone H1.2 OS=Homo sapiens GN=HIST1H1C PE=1 SV=2	4.52381e-06	6.74322e-06	2.77713e-06	Yes		7.71473e-06	9.50999e-06	0	Yes		2.10448e-06	2.79355e-06	0	Yes		0.348759	1.22647	0.284361
	HIST1H1D	P16402	Histone H1.3 OS=Homo sapiens GN=HIST1H1D PE=1 SV=2	4.32929e-06	6.35361e-06	2.71211e-06	Yes		7.43546e-06	9.12077e-06	6.8584e-06	Yes		2.0283e-06	2.69242e-06	0	Yes		0.352424	1.74801	0.201614				Yes
	HIST1H1E	P10412	Histone H1.4 OS=Homo sapiens GN=HIST1H1E PE=1 SV=2	4.46454e-06	6.53187e-06	2.70104e-06	Yes		7.50337e-06	9.31739e-06	6.92103e-06	Yes		2.04683e-06	2.71701e-06	0	Yes		0.34779	1.7333	0.200652				Yes
	HIST1H1T	P22492	Histone H1t OS=Homo sapiens GN=HIST1H1T PE=2 SV=4	0	0	0	No		8.23428e-07	9.6172e-07	1.2931e-06	Yes		0	1.27214e-06	0	Yes		GS(+), Nor(-)	i-GS(+), Nor(-)	0.413269			Yes
	HIST1H2AA	Q96QV6	Histone H2A type 1-A OS=Homo sapiens GN=HIST1H2AA PE=1 SV=3	2.35938e-06	0	0	Yes		8.5821e-06	1.39159e-05	3.18742e-05	Yes		0	0	2.83835e-05	Yes		12.0301	23.0452	0.522021
	HIST1H2AG	P0C0S8	Histone H2A type 1 OS=Homo sapiens GN=HIST1H2AG PE=1 SV=2	0	0	0	No		0	0	6.73697e-05	Yes		0	0	0	No		GS(-), Nor(-)	i-GS(+), Nor(-)	GS(-), i-GS(+)
	HIST1H2AJ	Q99878	Histone H2A type 1-J OS=Homo sapiens GN=HIST1H2AJ PE=1 SV=3	0	0	0	No		0	0	0	No		2.08494e-05	3.93623e-05	8.47458e-05	Yes		GS(+), Nor(-)	i-GS(-), Nor(-)	GS(+), i-GS(-)
	HIST1H2BA	Q96A08	Histone H2B type 1-A OS=Homo sapiens GN=HIST1H2BA PE=1 SV=3	4.39729e-06	6.41781e-06	5.17723e-06	Yes		2.46061e-05	1.8018e-05	7.80549e-05	Yes		0	0	7.62685e-05	Yes		4.76907	7.54606	0.631995
	HIST1H2BB	P33778	Histone H2B type 1-B OS=Homo sapiens GN=HIST1H2BB PE=1 SV=2	0	0	3.12455e-05	Yes		6.525e-05	0	9.84159e-05	Yes		0	0	0.000105447	Yes		3.37479	5.23805	0.644282
	HIST1H2BD	P58876	Histone H2B type 1-D OS=Homo sapiens GN=HIST1H2BD PE=1 SV=2	0	0	3.07389e-05	Yes		6.57929e-05	0	0	Yes		3.86247e-05	0	0	Yes		1.25654	2.14038	0.587065
	HIST1H2BJ	P06899	Histone H2B type 1-J OS=Homo sapiens GN=HIST1H2BJ PE=1 SV=3	6.03776e-05	2.55766e-05	3.12455e-05	Yes		6.525e-05	6.72101e-05	9.84159e-05	Yes		3.74763e-05	3.85281e-05	0.000105447	Yes		1.54822	1.96994	0.785926
	HIST1H2BK	O60814	Histone H2B type 1-K OS=Homo sapiens GN=HIST1H2BK PE=1 SV=3	5.85045e-05	0	0	Yes		6.57929e-05	0	9.82394e-05	Yes		0	0	0	No		GS(-), Nor(+)	2.80376	GS(-), i-GS(+)
	HIST1H2BL	Q99880	Histone H2B type 1-L OS=Homo sapiens GN=HIST1H2BL PE=1 SV=3	5.85045e-05	0	0	Yes		6.57405e-05	7.08753e-05	9.81332e-05	Yes		0	0	0	No		GS(-), Nor(+)	4.01249	GS(-), i-GS(+)				Yes
	HIST1H2BM	Q99879	Histone H2B type 1-M OS=Homo sapiens GN=HIST1H2BM PE=1 SV=3	0	0	3.07389e-05	Yes		0	0	0	No		0	0	0	No		GS(-), Nor(+)	i-GS(-), Nor(+)	GS(-), i-GS(-)
	HIST1H2BN	Q99877	Histone H2B type 1-N OS=Homo sapiens GN=HIST1H2BN PE=1 SV=3	0	0	3.07389e-05	Yes		6.57929e-05	0	9.82394e-05	Yes		0	0	0	No		GS(-), Nor(+)	5.33631	GS(-), i-GS(+)
	HIST1H2BO	P23527	Histone H2B type 1-O OS=Homo sapiens GN=HIST1H2BO PE=1 SV=3	6.03776e-05	2.55766e-05	3.12455e-05	Yes		0	0	0	No		3.74763e-05	0	0	Yes		0.319765	i-GS(-), Nor(+)	GS(+), i-GS(-)			Yes
	HIST1H3A	P68431	Histone H3.1 OS=Homo sapiens GN=HIST1H3A PE=1 SV=2	3.75464e-06	0	0	Yes		0	0	0	No		0	0	0	No		GS(-), Nor(+)	i-GS(-), Nor(+)	GS(-), i-GS(-)
	HIST1H4A	P62805	Histone H4 OS=Homo sapiens GN=HIST1H4A PE=1 SV=2	2.42852e-05	2.20962e-05	1.35221e-05	Yes		8.53391e-05	9.45616e-05	0.000135189	Yes		5.59404e-05	8.63257e-05	0.000164292	Yes		5.11753	5.25994	0.972925			Yes
	HIST2H2AA3	Q6FI13	Histone H2A type 2-A OS=Homo sapiens GN=HIST2H2AA3 PE=1 SV=3	0	4.1417e-05	0	Yes		0	5.04573e-05	0	Yes		0	0	8.45206e-05	Yes		2.04072	1.21828	1.67509
	HIST2H2AB	Q8IUE6	Histone H2A type 2-B OS=Homo sapiens GN=HIST2H2AB PE=1 SV=3	2.06079e-06	2.41261e-06	2.66256e-06	Yes		7.35496e-06	6.3576e-06	2.83784e-05	Yes		3.06525e-06	4.25372e-06	0	Yes		1.02565	5.89843	0.173884
	HIST2H2AC	Q16777	Histone H2A type 2-C OS=Homo sapiens GN=HIST2H2AC PE=1 SV=4	4.4161e-05	0	4.05943e-05	Yes		0	0	6.86597e-05	Yes		2.06878e-05	0	0	Yes		0.244089	0.810094	0.301309
	HIST2H2BC	Q6DN03	Putative histone H2B type 2-C OS=Homo sapiens GN=HIST2H2BC PE=5 SV=3	1.32766e-06	1.37623e-06	0	Yes		0	0	2.53989e-07	Yes		0	0	0	No		GS(-), Nor(+)	0.0939345	GS(-), i-GS(+)
	HIST2H2BF	Q5QNW6	Histone H2B type 2-F OS=Homo sapiens GN=HIST2H2BF PE=1 SV=3	5.85045e-05	2.54921e-05	3.07389e-05	Yes		0	0	0	No		3.86247e-05	3.94725e-05	0	Yes		0.680672	i-GS(-), Nor(+)	GS(+), i-GS(-)			Yes
	HIST2H3A	Q71DI3	Histone H3.2 OS=Homo sapiens GN=HIST2H3A PE=1 SV=3	0	0	5.54939e-07	Yes		4.34406e-06	0	0	Yes		2.92395e-06	0	0	Yes		5.26896	7.82799	0.673092
	HIST3H2A	Q7L7L0	Histone H2A type 3 OS=Homo sapiens GN=HIST3H2A PE=1 SV=3	0	0	0	No		0	0	0	No		0	3.87567e-05	0	Yes		GS(+), Nor(-)	i-GS(-), Nor(-)	GS(+), i-GS(-)
	HIST3H2BB	Q8N257	Histone H2B type 3-B OS=Homo sapiens GN=HIST3H2BB PE=1 SV=3	6.03776e-05	0	0	Yes		6.46673e-05	6.70806e-05	9.78106e-05	Yes		0	0	0	No		GS(-), Nor(+)	3.80204	GS(-), i-GS(+)				Yes
	HIST3H3	Q16695	Histone H3.1t OS=Homo sapiens GN=HIST3H3 PE=1 SV=3	3.75464e-06	1.82654e-06	0	Yes		0	6.15916e-06	7.54994e-06	Yes		2.92395e-06	4.45505e-06	0	Yes		1.32212	2.45631	0.538256
	HK1	P19367-2	Isoform 2 of Hexokinase-1 OS=Homo sapiens GN=HK1	1.81123e-08	0	0	Yes		6.12252e-08	1.50038e-07	0	Yes		0	0	0	No		GS(-), Nor(+)	11.6641	GS(-), i-GS(+)
	HLA-A	P04439	HLA class I histocompatibility antigen, A-3 alpha chain OS=Homo sapiens GN=HLA-A PE=1 SV=2	1.45665e-06	1.26429e-06	1.00576e-06	Yes		9.16373e-07	1.59969e-06	1.14234e-06	Yes		4.13542e-07	7.72601e-07	0	Yes		0.318283	0.981676	0.324224		Yes
	HLA-B	P10319	HLA class I histocompatibility antigen, B-58 alpha chain OS=Homo sapiens GN=HLA-B PE=1 SV=1	1.82693e-06	1.49997e-06	1.12824e-06	Yes		7.10066e-07	1.4475e-06	1.8307e-06	Yes		4.1697e-07	7.79004e-07	0	Yes		0.268449	0.895208	0.299873		Yes
	HLA-C	P30508	HLA class I histocompatibility antigen, Cw-12 alpha chain OS=Homo sapiens GN=HLA-C PE=2 SV=2	1.5147e-06	1.48357e-06	1.11591e-06	Yes		6.03862e-07	1.16209e-06	1.47628e-06	Yes		4.12413e-07	7.7049e-07	0	Yes		0.287519	0.788063	0.364842		Yes
	HLA-DPB1	P04440	HLA class II histocompatibility antigen, DP beta 1 chain OS=Homo sapiens GN=HLA-DPB1 PE=1 SV=1	0	0	1.13686e-07	Yes		0	0	0	No		0	0	0	No		GS(-), Nor(+)	i-GS(-), Nor(+)	GS(-), i-GS(-)
	HLA-DQA2	P01906	HLA class II histocompatibility antigen, DQ alpha 2 chain OS=Homo sapiens GN=HLA-DQA2 PE=1 SV=2	4.79389e-07	0	0	Yes		0	1.1836e-06	0	Yes		0	0	0	No		GS(-), Nor(+)	2.46897	GS(-), i-GS(+)
	HLA-DRA	P01903	HLA class II histocompatibility antigen, DR alpha chain OS=Homo sapiens GN=HLA-DRA PE=1 SV=1	8.86775e-07	1.16041e-06	8.7831e-07	Yes		1.25993e-06	1.80229e-06	4.65944e-07	Yes		6.75331e-07	8.54214e-07	0	Yes		0.522833	1.20601	0.433524
	HLA-DRB1	P13760	HLA class II histocompatibility antigen, DRB1-4 beta chain OS=Homo sapiens GN=HLA-DRB1 PE=1 SV=1	6.08756e-07	6.00252e-07	4.45258e-07	Yes		5.80377e-07	7.15793e-07	6.27054e-07	Yes		0	0	0	No		GS(-), Nor(+)	1.16258	GS(-), i-GS(+)		Yes
	HLA-DRB3	P79483	HLA class II histocompatibility antigen, DR beta 3 chain OS=Homo sapiens GN=HLA-DRB3 PE=1 SV=1	4.20491e-07	0	0	Yes		0	0	0	No		0	0	0	No		GS(-), Nor(+)	i-GS(-), Nor(+)	GS(-), i-GS(-)
	HLA-DRB5	Q30154	HLA class II histocompatibility antigen, DR beta 5 chain OS=Homo sapiens GN=HLA-DRB5 PE=1 SV=1	4.20491e-07	0	0	Yes		2.53779e-07	3.04584e-07	0	Yes		0	0	0	No		GS(-), Nor(+)	1.32788	GS(-), i-GS(+)
	HLA-E	P13747	HLA class I histocompatibility antigen, alpha chain E OS=Homo sapiens GN=HLA-E PE=1 SV=3	0	9.56273e-08	1.96268e-07	Yes		1.02069e-07	0	5.76437e-07	Yes		0	0	0	No		GS(-), Nor(+)	2.32449	GS(-), i-GS(+)
	HLA-G	P17693	HLA class I histocompatibility antigen, alpha chain G OS=Homo sapiens GN=HLA-G PE=1 SV=1	0	1.01286e-07	0	Yes		1.08109e-07	0	2.59293e-07	Yes		0	0	0	No		GS(-), Nor(+)	3.62738	GS(-), i-GS(+)
	HLA-H	P01893	Putative HLA class I histocompatibility antigen, alpha chain H OS=Homo sapiens GN=HLA-H PE=5 SV=3	1.99664e-07	1.29824e-07	2.37337e-07	Yes		1.83632e-07	1.71468e-07	0	Yes		0	0	0	No		GS(-), Nor(+)	0.626473	GS(-), i-GS(+)		Yes
	HMGB1	P09429	High mobility group protein B1 OS=Homo sapiens GN=HMGB1 PE=1 SV=3	8.78261e-07	7.78429e-07	0	Yes		1.78371e-06	1.44978e-06	0	Yes		6.17361e-07	9.57195e-07	0	Yes		0.950423	1.95177	0.486954
	HMGB1P1	B2RPK0	Putative high mobility group protein B1-like 1 OS=Homo sapiens GN=HMGB1P1 PE=5 SV=1	0	0	0	No		9.43892e-07	0	0	Yes		0	0	0	No		GS(-), Nor(-)	i-GS(+), Nor(-)	GS(-), i-GS(+)
	HNRNPA0	Q13151	Heterogeneous nuclear ribonucleoprotein A0 OS=Homo sapiens GN=HNRNPA0 PE=1 SV=1	0	0	0	No		6.58729e-08	0	0	Yes		0	0	0	No		GS(-), Nor(-)	i-GS(+), Nor(-)	GS(-), i-GS(+)
	HNRNPA1	P09651	Heterogeneous nuclear ribonucleoprotein A1 OS=Homo sapiens GN=HNRNPA1 PE=1 SV=5	0	0	5.58661e-07	Yes		6.90419e-07	1.228e-06	5.69238e-07	Yes		0	2.7739e-07	6.33898e-07	Yes		1.6312	4.45289	0.366324
	HNRNPA1L2	Q32P51	Heterogeneous nuclear ribonucleoprotein A1-like 2 OS=Homo sapiens GN=HNRNPA1L2 PE=2 SV=2	5.60421e-07	4.84976e-07	6.49443e-07	Yes		0	1.41815e-06	0	Yes		1.03446e-07	3.22466e-07	0	Yes		0.251299	0.836744	0.30033		Yes
	HNRNPA2B1	P22626	Heterogeneous nuclear ribonucleoproteins A2/B1 OS=Homo sapiens GN=HNRNPA2B1 PE=1 SV=2	1.16666e-06	1.2576e-06	1.53241e-06	Yes		1.63383e-06	3.70728e-06	1.96776e-06	Yes		3.1396e-07	7.73916e-07	1.49005e-06	Yes		0.651539	1.84723	0.352712
	HNRNPA3	P51991	Heterogeneous nuclear ribonucleoprotein A3 OS=Homo sapiens GN=HNRNPA3 PE=1 SV=2	5.64185e-07	8.21271e-07	6.11291e-07	Yes		9.03174e-07	1.21224e-06	4.0654e-07	Yes		3.89267e-07	3.35932e-07	1.98655e-07	Yes		0.46268	1.26303	0.366325		Yes
	HNRNPAB	Q99729	Heterogeneous nuclear ribonucleoprotein A/B OS=Homo sapiens GN=HNRNPAB PE=1 SV=2	0	0	0	No		1.44217e-07	1.24481e-07	0	Yes		0	0	0	No		GS(-), Nor(-)	i-GS(+), Nor(-)	GS(-), i-GS(+)
	HNRNPC	P07910	Heterogeneous nuclear ribonucleoproteins C1/C2 OS=Homo sapiens GN=HNRNPC PE=1 SV=4	1.00009e-06	7.2111e-07	1.12826e-06	Yes		7.13393e-07	1.76469e-06	1.38641e-06	Yes		9.06815e-07	9.62738e-07	2.69662e-06	Yes		1.60247	1.35622	1.18157
	HNRNPCL1	O60812	Heterogeneous nuclear ribonucleoprotein C-like 1 OS=Homo sapiens GN=HNRNPCL1 PE=1 SV=1	5.85288e-07	2.02512e-07	5.9992e-07	Yes		3.12575e-07	6.82444e-07	6.71914e-07	Yes		3.45864e-07	2.79361e-07	9.62212e-07	Yes		1.14392	1.2012	0.95231
	HNRNPD	Q14103	Heterogeneous nuclear ribonucleoprotein D0 OS=Homo sapiens GN=HNRNPD PE=1 SV=1	8.10383e-07	8.72694e-07	6.53666e-07	Yes		6.3767e-07	1.03981e-06	2.43321e-07	Yes		1.3837e-07	6.30928e-07	0	Yes		0.329218	0.821998	0.400509
	HNRNPDL	O14979	Heterogeneous nuclear ribonucleoprotein D-like OS=Homo sapiens GN=HNRNPDL PE=1 SV=3	1.54135e-07	1.22518e-07	0	Yes		0	0	6.0413e-08	Yes		0	0	0	No		GS(-), Nor(+)	0.21837	GS(-), i-GS(+)
	HNRNPF	P52597	Heterogeneous nuclear ribonucleoprotein F OS=Homo sapiens GN=HNRNPF PE=1 SV=3	1.21141e-07	1.8385e-07	3.72151e-07	Yes		2.24247e-08	1.48099e-07	1.38403e-07	Yes		4.1732e-08	1.43221e-07	0	Yes		0.273138	0.456222	0.598696
	HNRNPH1	P31943	Heterogeneous nuclear ribonucleoprotein H OS=Homo sapiens GN=HNRNPH1 PE=1 SV=4	3.32517e-07	3.14469e-07	5.4097e-07	Yes		1.01793e-07	4.04359e-07	4.5367e-07	Yes		2.39923e-07	4.80309e-07	4.488e-07	Yes		0.984069	0.80796	1.21797
	HNRNPH2	P55795	Heterogeneous nuclear ribonucleoprotein H2 OS=Homo sapiens GN=HNRNPH2 PE=1 SV=1	0	0	1.97e-07	Yes		0	3.28501e-07	3.31674e-07	Yes		0	0	0	No		GS(-), Nor(+)	3.35115	GS(-), i-GS(+)
	HNRNPH3	P31942	Heterogeneous nuclear ribonucleoprotein H3 OS=Homo sapiens GN=HNRNPH3 PE=1 SV=2	1.57749e-07	0	0	Yes		0	1.80506e-07	1.70856e-07	Yes		0	0	0	No		GS(-), Nor(+)	2.22734	GS(-), i-GS(+)
	HNRNPK	P61978	Heterogeneous nuclear ribonucleoprotein K OS=Homo sapiens GN=HNRNPK PE=1 SV=1	2.43704e-06	8.18709e-07	2.95309e-06	Yes		1.05619e-06	1.6775e-06	8.97927e-07	Yes		1.02644e-06	8.83612e-07	1.78281e-06	Yes		0.594775	0.58491	1.01687
	HNRNPL	P14866	Heterogeneous nuclear ribonucleoprotein L OS=Homo sapiens GN=HNRNPL PE=1 SV=2	8.53141e-09	0	0	Yes		1.07748e-07	0	0	Yes		0	0	0	No		GS(-), Nor(+)	12.6296	GS(-), i-GS(+)
	HNRNPM	P52272	Heterogeneous nuclear ribonucleoprotein M OS=Homo sapiens GN=HNRNPM PE=1 SV=3	0	0	5.37318e-08	Yes		1.98831e-07	4.66366e-07	6.99194e-08	Yes		0	1.12149e-07	0	Yes		2.0872	13.6812	0.15256
	HNRNPR	O43390	Heterogeneous nuclear ribonucleoprotein R OS=Homo sapiens GN=HNRNPR PE=1 SV=1	2.83038e-07	0	2.08031e-07	Yes		1.82008e-07	3.93395e-07	1.07494e-07	Yes		0	8.05026e-08	0	Yes		0.163933	1.39063	0.117884
	HNRNPU	Q00839	Heterogeneous nuclear ribonucleoprotein U OS=Homo sapiens GN=HNRNPU PE=1 SV=6	4.49907e-07	4.20726e-07	3.61136e-07	Yes		2.62496e-07	5.51616e-07	1.05482e-07	Yes		3.53663e-08	2.13081e-07	4.61454e-08	Yes		0.239162	0.746563	0.320351		Yes
	HP	P00738	Haptoglobin OS=Homo sapiens GN=HP PE=1 SV=1	4.83569e-07	3.00793e-07	4.28373e-07	Yes		0	0	3.91199e-07	Yes		0	0	0	No		GS(-), Nor(+)	0.322576	GS(-), i-GS(+)		Yes
	HP1BP3	Q5SSJ5	Heterochromatin protein 1-binding protein 3 OS=Homo sapiens GN=HP1BP3 PE=1 SV=1	1.28496e-07	0	0	Yes		2.47717e-07	2.24434e-07	0	Yes		0	1.56751e-07	0	Yes		1.21988	3.67443	0.331992
	HPCA	P84074	Neuron-specific calcium-binding protein hippocalcin OS=Homo sapiens GN=HPCA PE=1 SV=2	0	0	0	No		0	0	2.41788e-08	Yes		0	0	0	No		GS(-), Nor(-)	i-GS(+), Nor(-)	GS(-), i-GS(+)
	HPCAL1	P37235	Hippocalcin-like protein 1 OS=Homo sapiens GN=HPCAL1 PE=1 SV=3	0	0	0	No		0	0	2.41788e-08	Yes		0	0	0	No		GS(-), Nor(-)	i-GS(+), Nor(-)	GS(-), i-GS(+)
	HPGD	P15428	15-hydroxyprostaglandin dehydrogenase [NAD(+)] OS=Homo sapiens GN=HPGD PE=1 SV=1	0	0	0	No		0	0	1.81786e-07	Yes		0	0	0	No		GS(-), Nor(-)	i-GS(+), Nor(-)	GS(-), i-GS(+)
	HPRT1	P00492	Hypoxanthine-guanine phosphoribosyltransferase OS=Homo sapiens GN=HPRT1 PE=1 SV=2	3.41899e-07	4.15521e-07	0	Yes		0	4.87032e-08	0	Yes		0	0	0	No		GS(-), Nor(+)	0.0643015	GS(-), i-GS(+)
	HPX	P02790	Hemopexin OS=Homo sapiens GN=HPX PE=1 SV=2	4.76635e-07	5.42688e-07	2.88509e-07	Yes		1.29476e-07	2.45342e-07	0	Yes		1.33651e-06	1.22615e-06	9.37243e-07	Yes		2.67611	0.286595	9.33762		Yes	Yes	Yes
	HRG	P04196	Histidine-rich glycoprotein OS=Homo sapiens GN=HRG PE=1 SV=1	1.05348e-06	6.3312e-07	2.41457e-07	Yes		8.82081e-08	3.75821e-07	1.62438e-07	Yes		4.24053e-07	1.2747e-06	1.24362e-06	Yes		1.52608	0.324921	4.69678
	HRSP12	P52758	Ribonuclease UK114 OS=Homo sapiens GN=HRSP12 PE=1 SV=1	1.66023e-06	1.63743e-06	1.19723e-06	Yes		3.38949e-07	7.59649e-07	1.52437e-07	Yes		9.29342e-07	2.92384e-06	0	Yes		0.857235	0.278324	3.08			Yes
	HSD17B10	Q99714	3-hydroxyacyl-CoA dehydrogenase type-2 OS=Homo sapiens GN=HSD17B10 PE=1 SV=3	1.84842e-07	2.07661e-07	1.81711e-07	Yes		0	1.40386e-07	1.55625e-07	Yes		0	0	0	No		GS(-), Nor(+)	0.515507	GS(-), i-GS(+)		Yes
	HSD17B12	Q53GQ0	Estradiol 17-beta-dehydrogenase 12 OS=Homo sapiens GN=HSD17B12 PE=1 SV=2	0	1.2046e-07	7.60489e-08	Yes		1.65045e-07	5.39817e-07	0	Yes		0	0	0	No		GS(-), Nor(+)	3.58691	GS(-), i-GS(+)
	HSDL2	Q6YN16	Hydroxysteroid dehydrogenase-like protein 2 OS=Homo sapiens GN=HSDL2 PE=1 SV=1	2.21298e-08	5.05806e-08	0	Yes		0	0	0	No		0	0	0	No		GS(-), Nor(+)	i-GS(-), Nor(+)	GS(-), i-GS(-)
	HSP90AA1	P07900	Heat shock protein HSP 90-alpha OS=Homo sapiens GN=HSP90AA1 PE=1 SV=5	1.3583e-06	1.49058e-06	1.33284e-06	Yes		1.44097e-06	2.56026e-06	1.43392e-06	Yes		1.02434e-06	1.86587e-06	8.11802e-07	Yes		0.885284	1.29974	0.681125
	HSP90AA2	Q14568	Putative heat shock protein HSP 90-alpha A2 OS=Homo sapiens GN=HSP90AA2 PE=1 SV=2	7.46704e-07	4.33189e-07	5.32478e-07	Yes		6.77969e-07	8.46031e-07	0	Yes		2.60102e-07	5.58222e-07	0	Yes		0.47789	0.889994	0.536958
	HSP90AA4P	Q58FG1	Putative heat shock protein HSP 90-alpha A4 OS=Homo sapiens GN=HSP90AA4P PE=5 SV=1	5.59156e-07	5.63935e-07	4.02981e-07	Yes		6.39449e-07	7.00491e-07	3.37493e-07	Yes		4.51558e-07	3.5119e-07	0	Yes		0.526023	1.09918	0.478558
	HSP90AA5P	Q58FG0	Putative heat shock protein HSP 90-alpha A5 OS=Homo sapiens GN=HSP90AA5P PE=1 SV=1	0	0	0	No		0	0	3.21827e-08	Yes		0	0	0	No		GS(-), Nor(-)	i-GS(+), Nor(-)	GS(-), i-GS(+)
	HSP90AB1	P08238	Heat shock protein HSP 90-beta OS=Homo sapiens GN=HSP90AB1 PE=1 SV=4	1.62004e-06	1.85776e-06	1.58617e-06	Yes		2.40361e-06	2.52546e-06	1.8189e-06	Yes		1.00072e-06	1.95078e-06	1.309e-06	Yes		0.841339	1.33255	0.631376
	HSP90AB2P	Q58FF8	Putative heat shock protein HSP 90-beta 2 OS=Homo sapiens GN=HSP90AB2P PE=1 SV=2	3.27058e-07	1.3317e-07	3.54089e-07	Yes		9.05248e-07	3.1104e-07	0	Yes		2.3416e-07	5.02546e-07	0	Yes		0.904692	1.49363	0.605701
	HSP90AB3P	Q58FF7	Putative heat shock protein HSP 90-beta-3 OS=Homo sapiens GN=HSP90AB3P PE=5 SV=1	2.84537e-07	2.95084e-07	1.79344e-07	Yes		3.04197e-07	5.19832e-07	1.22399e-07	Yes		6.52771e-08	4.567e-08	0	Yes		0.146182	1.247	0.117227		Yes
	HSP90AB4P	Q58FF6	Putative heat shock protein HSP 90-beta 4 OS=Homo sapiens GN=HSP90AB4P PE=5 SV=1	7.97407e-08	1.3958e-07	1.887e-07	Yes		1.41219e-07	2.59634e-07	9.03996e-08	Yes		7.71692e-08	5.39901e-08	0	Yes		0.321452	1.20399	0.266989
	HSP90B1	P14625	Endoplasmin OS=Homo sapiens GN=HSP90B1 PE=1 SV=1	6.55784e-07	8.99658e-07	4.13023e-07	Yes		1.01804e-06	1.09999e-06	7.17371e-07	Yes		8.83126e-07	7.73938e-07	5.81576e-07	Yes		1.13725	1.44041	0.789534
	HSPA12A	O43301	Heat shock 70 kDa protein 12A OS=Homo sapiens GN=HSPA12A PE=1 SV=2	3.33414e-07	4.145e-07	2.74713e-07	Yes		9.1701e-08	1.32201e-07	0	Yes		0	0	0	No		GS(-), Nor(+)	0.218948	GS(-), i-GS(+)		Yes	Yes
	HSPA12B	Q96MM6	Heat shock 70 kDa protein 12B OS=Homo sapiens GN=HSPA12B PE=2 SV=2	1.79346e-08	0	0	Yes		0	1.05814e-07	1.28476e-08	Yes		0	0	0	No		GS(-), Nor(+)	6.61636	GS(-), i-GS(+)
	HSPA1A	P08107	Heat shock 70 kDa protein 1A/1B OS=Homo sapiens GN=HSPA1A PE=1 SV=5	2.64187e-06	3.18268e-06	2.20849e-06	Yes		2.47105e-06	2.84178e-06	2.07908e-06	Yes		1.06009e-06	1.28654e-06	8.69846e-07	Yes		0.400406	0.920187	0.435135		Yes		Yes
	HSPA1L	P34931	Heat shock 70 kDa protein 1-like OS=Homo sapiens GN=HSPA1L PE=1 SV=2	1.59446e-06	1.87785e-06	1.77585e-06	Yes		2.73589e-06	2.48676e-06	1.2488e-06	Yes		9.30744e-07	1.35228e-06	4.90046e-07	Yes		0.528389	1.23309	0.428508		Yes
	HSPA2	P54652	Heat shock-related 70 kDa protein 2 OS=Homo sapiens GN=HSPA2 PE=1 SV=1	8.14671e-07	6.67644e-07	1.21737e-06	Yes		1.97044e-06	1.57751e-06	1.02672e-06	Yes		1.35132e-06	1.4301e-06	8.11318e-07	Yes		1.3308	1.69452	0.785356
	HSPA4	P34932	Heat shock 70 kDa protein 4 OS=Homo sapiens GN=HSPA4 PE=1 SV=4	1.02397e-07	1.28438e-07	1.42918e-07	Yes		0	1.21651e-07	6.45458e-08	Yes		0	2.02941e-08	0	Yes		0.0542983	0.498182	0.108993		Yes
	HSPA5	P11021	78 kDa glucose-regulated protein OS=Homo sapiens GN=HSPA5 PE=1 SV=2	8.44438e-07	1.09543e-06	9.84435e-07	Yes		2.80581e-06	2.77047e-06	7.17112e-07	Yes		6.47933e-07	8.38562e-07	2.34719e-07	Yes		0.588589	2.1521	0.273495
	HSPA6	P17066	Heat shock 70 kDa protein 6 OS=Homo sapiens GN=HSPA6 PE=1 SV=2	8.88576e-07	1.3923e-06	8.92677e-07	Yes		9.09843e-07	8.46534e-07	9.2316e-07	Yes		7.73952e-07	5.48848e-07	4.96506e-07	Yes		0.573271	0.844334	0.678963				Yes
	HSPA7	P48741	Putative heat shock 70 kDa protein 7 OS=Homo sapiens GN=HSPA7 PE=5 SV=2	0	0	1.08856e-06	Yes		1.01507e-06	8.74386e-07	7.65651e-07	Yes		9.60647e-07	8.56393e-07	0	Yes		1.66922	2.43911	0.684356
	HSPA8	P11142	Heat shock cognate 71 kDa protein OS=Homo sapiens GN=HSPA8 PE=1 SV=1	2.09248e-06	1.83882e-06	1.74405e-06	Yes		3.48581e-06	3.59796e-06	1.73491e-06	Yes		1.7684e-06	2.43241e-06	8.02526e-07	Yes		0.881589	1.55386	0.567355
	HSPA9	P38646	Stress-70 protein, mitochondrial OS=Homo sapiens GN=HSPA9 PE=1 SV=2	6.95e-08	7.74717e-08	0	Yes		4.96492e-08	1.06603e-07	1.12038e-07	Yes		0	0	0	No		GS(-), Nor(+)	1.82546	GS(-), i-GS(+)				Yes
	HSPB1	P04792	Heat shock protein beta-1 OS=Homo sapiens GN=HSPB1 PE=1 SV=2	5.43545e-06	3.77861e-06	2.58079e-06	Yes		1.25139e-05	6.37678e-06	2.15945e-06	Yes		6.08831e-06	3.33479e-06	5.26638e-06	Yes		1.24541	1.78469	0.697832
	HSPD1	P10809	60 kDa heat shock protein, mitochondrial OS=Homo sapiens GN=HSPD1 PE=1 SV=2	2.90567e-07	3.27205e-07	2.55812e-08	Yes		1.73408e-07	1.95399e-07	4.3068e-08	Yes		7.75979e-08	5.14176e-08	3.44053e-07	Yes		0.735318	0.640201	1.14857
	HSPE1	P61604	10 kDa heat shock protein, mitochondrial OS=Homo sapiens GN=HSPE1 PE=1 SV=2	3.65409e-06	2.46856e-06	6.80739e-07	Yes		9.28689e-07	3.45042e-06	9.87683e-07	Yes		0	1.17935e-06	0	Yes		0.173347	0.788841	0.219749
	HSPG2	P98160	Basement membrane-specific heparan sulfate proteoglycan core protein OS=Homo sapiens GN=HSPG2 PE=1 SV=4	1.00048e-06	9.7189e-07	1.37613e-06	Yes		1.28044e-06	1.48345e-06	3.77783e-07	Yes		2.71206e-06	2.26565e-06	1.3343e-06	Yes		1.88502	0.938231	2.00912
	HTRA1	Q92743	Serine protease HTRA1 OS=Homo sapiens GN=HTRA1 PE=1 SV=1	0	0	0	No		0	0	1.64746e-08	Yes		2.0882e-07	5.44439e-07	6.0909e-08	Yes		GS(+), Nor(-)	i-GS(+), Nor(-)	49.4194
	HYI	Q5T013	Putative hydroxypyruvate isomerase OS=Homo sapiens GN=HYI PE=1 SV=2	3.48054e-07	0	0	Yes		0	0	0	No		2.33918e-07	0	0	Yes		0.672073	i-GS(-), Nor(+)	GS(+), i-GS(-)
	HYOU1	Q9Y4L1	Hypoxia up-regulated protein 1 OS=Homo sapiens GN=HYOU1 PE=1 SV=1	0	0	0	No		0	0	6.07727e-08	Yes		0	0	0	No		GS(-), Nor(-)	i-GS(+), Nor(-)	GS(-), i-GS(+)
	ICAM1	P05362	Intercellular adhesion molecule 1 OS=Homo sapiens GN=ICAM1 PE=1 SV=2	3.17831e-07	2.58744e-07	0	Yes		1.83083e-08	1.70679e-07	2.58226e-07	Yes		0	0	0	No		GS(-), Nor(+)	0.775636	GS(-), i-GS(+)
	IDH1	O75874	Isocitrate dehydrogenase [NADP] cytoplasmic OS=Homo sapiens GN=IDH1 PE=1 SV=2	2.48892e-07	0	1.11698e-08	Yes		0	0	0	No		0	0	0	No		GS(-), Nor(+)	i-GS(-), Nor(+)	GS(-), i-GS(-)
	IDH2	P48735	Isocitrate dehydrogenase [NADP], mitochondrial OS=Homo sapiens GN=IDH2 PE=1 SV=2	1.18156e-07	1.75194e-07	0	Yes		0	0	0	No		0	0	0	No		GS(-), Nor(+)	i-GS(-), Nor(+)	GS(-), i-GS(-)
	IDH3A	P50213-2	Isoform 2 of Isocitrate dehydrogenase [NAD] subunit alpha, mitochondrial OS=Homo sapiens GN=IDH3A	0	0	0	No		0	4.8359e-08	6.94898e-08	Yes		0	0	0	No		GS(-), Nor(-)	i-GS(+), Nor(-)	GS(-), i-GS(+)
	IFIT5	Q13325	Interferon-induced protein with tetratricopeptide repeats 5 OS=Homo sapiens GN=IFIT5 PE=1 SV=1	0	0	0	No		0	0	0	No		0	0	1.3047e-07	Yes		GS(+), Nor(-)	i-GS(-), Nor(-)	GS(+), i-GS(-)
	IFITM3	Q01628	Interferon-induced transmembrane protein 3 OS=Homo sapiens GN=IFITM3 PE=1 SV=2	0	0	0	No		2.6515e-08	0	0	Yes		0	0	0	No		GS(-), Nor(-)	i-GS(+), Nor(-)	GS(-), i-GS(+)
	IGHA1	P01876	Ig alpha-1 chain C region OS=Homo sapiens GN=IGHA1 PE=1 SV=2	1.29133e-06	9.12799e-07	8.37475e-07	Yes		1.29313e-06	1.87216e-06	6.08926e-07	Yes		3.84583e-06	3.34409e-06	1.47993e-06	Yes		2.85042	1.24087	2.29713
	IGHG1	P01857	Ig gamma-1 chain C region OS=Homo sapiens GN=IGHG1 PE=1 SV=1	5.88997e-06	5.94283e-06	2.4078e-06	Yes		1.5007e-05	1.13374e-05	1.78833e-06	Yes		2.70457e-05	2.44655e-05	4.64338e-06	Yes		3.94328	1.97553	1.99606
	IGHG2	P01859	Ig gamma-2 chain C region OS=Homo sapiens GN=IGHG2 PE=1 SV=2	2.16449e-06	1.82522e-06	7.28706e-07	Yes		6.19891e-06	4.75417e-06	7.03244e-07	Yes		1.01193e-05	1.19719e-05	0	Yes		4.68192	2.47039	1.89522
	IGHG3	P01860	Ig gamma-3 chain C region OS=Homo sapiens GN=IGHG3 PE=1 SV=2	4.92454e-07	0	3.97715e-07	Yes		1.87007e-06	7.02852e-07	0	Yes		3.80154e-06	4.29768e-06	1.57664e-06	Yes		10.8697	2.89038	3.76065		Yes
	IGHG4	P01861	Ig gamma-4 chain C region OS=Homo sapiens GN=IGHG4 PE=1 SV=1	4.24327e-07	2.95904e-07	4.58528e-07	Yes		9.18581e-07	7.32375e-07	8.85251e-07	Yes		1.96797e-06	1.59985e-06	1.40119e-06	Yes		4.21546	2.15159	1.95923		Yes	Yes	Yes
	IGHM	P01871	Ig mu chain C region OS=Homo sapiens GN=IGHM PE=1 SV=3	2.14543e-06	1.62999e-06	3.32063e-06	Yes		1.16713e-06	3.88276e-06	0	Yes		1.54618e-05	1.20417e-05	0	Yes		3.87589	0.711648	5.44636
	IGKC	P01834	Ig kappa chain C region OS=Homo sapiens GN=IGKC PE=1 SV=1	2.35928e-05	2.69513e-05	1.50342e-05	Yes		5.86397e-05	3.97776e-05	9.68185e-06	Yes		9.32172e-05	0.000103229	3.86314e-05	Yes		3.58469	1.6484	2.17465
	IGLC1	P0CG04	Ig lambda-1 chain C regions OS=Homo sapiens GN=IGLC1 PE=1 SV=1	3.58872e-06	1.48436e-06	0	Yes		0	0	0	No		6.68224e-06	8.92909e-06	0	Yes		3.07729	i-GS(-), Nor(+)	GS(+), i-GS(-)
	IGLC2	P0CG05	Ig lambda-2 chain C regions OS=Homo sapiens GN=IGLC2 PE=1 SV=1	6.13538e-06	3.4328e-06	1.58554e-06	Yes		3.19593e-06	1.73878e-05	0	Yes		1.21112e-05	1.64769e-05	0	Yes		2.5631	1.84546	1.38887
	IGLC3	P0CG06	Ig lambda-3 chain C regions OS=Homo sapiens GN=IGLC3 PE=1 SV=1	0	0	0	No		0	0	0	No		0	0	1.87747e-06	Yes		GS(+), Nor(-)	i-GS(-), Nor(-)	GS(+), i-GS(-)
	IGLC7	A0M8Q6	Ig lambda-7 chain C region OS=Homo sapiens GN=IGLC7 PE=1 SV=2	0	0	1.58554e-06	Yes		0	1.73092e-05	6.16629e-07	Yes		1.21112e-05	0	0	Yes		7.63851	11.3058	0.675629
	IGLL5	B9A064	Immunoglobulin lambda-like polypeptide 5 OS=Homo sapiens GN=IGLL5 PE=2 SV=2	0	0	0	No		7.1472e-07	7.39743e-06	0	Yes		0	0	0	No		GS(-), Nor(-)	i-GS(+), Nor(-)	GS(-), i-GS(+)
	ILF2	Q12905	Interleukin enhancer-binding factor 2 OS=Homo sapiens GN=ILF2 PE=1 SV=2	0	0	0	No		4.734e-08	3.14574e-07	3.43805e-08	Yes		0	0	0	No		GS(-), Nor(-)	i-GS(+), Nor(-)	GS(-), i-GS(+)
	ILK	Q13418	Integrin-linked protein kinase OS=Homo sapiens GN=ILK PE=1 SV=2	6.25853e-07	4.90254e-07	3.89317e-07	Yes		6.67775e-07	1.27763e-06	9.41763e-07	Yes		3.20399e-07	0	0	Yes		0.21283	1.91784	0.110974		Yes		Yes
	ILKAP	Q9H0C8	Integrin-linked kinase-associated serine/threonine phosphatase 2C OS=Homo sapiens GN=ILKAP PE=1 SV=1	0	0	0	No		0	9.51111e-09	0	Yes		0	0	0	No		GS(-), Nor(-)	i-GS(+), Nor(-)	GS(-), i-GS(+)
	INA	Q16352	Alpha-internexin OS=Homo sapiens GN=INA PE=1 SV=2	0	0	0	No		1.0079e-06	2.4959e-07	2.79893e-06	Yes		1.52863e-06	0	4.77703e-06	Yes		GS(+), Nor(-)	i-GS(+), Nor(-)	1.55449
	INF2	Q27J81	Inverted formin-2 OS=Homo sapiens GN=INF2 PE=1 SV=2	1.57511e-07	1.75828e-07	2.75263e-07	Yes		5.19279e-08	1.37336e-07	6.87292e-08	Yes		0	0	0	No		GS(-), Nor(+)	0.423911	GS(-), i-GS(+)		Yes
	INPP4B	O15327	Type II inositol 3,4-bisphosphate 4-phosphatase OS=Homo sapiens GN=INPP4B PE=2 SV=4	0	0	0	No		1.94586e-07	0	0	Yes		0	0	0	No		GS(-), Nor(-)	i-GS(+), Nor(-)	GS(-), i-GS(+)
	IQGAP1	P46940	Ras GTPase-activating-like protein IQGAP1 OS=Homo sapiens GN=IQGAP1 PE=1 SV=1	3.67629e-07	4.57182e-07	1.52135e-07	Yes		4.71571e-07	5.1491e-07	1.05788e-07	Yes		0	8.26175e-08	0	Yes		0.0845671	1.11804	0.0756384		Yes
	IQGAP2	Q13576	Ras GTPase-activating-like protein IQGAP2 OS=Homo sapiens GN=IQGAP2 PE=1 SV=4	1.76272e-06	2.30976e-06	1.60241e-06	Yes		9.87805e-07	1.51577e-06	5.9617e-07	Yes		0	0	0	No		GS(-), Nor(+)	0.546223	GS(-), i-GS(+)		Yes
	IRGC	Q6NXR0	Interferon-inducible GTPase 5 OS=Homo sapiens GN=IRGC PE=2 SV=1	0	0	0	No		0	0	0	No		0	0	8.86642e-07	Yes		GS(+), Nor(-)	i-GS(-), Nor(-)	GS(+), i-GS(-)
	ISYNA1	Q9NPH2	Inositol-3-phosphate synthase 1 OS=Homo sapiens GN=ISYNA1 PE=1 SV=1	0	0	0	No		1.44119e-07	1.76688e-07	0	Yes		0	0	0	No		GS(-), Nor(-)	i-GS(+), Nor(-)	GS(-), i-GS(+)
	ITGA1	P56199	Integrin alpha-1 OS=Homo sapiens GN=ITGA1 PE=1 SV=2	2.02683e-07	1.91608e-07	1.49778e-07	Yes		6.74143e-07	9.07228e-07	6.06771e-08	Yes		2.60109e-07	3.28106e-07	0	Yes		1.08114	3.01808	0.35822
	ITGA3	P26006	Integrin alpha-3 OS=Homo sapiens GN=ITGA3 PE=1 SV=5	3.37611e-07	4.79415e-07	2.99725e-07	Yes		1.43255e-07	1.08709e-07	3.29865e-07	Yes		1.05296e-07	2.28689e-07	2.68647e-07	Yes		0.539629	0.521002	1.03575
	ITGA8	P53708	Integrin alpha-8 OS=Homo sapiens GN=ITGA8 PE=1 SV=3	0	0	0	No		0	4.41269e-08	0	Yes		0	0	0	No		GS(-), Nor(-)	i-GS(+), Nor(-)	GS(-), i-GS(+)
	ITGAV	P06756	Integrin alpha-V OS=Homo sapiens GN=ITGAV PE=1 SV=2	1.61776e-07	1.70091e-07	0	Yes		0	1.08293e-07	6.57812e-08	Yes		3.20824e-08	1.72003e-07	0	Yes		0.61496	0.524528	1.17241
	ITGB1	P05556	Integrin beta-1 OS=Homo sapiens GN=ITGB1 PE=1 SV=2	2.75827e-07	1.0464e-06	3.19914e-07	Yes		2.24271e-06	1.38909e-06	2.7149e-07	Yes		3.87637e-07	1.04441e-06	0	Yes		0.872058	2.37695	0.366882
	ITGB3	P05106	Integrin beta-3 OS=Homo sapiens GN=ITGB3 PE=1 SV=2	9.69751e-09	0	0	Yes		0	0	0	No		0	0	0	No		GS(-), Nor(+)	i-GS(-), Nor(+)	GS(-), i-GS(-)
	ITIH3	Q06033	Inter-alpha-trypsin inhibitor heavy chain H3 OS=Homo sapiens GN=ITIH3 PE=1 SV=2	0	0	0	No		0	0	0	No		0	4.6985e-08	0	Yes		GS(+), Nor(-)	i-GS(-), Nor(-)	GS(+), i-GS(-)
	ITIH4	Q14624	Inter-alpha-trypsin inhibitor heavy chain H4 OS=Homo sapiens GN=ITIH4 PE=1 SV=4	1.74564e-07	1.59973e-07	6.81418e-08	Yes		2.47299e-08	5.03507e-08	0	Yes		1.05493e-07	0	2.76107e-07	Yes		0.947654	0.186453	5.08254			Yes
	ITIH5	Q86UX2	Inter-alpha-trypsin inhibitor heavy chain H5 OS=Homo sapiens GN=ITIH5 PE=2 SV=2	5.56988e-08	4.53011e-08	0	Yes		0	5.70958e-08	1.43913e-07	Yes		0	0	0	No		GS(-), Nor(+)	1.99019	GS(-), i-GS(+)
	KARS	Q15046-2	Isoform Mitochondrial of Lysine--tRNA ligase OS=Homo sapiens GN=KARS	0	2.16559e-08	0	Yes		0	0	0	No		0	0	0	No		GS(-), Nor(+)	i-GS(-), Nor(+)	GS(-), i-GS(-)
	KBTBD3	Q8NAB2	Kelch repeat and BTB domain-containing protein 3 OS=Homo sapiens GN=KBTBD3 PE=2 SV=2	0	0	0	No		5.69475e-08	0	0	Yes		0	0	0	No		GS(-), Nor(-)	i-GS(+), Nor(-)	GS(-), i-GS(+)
	KCTD12	Q96CX2	BTB/POZ domain-containing protein KCTD12 OS=Homo sapiens GN=KCTD12 PE=1 SV=1	3.6935e-07	3.78075e-07	9.41939e-08	Yes		1.59933e-07	2.07866e-07	0	Yes		7.75852e-08	2.29313e-07	0	Yes		0.364652	0.437014	0.834418
	KCTD8	Q6ZWB6	BTB/POZ domain-containing protein KCTD8 OS=Homo sapiens GN=KCTD8 PE=2 SV=1	6.30761e-09	0	0	Yes		0	0	0	No		0	0	0	No		GS(-), Nor(+)	i-GS(-), Nor(+)	GS(-), i-GS(-)
	KDM8	Q8N371	Lysine-specific demethylase 8 OS=Homo sapiens GN=KDM8 PE=1 SV=1	0	0	0	No		0	0	9.95103e-07	Yes		0	0	0	No		GS(-), Nor(-)	i-GS(+), Nor(-)	GS(-), i-GS(+)
	KHSRP	Q92945	Far upstream element-binding protein 2 OS=Homo sapiens GN=KHSRP PE=1 SV=4	0	0	0	No		1.49255e-08	1.88548e-08	7.12474e-08	Yes		0	0	0	No		GS(-), Nor(-)	i-GS(+), Nor(-)	GS(-), i-GS(+)
	KIF28P	B7ZC32	Kinesin-like protein KIF28P OS=Homo sapiens GN=KIF28P PE=3 SV=2	0	0	0	No		1.79595e-08	0	0	Yes		0	0	0	No		GS(-), Nor(-)	i-GS(+), Nor(-)	GS(-), i-GS(+)
	KIF5A	Q12840	Kinesin heavy chain isoform 5A OS=Homo sapiens GN=KIF5A PE=1 SV=2	0	1.828e-08	0	Yes		0	0	0	No		0	0	0	No		GS(-), Nor(+)	i-GS(-), Nor(+)	GS(-), i-GS(-)
	KIF5B	P33176	Kinesin-1 heavy chain OS=Homo sapiens GN=KIF5B PE=1 SV=1	0	1.95898e-08	0	Yes		8.64036e-09	0	0	Yes		0	0	0	No		GS(-), Nor(+)	0.441065	GS(-), i-GS(+)
	KIF5C	O60282	Kinesin heavy chain isoform 5C OS=Homo sapiens GN=KIF5C PE=1 SV=1	0	1.97126e-08	0	Yes		0	0	0	No		0	0	0	No		GS(-), Nor(+)	i-GS(-), Nor(+)	GS(-), i-GS(-)
	KIRREL	Q96J84	Kin of IRRE-like protein 1 OS=Homo sapiens GN=KIRREL PE=1 SV=2	7.51577e-08	5.93599e-08	7.16274e-08	Yes		0	1.53735e-08	0	Yes		0	0	0	No		GS(-), Nor(+)	0.0745762	GS(-), i-GS(+)		Yes	Yes
	KNG1	P01042	Kininogen-1 OS=Homo sapiens GN=KNG1 PE=1 SV=2	2.34259e-07	7.90794e-08	7.30459e-08	Yes		0	1.3602e-07	0	Yes		1.64967e-07	2.94236e-07	0	Yes		1.18846	0.352034	3.37598
	KPNB1	Q14974	Importin subunit beta-1 OS=Homo sapiens GN=KPNB1 PE=1 SV=2	8.71524e-08	3.45229e-08	0	Yes		0	5.187e-08	0	Yes		0	0	0	No		GS(-), Nor(+)	0.426298	GS(-), i-GS(+)
	KRT1	P04264	Keratin, type II cytoskeletal 1 OS=Homo sapiens GN=KRT1 PE=1 SV=6	0	1.17061e-06	2.32208e-07	Yes		1.02361e-06	4.24331e-08	0	Yes		2.54404e-08	5.8272e-08	2.35034e-06	Yes		1.73511	0.759926	2.28326
	KRT10	P13645	Keratin, type I cytoskeletal 10 OS=Homo sapiens GN=KRT10 PE=1 SV=6	0	2.15576e-06	0	Yes		1.18582e-06	0	0	Yes		0	0	0	No		GS(-), Nor(+)	0.550072	GS(-), i-GS(+)
	KRT14	P02533	Keratin, type I cytoskeletal 14 OS=Homo sapiens GN=KRT14 PE=1 SV=4	0	0	0	No		4.5228e-08	0	0	Yes		0	0	0	No		GS(-), Nor(-)	i-GS(+), Nor(-)	GS(-), i-GS(+)
	KRT16	P08779	Keratin, type I cytoskeletal 16 OS=Homo sapiens GN=KRT16 PE=1 SV=4	0	0	0	No		4.51324e-08	0	0	Yes		0	0	0	No		GS(-), Nor(-)	i-GS(+), Nor(-)	GS(-), i-GS(+)
	KRT2	P35908	Keratin, type II cytoskeletal 2 epidermal OS=Homo sapiens GN=KRT2 PE=1 SV=2	1.2732e-08	6.40853e-07	8.47255e-08	Yes		5.39896e-07	0	0	Yes		6.17743e-08	0	1.35199e-06	Yes		1.91487	0.731259	2.61859
	KRT25	Q7Z3Z0	Keratin, type I cytoskeletal 25 OS=Homo sapiens GN=KRT25 PE=1 SV=1	0	0	0	No		2.6324e-08	0	0	Yes		0	0	0	No		GS(-), Nor(-)	i-GS(+), Nor(-)	GS(-), i-GS(+)
	KRT26	Q7Z3Y9	Keratin, type I cytoskeletal 26 OS=Homo sapiens GN=KRT26 PE=1 SV=2	0	0	0	No		2.53116e-08	0	0	Yes		0	0	0	No		GS(-), Nor(-)	i-GS(+), Nor(-)	GS(-), i-GS(+)
	KRT28	Q7Z3Y7	Keratin, type I cytoskeletal 28 OS=Homo sapiens GN=KRT28 PE=1 SV=2	0	0	0	No		4.60078e-08	0	0	Yes		0	0	0	No		GS(-), Nor(-)	i-GS(+), Nor(-)	GS(-), i-GS(+)
	KRT5	P13647	Keratin, type II cytoskeletal 5 OS=Homo sapiens GN=KRT5 PE=1 SV=3	2.93914e-08	2.13607e-07	4.26169e-08	Yes		7.93145e-08	0	0	Yes		6.69047e-08	0	3.21351e-07	Yes		1.35936	0.277697	4.89514
	KRT6A	P02538	Keratin, type II cytoskeletal 6A OS=Homo sapiens GN=KRT6A PE=1 SV=3	0	2.8678e-07	4.45815e-08	Yes		9.44673e-08	0	0	Yes		0	0	3.36165e-07	Yes		1.0145	0.285089	3.55853
	KRT6B	P04259	Keratin, type II cytoskeletal 6B OS=Homo sapiens GN=KRT6B PE=1 SV=5	3.85279e-08	3.0234e-07	0	Yes		1.79571e-07	0	0	Yes		6.9989e-08	0	0	Yes		0.205326	0.526806	0.389756
	KRT6C	P48668	Keratin, type II cytoskeletal 6C OS=Homo sapiens GN=KRT6C PE=1 SV=3	0	2.23454e-07	0	Yes		9.44673e-08	0	0	Yes		0	0	0	No		GS(-), Nor(+)	0.422759	GS(-), i-GS(+)
	KRT7	P08729	Keratin, type II cytoskeletal 7 OS=Homo sapiens GN=KRT7 PE=1 SV=5	1.12065e-07	0	1.15529e-07	Yes		5.0041e-07	1.26562e-07	1.42607e-07	Yes		0	0	0	No		GS(-), Nor(+)	3.38137	GS(-), i-GS(+)
	KRT71	Q3SY84	Keratin, type II cytoskeletal 71 OS=Homo sapiens GN=KRT71 PE=1 SV=3	0	8.16609e-07	0	Yes		0	7.38681e-07	0	Yes		0	0	0	No		GS(-), Nor(+)	0.904571	GS(-), i-GS(+)
	KRT72	Q14CN4	Keratin, type II cytoskeletal 72 OS=Homo sapiens GN=KRT72 PE=1 SV=2	0	8.35786e-07	0	Yes		0	8.23731e-07	0	Yes		0	0	0	No		GS(-), Nor(+)	0.985577	GS(-), i-GS(+)
	KRT74	Q7RTS7	Keratin, type II cytoskeletal 74 OS=Homo sapiens GN=KRT74 PE=1 SV=2	0	8.07347e-07	0	Yes		0	7.30302e-07	0	Yes		0	0	0	No		GS(-), Nor(+)	0.904571	GS(-), i-GS(+)
	KRT75	O95678	Keratin, type II cytoskeletal 75 OS=Homo sapiens GN=KRT75 PE=1 SV=2	3.14717e-08	2.81023e-07	4.56333e-08	Yes		6.29353e-08	0	0	Yes		7.16403e-08	0	3.44096e-07	Yes		1.16086	0.175734	6.60577
	KRT77	Q7Z794	Keratin, type II cytoskeletal 1b OS=Homo sapiens GN=KRT77 PE=2 SV=3	0	1.07537e-07	5.01655e-08	Yes		1.75196e-07	0	0	Yes		0	0	4.53985e-07	Yes		2.87875	1.11093	2.59129
	KRT79	Q5XKE5	Keratin, type II cytoskeletal 79 OS=Homo sapiens GN=KRT79 PE=1 SV=2	3.24129e-08	2.89428e-07	4.69981e-08	Yes		6.48175e-08	0	0	Yes		7.37828e-08	0	3.54387e-07	Yes		1.16086	0.175734	6.60577
	KRT8	P05787	Keratin, type II cytoskeletal 8 OS=Homo sapiens GN=KRT8 PE=1 SV=7	1.08817e-07	0	1.1218e-07	Yes		5.10994e-07	1.22894e-07	1.38473e-07	Yes		0	0	0	No		GS(-), Nor(+)	3.49489	GS(-), i-GS(+)
	KRT84	Q9NSB2	Keratin, type II cuticular Hb4 OS=Homo sapiens GN=KRT84 PE=2 SV=2	0	0	0	No		0	0	6.21717e-08	Yes		0	0	0	No		GS(-), Nor(-)	i-GS(+), Nor(-)	GS(-), i-GS(+)
	KRT9	P35527	Keratin, type I cytoskeletal 9 OS=Homo sapiens GN=KRT9 PE=1 SV=3	0	0	0	No		0	0	0	No		0	0	2.10408e-07	Yes		GS(+), Nor(-)	i-GS(-), Nor(-)	GS(+), i-GS(-)
	KTN1	Q86UP2	Kinectin OS=Homo sapiens GN=KTN1 PE=1 SV=1	5.72826e-08	5.80609e-08	0	Yes		0	8.51964e-08	0	Yes		0	0	0	No		GS(-), Nor(+)	0.738632	GS(-), i-GS(+)
	LAMA3	Q16787	Laminin subunit alpha-3 OS=Homo sapiens GN=LAMA3 PE=1 SV=2	1.30577e-08	0	5.66085e-09	Yes		0	0	0	No		0	0	0	No		GS(-), Nor(+)	i-GS(-), Nor(+)	GS(-), i-GS(-)
	LAMA5	O15230	Laminin subunit alpha-5 OS=Homo sapiens GN=LAMA5 PE=1 SV=8	2.5717e-06	2.80114e-06	2.33943e-06	Yes		3.25423e-06	2.53119e-06	9.87105e-07	Yes		5.1349e-06	4.97391e-06	7.84711e-06	Yes		2.32823	0.878151	2.65129		Yes		Yes
	LAMB1	P07942	Laminin subunit beta-1 OS=Homo sapiens GN=LAMB1 PE=1 SV=2	0	0	0	No		0	9.92456e-09	0	Yes		4.46031e-07	5.42298e-07	0	Yes		GS(+), Nor(-)	i-GS(+), Nor(-)	99.5842
	LAMB2	P55268	Laminin subunit beta-2 OS=Homo sapiens GN=LAMB2 PE=1 SV=2	4.5147e-06	3.7053e-06	5.22105e-06	Yes		6.12632e-06	7.35217e-06	1.8572e-06	Yes		1.17459e-05	1.27209e-05	2.1992e-05	Yes		3.45648	1.14096	3.02945		Yes		Yes
	LAMB4	A4D0S4	Laminin subunit beta-4 OS=Homo sapiens GN=LAMB4 PE=2 SV=1	0	0	0	No		0	0	0	No		9.17761e-09	0	0	Yes		GS(+), Nor(-)	i-GS(-), Nor(-)	GS(+), i-GS(-)
	LAMC1	P11047	Laminin subunit gamma-1 OS=Homo sapiens GN=LAMC1 PE=1 SV=3	1.66961e-06	1.70434e-06	1.47028e-06	Yes		2.39269e-06	2.25176e-06	9.40446e-07	Yes		4.59231e-06	5.6938e-06	5.66524e-06	Yes		3.29286	1.1529	2.85616		Yes		Yes
	LAMP1	P11279	Lysosome-associated membrane glycoprotein 1 OS=Homo sapiens GN=LAMP1 PE=1 SV=3	0	0	0	No		0	6.34847e-08	0	Yes		0	0	0	No		GS(-), Nor(-)	i-GS(+), Nor(-)	GS(-), i-GS(+)
	LAMP2	P13473	Lysosome-associated membrane glycoprotein 2 OS=Homo sapiens GN=LAMP2 PE=1 SV=2	2.40572e-07	2.11622e-07	1.61427e-07	Yes		0	9.00736e-08	8.41911e-08	Yes		0	0	0	No		GS(-), Nor(+)	0.283994	GS(-), i-GS(+)		Yes	Yes
	LANCL1	O43813	LanC-like protein 1 OS=Homo sapiens GN=LANCL1 PE=1 SV=1	1.87598e-07	1.22574e-07	8.25661e-08	Yes		5.02695e-08	1.26486e-07	6.86692e-08	Yes		0	0	0	No		GS(-), Nor(+)	0.624908	GS(-), i-GS(+)		Yes
	LAP3	P28838	Cytosol aminopeptidase OS=Homo sapiens GN=LAP3 PE=1 SV=3	2.52624e-07	3.21786e-07	4.19676e-08	Yes		1.19791e-07	3.82364e-07	1.26253e-07	Yes		0	0	0	No		GS(-), Nor(+)	1.01952	GS(-), i-GS(+)
	LARP1B	Q659C4	La-related protein 1B OS=Homo sapiens GN=LARP1B PE=1 SV=2	0	0	0	No		0	0	0	No		0	2.53187e-07	0	Yes		GS(+), Nor(-)	i-GS(-), Nor(-)	GS(+), i-GS(-)
	LASP1	Q14847	LIM and SH3 domain protein 1 OS=Homo sapiens GN=LASP1 PE=1 SV=2	4.77748e-07	5.22811e-07	4.99336e-07	Yes		1.03773e-06	1.12115e-06	3.78281e-07	Yes		0	6.78175e-07	0	Yes		0.452149	1.69155	0.267298
	LCP1	P13796	Plastin-2 OS=Homo sapiens GN=LCP1 PE=1 SV=6	3.98179e-07	4.73273e-07	4.00242e-07	Yes		2.59252e-07	4.78625e-07	3.86835e-07	Yes		8.3706e-07	1.26686e-06	2.0213e-07	Yes		1.81337	0.884421	2.05034
	LDHA	P00338	L-lactate dehydrogenase A chain OS=Homo sapiens GN=LDHA PE=1 SV=2	1.53967e-06	4.36345e-06	1.66035e-06	Yes		4.20687e-06	4.3545e-06	3.71934e-07	Yes		1.12253e-06	3.42888e-06	0	Yes		0.601762	1.18111	0.509487
	LDHAL6B	Q9BYZ2	L-lactate dehydrogenase A-like 6B OS=Homo sapiens GN=LDHAL6B PE=1 SV=3	4.09587e-07	0	0	Yes		0	0	0	No		0	0	0	No		GS(-), Nor(+)	i-GS(-), Nor(+)	GS(-), i-GS(-)
	LDHB	P07195	L-lactate dehydrogenase B chain OS=Homo sapiens GN=LDHB PE=1 SV=2	2.82755e-06	5.64171e-06	7.55007e-06	Yes		2.05989e-06	2.13671e-06	2.38829e-07	Yes		1.54805e-06	2.85814e-06	0	Yes		0.275055	0.27688	0.993409
	LGALS1	P09382	Galectin-1 OS=Homo sapiens GN=LGALS1 PE=1 SV=2	3.35118e-06	3.55632e-06	2.85151e-06	Yes		1.20078e-05	5.83739e-06	1.98612e-06	Yes		2.62848e-06	2.27471e-06	1.60308e-06	Yes		0.666693	2.03211	0.32808		Yes
	LGALS3BP	Q08380	Galectin-3-binding protein OS=Homo sapiens GN=LGALS3BP PE=1 SV=1	1.50791e-07	4.4129e-08	0	Yes		0	0	0	No		1.23897e-06	1.61509e-06	1.16878e-06	Yes		20.6385	i-GS(-), Nor(+)	GS(+), i-GS(-)		Yes
	LIG4	P49917	DNA ligase 4 OS=Homo sapiens GN=LIG4 PE=1 SV=2	6.23928e-08	0	0	Yes		0	0	0	No		0	0	0	No		GS(-), Nor(+)	i-GS(-), Nor(+)	GS(-), i-GS(-)
	LIMS1	P48059	LIM and senescent cell antigen-like-containing domain protein 1 OS=Homo sapiens GN=LIMS1 PE=1 SV=4	2.61989e-07	2.31476e-07	0	Yes		4.89308e-07	1.18031e-06	2.47771e-07	Yes		0	5.10392e-07	0	Yes		1.0343	3.88556	0.266191
	LINC00479	Q96M42	Putative uncharacterized protein encoded by LINC00479 OS=Homo sapiens GN=LINC00479 PE=5 SV=2	0	5.68703e-06	2.98536e-06	Yes		2.02493e-05	9.37292e-06	6.33872e-05	Yes		1.59571e-06	4.66953e-06	1.45894e-05	Yes		2.40472	10.7248	0.224221
	LMNA	P02545	Prelamin-A/C OS=Homo sapiens GN=LMNA PE=1 SV=1	2.61116e-06	2.60458e-06	2.6282e-06	Yes		7.01004e-06	8.48838e-06	2.84937e-06	Yes		4.76702e-06	5.54182e-06	3.49579e-06	Yes		1.75991	2.33911	0.752386		Yes
	LMNB1	P20700	Lamin-B1 OS=Homo sapiens GN=LMNB1 PE=1 SV=2	0	0	0	No		5.6394e-08	0	0	Yes		0	0	0	No		GS(-), Nor(-)	i-GS(+), Nor(-)	GS(-), i-GS(+)
	LMNB2	Q03252	Lamin-B2 OS=Homo sapiens GN=LMNB2 PE=1 SV=3	2.41047e-07	2.23282e-07	9.90355e-08	Yes		8.82872e-07	6.42736e-07	2.29619e-07	Yes		5.513e-08	1.80259e-07	2.22421e-07	Yes		0.812636	3.11562	0.260827
	LMO7	Q8WWI1	LIM domain only protein 7 OS=Homo sapiens GN=LMO7 PE=1 SV=3	0	0	0	No		5.25105e-08	0	0	Yes		0	0	0	No		GS(-), Nor(-)	i-GS(+), Nor(-)	GS(-), i-GS(+)
	LPA	P08519	Apolipoprotein(a) OS=Homo sapiens GN=LPA PE=1 SV=1	0	0	0	No		4.49619e-09	0	0	Yes		0	0	0	No		GS(-), Nor(-)	i-GS(+), Nor(-)	GS(-), i-GS(+)
	LPP	Q93052	Lipoma-preferred partner OS=Homo sapiens GN=LPP PE=1 SV=1	1.38425e-07	9.49675e-08	1.19996e-07	Yes		3.0138e-07	5.29678e-07	2.45112e-08	Yes		5.02211e-08	7.49803e-08	0	Yes		0.354288	2.42104	0.146337		Yes
	LRP4	O75096	Low-density lipoprotein receptor-related protein 4 OS=Homo sapiens GN=LRP4 PE=1 SV=4	0	0	0	No		0	0	3.84019e-08	Yes		0	0	0	No		GS(-), Nor(-)	i-GS(+), Nor(-)	GS(-), i-GS(+)
	LUM	P51884	Lumican OS=Homo sapiens GN=LUM PE=1 SV=2	0	0	0	No		1.0215e-07	1.66937e-07	0	Yes		4.10286e-05	3.56861e-05	1.18115e-05	Yes		GS(+), Nor(-)	i-GS(+), Nor(-)	328.987		Yes		Yes
	LYZ	P61626	Lysozyme C OS=Homo sapiens GN=LYZ PE=1 SV=1	2.4653e-07	7.00011e-07	0	Yes		1.67023e-06	1.6301e-06	4.5132e-07	Yes		1.2729e-07	1.67479e-06	0	Yes		1.90386	3.96354	0.480342
	M	P03489	Matrix protein 1 OS=Influenza B virus (strain B/Lee/1940) GN=M PE=3 SV=1	0	0	0	No		0	0	1.47675e-07	Yes		0	0	0	No		GS(-), Nor(-)	i-GS(+), Nor(-)	GS(-), i-GS(+)
	MACF1	Q9UPN3	Microtubule-actin cross-linking factor 1, isoforms 1/2/3/5 OS=Homo sapiens GN=MACF1 PE=1 SV=4	3.10136e-09	0	0	Yes		3.16002e-09	0	0	Yes		0	0	0	No		GS(-), Nor(+)	1.01891	GS(-), i-GS(+)
	MAGI2	Q86UL8	Membrane-associated guanylate kinase, WW and PDZ domain-containing protein 2 OS=Homo sapiens GN=MAGI2 PE=1 SV=3	0	0	3.06719e-08	Yes		0	0	3.22558e-08	Yes		0	0	0	No		GS(-), Nor(+)	1.05164	GS(-), i-GS(+)
	MAL2	Q969L2	Protein MAL2 OS=Homo sapiens GN=MAL2 PE=1 SV=1	0	0	0	No		0	0	4.96953e-07	Yes		0	0	0	No		GS(-), Nor(-)	i-GS(+), Nor(-)	GS(-), i-GS(+)
	MAP1A	P78559	Microtubule-associated protein 1A OS=Homo sapiens GN=MAP1A PE=1 SV=6	7.13739e-09	0	0	Yes		0	0	5.35129e-09	Yes		0	0	0	No		GS(-), Nor(+)	0.749755	GS(-), i-GS(+)
	MAP1B	P46821	Microtubule-associated protein 1B OS=Homo sapiens GN=MAP1B PE=1 SV=2	2.78752e-08	2.32695e-09	0	Yes		0	0	6.07767e-09	Yes		0	0	0	No		GS(-), Nor(+)	0.201233	GS(-), i-GS(+)
	MAP3K8	P41279	Mitogen-activated protein kinase kinase kinase 8 OS=Homo sapiens GN=MAP3K8 PE=1 SV=2	3.48069e-08	0	0	Yes		3.69632e-08	0	0	Yes		0	0	0	No		GS(-), Nor(+)	1.06195	GS(-), i-GS(+)
	MAP4	P27816	Microtubule-associated protein 4 OS=Homo sapiens GN=MAP4 PE=1 SV=3	6.16142e-07	4.90035e-07	1.59495e-07	Yes		1.39259e-07	2.17677e-07	0	Yes		0	0	0	No		GS(-), Nor(+)	0.282014	GS(-), i-GS(+)		Yes
	MAPK1	P28482	Mitogen-activated protein kinase 1 OS=Homo sapiens GN=MAPK1 PE=1 SV=3	7.23429e-08	0	0	Yes		0	0	4.28685e-08	Yes		0	0	0	No		GS(-), Nor(+)	0.592573	GS(-), i-GS(+)
	MAPK10	P53779	Mitogen-activated protein kinase 10 OS=Homo sapiens GN=MAPK10 PE=1 SV=2	0	0	0	No		0	0	0	No		0	1.65708e-07	0	Yes		GS(+), Nor(-)	i-GS(-), Nor(-)	GS(+), i-GS(-)
	MAPK11	Q15759	Mitogen-activated protein kinase 11 OS=Homo sapiens GN=MAPK11 PE=1 SV=2	0	0	0	No		0	0	1.00769e-07	Yes		0	2.11232e-07	0	Yes		GS(+), Nor(-)	i-GS(+), Nor(-)	2.09619
	MAPK12	P53778	Mitogen-activated protein kinase 12 OS=Homo sapiens GN=MAPK12 PE=1 SV=3	0	0	0	No		0	0	9.99454e-08	Yes		0	2.09505e-07	0	Yes		GS(+), Nor(-)	i-GS(+), Nor(-)	2.09619
	MAPK13	O15264	Mitogen-activated protein kinase 13 OS=Homo sapiens GN=MAPK13 PE=1 SV=1	0	0	0	No		0	0	1.00493e-07	Yes		0	0	0	No		GS(-), Nor(-)	i-GS(+), Nor(-)	GS(-), i-GS(+)
	MAPK14	Q16539-3	Isoform Mxi2 of Mitogen-activated protein kinase 14 OS=Homo sapiens GN=MAPK14	0	0	0	No		0	0	1.23502e-07	Yes		0	2.58883e-07	0	Yes		GS(+), Nor(-)	i-GS(+), Nor(-)	2.09619
	MAPK3	P27361	Mitogen-activated protein kinase 3 OS=Homo sapiens GN=MAPK3 PE=1 SV=4	5.05615e-08	0	0	Yes		0	0	0	No		0	0	0	No		GS(-), Nor(+)	i-GS(-), Nor(+)	GS(-), i-GS(-)
	MAPK8	P45983	Mitogen-activated protein kinase 8 OS=Homo sapiens GN=MAPK8 PE=1 SV=2	0	0	0	No		0	0	8.59016e-08	Yes		0	1.80066e-07	0	Yes		GS(+), Nor(-)	i-GS(+), Nor(-)	2.09619
	MAPK9	P45984	Mitogen-activated protein kinase 9 OS=Homo sapiens GN=MAPK9 PE=1 SV=2	0	0	0	No		0	0	8.65094e-08	Yes		0	0	0	No		GS(-), Nor(-)	i-GS(+), Nor(-)	GS(-), i-GS(+)
	MAPRE1	Q15691	Microtubule-associated protein RP/EB family member 1 OS=Homo sapiens GN=MAPRE1 PE=1 SV=3	1.28172e-07	0	0	Yes		0	7.70722e-08	0	Yes		0	0	0	No		GS(-), Nor(+)	0.601317	GS(-), i-GS(+)
	MARC2	Q969Z3	Mitochondrial amidoxime reducing component 2 OS=Homo sapiens GN=MARC2 PE=1 SV=1	0	1.50564e-07	0	Yes		0	0	0	No		0	0	0	No		GS(-), Nor(+)	i-GS(-), Nor(+)	GS(-), i-GS(-)
	MATR3	P43243	Matrin-3 OS=Homo sapiens GN=MATR3 PE=1 SV=2	1.42166e-08	0	0	Yes		0	3.04115e-08	0	Yes		0	0	0	No		GS(-), Nor(+)	2.13916	GS(-), i-GS(+)
	MCOLN3	Q8TDD5	Mucolipin-3 OS=Homo sapiens GN=MCOLN3 PE=1 SV=1	0	0	0	No		0	0	0	No		2.55096e-08	0	0	Yes		GS(+), Nor(-)	i-GS(-), Nor(-)	GS(+), i-GS(-)
	MDH1	P40925	Malate dehydrogenase, cytoplasmic OS=Homo sapiens GN=MDH1 PE=1 SV=4	7.0202e-07	5.07092e-07	1.62579e-07	Yes		0	4.56636e-07	0	Yes		0	1.08118e-07	0	Yes		0.0788211	0.3329	0.236771
	MDH2	P40926	Malate dehydrogenase, mitochondrial OS=Homo sapiens GN=MDH2 PE=1 SV=3	8.61233e-07	8.69031e-07	4.07038e-07	Yes		3.46645e-07	1.84326e-06	4.81696e-07	Yes		8.94172e-07	7.70796e-07	4.64659e-07	Yes		0.99641	1.24999	0.797135
	MED17	Q9NVC6	Mediator of RNA polymerase II transcription subunit 17 OS=Homo sapiens GN=MED17 PE=1 SV=2	0	0	0	No		4.73411e-07	0	0	Yes		0	0	0	No		GS(-), Nor(-)	i-GS(+), Nor(-)	GS(-), i-GS(+)
	MFAP4	P55083-2	Isoform 2 of Microfibril-associated glycoprotein 4 OS=Homo sapiens GN=MFAP4	0	0	0	No		0	0	0	No		5.85549e-07	4.84715e-07	0	Yes		GS(+), Nor(-)	i-GS(-), Nor(-)	GS(+), i-GS(-)
	MFGE8	Q08431	Lactadherin OS=Homo sapiens GN=MFGE8 PE=1 SV=2	0	0	0	No		3.76873e-08	0	0	Yes		1.45565e-06	1.26007e-06	9.80047e-07	Yes		GS(+), Nor(-)	i-GS(+), Nor(-)	98.064		Yes		Yes
	MGP	P08493	Matrix Gla protein OS=Homo sapiens GN=MGP PE=1 SV=2	0	0	0	No		2.54863e-07	6.15958e-07	0	Yes		2.17964e-06	1.66943e-06	1.3248e-06	Yes		GS(+), Nor(-)	i-GS(+), Nor(-)	5.94136		Yes		Yes
	MGST3	O14880	Microsomal glutathione S-transferase 3 OS=Homo sapiens GN=MGST3 PE=1 SV=1	8.01617e-07	6.01953e-07	4.1603e-07	Yes		4.46207e-07	9.03279e-07	1.83469e-07	Yes		5.04406e-07	6.87042e-07	0	Yes		0.654786	0.842468	0.777223
	MIF	P14174	Macrophage migration inhibitory factor OS=Homo sapiens GN=MIF PE=1 SV=4	3.74633e-06	1.58472e-06	4.55422e-06	Yes		6.04275e-07	0	3.88684e-06	Yes		0	0	4.49541e-06	Yes		0.454759	0.454325	1.00096
	MIIP	Q5JXC2	Migration and invasion-inhibitory protein OS=Homo sapiens GN=MIIP PE=1 SV=3	0	0	5.75826e-08	Yes		1.99507e-08	2.41158e-08	0	Yes		0	0	0	No		GS(-), Nor(+)	0.765275	GS(-), i-GS(+)
	MME	P08473	Neprilysin OS=Homo sapiens GN=MME PE=1 SV=2	7.02177e-06	9.96032e-06	9.88056e-06	Yes		1.88767e-06	3.16247e-06	2.50913e-06	Yes		0	0	0	No		GS(-), Nor(+)	0.281404	GS(-), i-GS(+)		Yes	Yes
	MMRN2	Q9H8L6	Multimerin-2 OS=Homo sapiens GN=MMRN2 PE=1 SV=2	0	0	0	No		8.50379e-09	0	0	Yes		0	0	0	No		GS(-), Nor(-)	i-GS(+), Nor(-)	GS(-), i-GS(+)
	MOGS	Q13724	Mannosyl-oligosaccharide glucosidase OS=Homo sapiens GN=MOGS PE=1 SV=5	0	0	0	No		2.35626e-08	0	3.28402e-08	Yes		0	0	0	No		GS(-), Nor(-)	i-GS(+), Nor(-)	GS(-), i-GS(+)
	MORC1	Q86VD1	MORC family CW-type zinc finger protein 1 OS=Homo sapiens GN=MORC1 PE=2 SV=2	0	0	0	No		0	0	0	No		0	1.54767e-08	0	Yes		GS(+), Nor(-)	i-GS(-), Nor(-)	GS(+), i-GS(-)
	MPO	P05164	Myeloperoxidase OS=Homo sapiens GN=MPO PE=1 SV=1	0	0	0	No		0	2.65606e-08	4.94392e-08	Yes		0	0	0	No		GS(-), Nor(-)	i-GS(+), Nor(-)	GS(-), i-GS(+)
	MPP5	Q8N3R9	MAGUK p55 subfamily member 5 OS=Homo sapiens GN=MPP5 PE=1 SV=3	1.91905e-08	6.72378e-09	0	Yes		0	0	1.53831e-08	Yes		0	0	0	No		GS(-), Nor(+)	0.593613	GS(-), i-GS(+)
	MPST	P25325	3-mercaptopyruvate sulfurtransferase OS=Homo sapiens GN=MPST PE=1 SV=3	1.83399e-07	7.58883e-08	0	Yes		0	0	0	No		0	0	0	No		GS(-), Nor(+)	i-GS(-), Nor(+)	GS(-), i-GS(-)
	MRTO4	Q9UKD2	mRNA turnover protein 4 homolog OS=Homo sapiens GN=MRTO4 PE=1 SV=2	0	0	0	No		0	6.81624e-08	0	Yes		0	0	0	No		GS(-), Nor(-)	i-GS(+), Nor(-)	GS(-), i-GS(+)
	MSN	P26038	Moesin OS=Homo sapiens GN=MSN PE=1 SV=3	5.59144e-06	8.90879e-06	6.04118e-06	Yes		7.1418e-06	4.6598e-06	2.31739e-06	Yes		2.87612e-06	2.62436e-06	1.42148e-06	Yes		0.336976	0.687343	0.490258		Yes
	MTAP	Q13126	S-methyl-5~-thioadenosine phosphorylase OS=Homo sapiens GN=MTAP PE=1 SV=2	0	3.30596e-08	0	Yes		0	0	0	No		0	0	0	No		GS(-), Nor(+)	i-GS(-), Nor(+)	GS(-), i-GS(-)
	MT-CO2	P00403	Cytochrome c oxidase subunit 2 OS=Homo sapiens GN=MT-CO2 PE=1 SV=1	3.15646e-07	0	6.14022e-08	Yes		0	2.05572e-07	0	Yes		0	0	0	No		GS(-), Nor(+)	0.545213	GS(-), i-GS(+)
	MTPN	P58546	Myotrophin OS=Homo sapiens GN=MTPN PE=1 SV=2	7.9881e-08	0	0	Yes		0	0	1.39294e-07	Yes		0	0	0	No		GS(-), Nor(+)	1.74377	GS(-), i-GS(+)
	MVP	Q14764	Major vault protein OS=Homo sapiens GN=MVP PE=1 SV=4	0	0	0	No		7.73971e-08	8.29471e-08	1.35256e-07	Yes		0	0	0	No		GS(-), Nor(-)	i-GS(+), Nor(-)	GS(-), i-GS(+)			Yes	Yes
	MYADM	Q96S97	Myeloid-associated differentiation marker OS=Homo sapiens GN=MYADM PE=1 SV=2	0	0	0	No		1.45432e-07	1.26318e-07	0	Yes		0	0	0	No		GS(-), Nor(-)	i-GS(+), Nor(-)	GS(-), i-GS(+)
	MYH10	P35580	Myosin-10 OS=Homo sapiens GN=MYH10 PE=1 SV=3	1.07805e-06	1.18506e-06	6.26242e-07	Yes		1.98304e-06	1.8369e-06	4.87245e-07	Yes		2.66391e-06	2.95041e-06	8.61085e-07	Yes		2.24112	1.49071	1.50339
	MYH11	P35749	Myosin-11 OS=Homo sapiens GN=MYH11 PE=1 SV=3	6.65114e-07	7.6215e-07	6.87357e-07	Yes		2.42284e-06	8.98026e-07	5.34353e-07	Yes		2.29041e-06	1.67221e-06	8.96886e-07	Yes		2.29805	1.82312	1.2605
	MYH14	Q7Z406	Myosin-14 OS=Homo sapiens GN=MYH14 PE=1 SV=2	5.51487e-07	4.38984e-07	6.03309e-07	Yes		2.02978e-06	1.25883e-06	5.83602e-07	Yes		6.53275e-07	5.3626e-07	3.40963e-07	Yes		0.960294	2.42957	0.395252
	MYH9	P35579	Myosin-9 OS=Homo sapiens GN=MYH9 PE=1 SV=4	1.03574e-05	8.46549e-06	8.48977e-06	Yes		2.04464e-05	1.35707e-05	5.98174e-06	Yes		9.07826e-06	9.39561e-06	6.08198e-06	Yes		0.899065	1.46448	0.613914
	MYL12B	O14950	Myosin regulatory light chain 12B OS=Homo sapiens GN=MYL12B PE=1 SV=2	7.43225e-06	4.89e-06	5.80998e-06	Yes		5.19638e-06	6.09775e-06	4.01081e-06	Yes		4.8358e-06	7.57813e-06	2.55467e-06	Yes		0.825524	0.844073	0.978024
	MYL3	P08590	Myosin light chain 3 OS=Homo sapiens GN=MYL3 PE=1 SV=3	0	0	0	No		4.54007e-08	0	0	Yes		0	0	0	No		GS(-), Nor(-)	i-GS(+), Nor(-)	GS(-), i-GS(+)
	MYL6	P60660	Myosin light polypeptide 6 OS=Homo sapiens GN=MYL6 PE=1 SV=2	2.95967e-05	1.75367e-05	2.05943e-05	Yes		2.72839e-05	2.87383e-05	1.19877e-05	Yes		2.1531e-05	2.42024e-05	1.04331e-05	Yes		0.829298	1.00417	0.825857
	MYL6B	P14649	Myosin light chain 6B OS=Homo sapiens GN=MYL6B PE=1 SV=1	0	4.12e-07	1.34506e-06	Yes		4.16789e-07	1.35335e-06	1.58828e-06	Yes		9.99087e-07	1.4832e-06	0	Yes		1.41275	1.91138	0.739124
	MYL9	P24844	Myosin regulatory light polypeptide 9 OS=Homo sapiens GN=MYL9 PE=1 SV=4	6.92391e-06	4.88137e-06	6.29598e-06	Yes		3.33561e-06	5.72562e-06	3.48403e-06	Yes		5.92332e-06	7.07545e-06	2.43274e-06	Yes		0.85251	0.69306	1.23007
	MYLK	Q15746	Myosin light chain kinase, smooth muscle OS=Homo sapiens GN=MYLK PE=1 SV=4	1.31272e-07	1.42738e-07	2.42029e-07	Yes		1.65568e-07	1.6939e-07	5.91783e-08	Yes		1.66281e-07	1.38661e-07	0	Yes		0.590928	0.76377	0.773698
	MYLK2	Q9H1R3	Myosin light chain kinase 2, skeletal/cardiac muscle OS=Homo sapiens GN=MYLK2 PE=1 SV=3	0	0	0	No		0	0	6.15436e-08	Yes		0	0	0	No		GS(-), Nor(-)	i-GS(+), Nor(-)	GS(-), i-GS(+)
	MYLK3	Q32MK0	Myosin light chain kinase 3 OS=Homo sapiens GN=MYLK3 PE=2 SV=3	0	0	0	No		0	0	4.47863e-08	Yes		0	9.38808e-08	0	Yes		GS(+), Nor(-)	i-GS(+), Nor(-)	2.09619
	MYLK4	Q86YV6	Myosin light chain kinase family member 4 OS=Homo sapiens GN=MYLK4 PE=1 SV=2	0	0	0	No		0	0	9.4536e-08	Yes		0	0	0	No		GS(-), Nor(-)	i-GS(+), Nor(-)	GS(-), i-GS(+)
	MYO1A	Q9UBC5	Unconventional myosin-Ia OS=Homo sapiens GN=MYO1A PE=1 SV=1	0	0	0	No		2.73871e-08	0	7.72155e-08	Yes		0	0	0	No		GS(-), Nor(-)	i-GS(+), Nor(-)	GS(-), i-GS(+)
	MYO1B	O43795	Unconventional myosin-Ib OS=Homo sapiens GN=MYO1B PE=1 SV=3	4.95428e-07	4.17956e-07	4.82936e-07	Yes		1.43216e-07	2.84189e-07	3.07788e-07	Yes		3.97035e-08	0	0	Yes		0.0284344	0.526522	0.0540041		Yes	Yes	Yes
	MYO1C	O00159	Unconventional myosin-Ic OS=Homo sapiens GN=MYO1C PE=1 SV=4	2.44934e-06	2.29655e-06	2.70534e-06	Yes		7.47498e-07	2.13846e-06	8.69643e-07	Yes		4.12795e-08	1.76156e-07	0	Yes		0.0291811	0.504024	0.0578963		Yes
	MYO1D	O94832	Unconventional myosin-Id OS=Homo sapiens GN=MYO1D PE=1 SV=2	2.6173e-07	1.76767e-07	1.55643e-07	Yes		1.14507e-07	1.95088e-07	8.46666e-08	Yes		0	4.05112e-08	0	Yes		0.0681846	0.663583	0.102752		Yes		Yes
	MYO1E	Q12965	Unconventional myosin-Ie OS=Homo sapiens GN=MYO1E PE=1 SV=2	5.62907e-08	8.07416e-08	2.60475e-08	Yes		4.35285e-08	1.04489e-07	1.96505e-08	Yes		0	0	0	No		GS(-), Nor(+)	1.02814	GS(-), i-GS(+)		Yes
	MYO1F	O00160	Unconventional myosin-If OS=Homo sapiens GN=MYO1F PE=1 SV=3	1.26515e-08	3.32187e-08	0	Yes		3.88155e-08	9.53305e-09	1.16863e-08	Yes		0	0	0	No		GS(-), Nor(+)	1.3088	GS(-), i-GS(+)
	MYO1G	B0I1T2	Unconventional myosin-Ig OS=Homo sapiens GN=MYO1G PE=1 SV=2	5.74623e-08	5.3217e-08	0	Yes		8.40607e-08	1.09099e-07	0	Yes		0	0	0	No		GS(-), Nor(+)	1.74522	GS(-), i-GS(+)
	MYO3B	Q8WXR4	Myosin-IIIb OS=Homo sapiens GN=MYO3B PE=2 SV=4	0	0	0	No		2.93011e-08	6.13889e-08	2.87045e-08	Yes		0	0	0	No		GS(-), Nor(-)	i-GS(+), Nor(-)	GS(-), i-GS(+)			Yes	Yes
	NACA	E9PAV3	Nascent polypeptide-associated complex subunit alpha, muscle-specific form OS=Homo sapiens GN=NACA PE=1 SV=1	2.35805e-08	2.82067e-08	0	Yes		6.52882e-09	2.4419e-08	0	Yes		0	0	0	No		GS(-), Nor(+)	0.597596	GS(-), i-GS(+)
	NAPA	P54920	Alpha-soluble NSF attachment protein OS=Homo sapiens GN=NAPA PE=1 SV=3	0	0	0	No		0	2.018e-07	0	Yes		0	0	0	No		GS(-), Nor(-)	i-GS(+), Nor(-)	GS(-), i-GS(+)
	NARS	O43776	Asparagine--tRNA ligase, cytoplasmic OS=Homo sapiens GN=NARS PE=1 SV=1	2.73106e-08	4.70413e-08	0	Yes		4.30606e-08	0	0	Yes		0	0	0	No		GS(-), Nor(+)	0.579146	GS(-), i-GS(+)
	NCALD	P61601	Neurocalcin-delta OS=Homo sapiens GN=NCALD PE=2 SV=2	0	0	0	No		0	0	2.41788e-08	Yes		0	0	0	No		GS(-), Nor(-)	i-GS(+), Nor(-)	GS(-), i-GS(+)
	NCKAP1	Q9Y2A7	Nck-associated protein 1 OS=Homo sapiens GN=NCKAP1 PE=1 SV=1	0	0	0	No		1.61834e-08	0	0	Yes		0	0	0	No		GS(-), Nor(-)	i-GS(+), Nor(-)	GS(-), i-GS(+)
	NCL	P19338	Nucleolin OS=Homo sapiens GN=NCL PE=1 SV=3	1.25618e-07	0	0	Yes		3.62896e-07	4.43866e-07	0	Yes		0	1.311e-07	0	Yes		1.04364	6.42235	0.162502
	NDRG1	Q92597	Protein NDRG1 OS=Homo sapiens GN=NDRG1 PE=1 SV=1	3.13119e-07	0	0	Yes		0	0	1.92467e-07	Yes		0	0	0	No		GS(-), Nor(+)	0.614676	GS(-), i-GS(+)
	NDRG2	Q9UN36-3	Isoform 3 of Protein NDRG2 OS=Homo sapiens GN=NDRG2	6.0771e-07	0	0	Yes		0	0	0	No		0	0	0	No		GS(-), Nor(+)	i-GS(-), Nor(+)	GS(-), i-GS(-)
	NDUFB10	O96000	NADH dehydrogenase [ubiquinone] 1 beta subcomplex subunit 10 OS=Homo sapiens GN=NDUFB10 PE=1 SV=3	0	3.74326e-07	0	Yes		0	0	0	No		0	0	0	No		GS(-), Nor(+)	i-GS(-), Nor(+)	GS(-), i-GS(-)
	NDUFV1	P49821-2	Isoform 2 of NADH dehydrogenase [ubiquinone] flavoprotein 1, mitochondrial OS=Homo sapiens GN=NDUFV1	0	0	0	No		0	1.75541e-08	0	Yes		0	0	0	No		GS(-), Nor(-)	i-GS(+), Nor(-)	GS(-), i-GS(+)
	NEBL	O76041-2	Isoform 2 of Nebulette OS=Homo sapiens GN=NEBL	5.0092e-07	6.84285e-07	9.19455e-07	Yes		1.07191e-06	1.45423e-06	9.74411e-07	Yes		0	0	0	No		GS(-), Nor(+)	1.66324	GS(-), i-GS(+)		Yes
	NEFH	P12036	Neurofilament heavy polypeptide OS=Homo sapiens GN=NEFH PE=1 SV=4	0	0	0	No		4.90198e-07	1.05496e-07	1.36127e-06	Yes		7.43455e-07	0	2.47533e-06	Yes		GS(+), Nor(-)	i-GS(+), Nor(-)	1.64478
	NEFL	P07196	Neurofilament light polypeptide OS=Homo sapiens GN=NEFL PE=1 SV=3	0	0	0	No		9.26231e-07	1.99335e-07	2.57213e-06	Yes		1.40476e-06	0	4.38994e-06	Yes		GS(+), Nor(-)	i-GS(+), Nor(-)	1.56711
	NEFM	P07197	Neurofilament medium polypeptide OS=Homo sapiens GN=NEFM PE=1 SV=3	0	0	0	No		5.49065e-07	1.18165e-07	1.52475e-06	Yes		8.32734e-07	0	2.60234e-06	Yes		GS(+), Nor(-)	i-GS(+), Nor(-)	1.56711
	NES	P48681	Nestin OS=Homo sapiens GN=NES PE=1 SV=2	2.01503e-06	2.02403e-06	2.20893e-06	Yes		1.71753e-06	2.29944e-06	1.96754e-06	Yes		1.94635e-07	3.95104e-07	7.79641e-07	Yes		0.219171	0.957831	0.22882		Yes		Yes
	NGF	Q9N2F1	Beta-nerve growth factor OS=Pan troglodytes GN=NGF PE=2 SV=2	7.20626e-07	0	0	Yes		0	0	0	No		0	0	0	No		GS(-), Nor(+)	i-GS(-), Nor(+)	GS(-), i-GS(-)
	NHLRC2	Q8NBF2	NHL repeat-containing protein 2 OS=Homo sapiens GN=NHLRC2 PE=1 SV=1	0	1.21331e-08	0	Yes		0	0	0	No		0	0	0	No		GS(-), Nor(+)	i-GS(-), Nor(+)	GS(-), i-GS(-)
	NID1	P14543	Nidogen-1 OS=Homo sapiens GN=NID1 PE=1 SV=3	1.74989e-06	1.80563e-06	1.29408e-06	Yes		2.21845e-06	2.94601e-06	1.05713e-06	Yes		4.54894e-06	4.41612e-06	6.38558e-06	Yes		3.16534	1.28291	2.46732		Yes		Yes
	NID2	Q14112	Nidogen-2 OS=Homo sapiens GN=NID2 PE=1 SV=3	8.90544e-08	0	0	Yes		1.0593e-07	1.72494e-07	2.1752e-08	Yes		6.04036e-07	5.81674e-07	0	Yes		13.3144	3.3707	3.95005
	NONO	Q15233	Non-POU domain-containing octamer-binding protein OS=Homo sapiens GN=NONO PE=1 SV=4	0	1.94131e-08	0	Yes		0	0	0	No		0	0	0	No		GS(-), Nor(+)	i-GS(-), Nor(+)	GS(-), i-GS(-)
	NPEPPS	P55786	Puromycin-sensitive aminopeptidase OS=Homo sapiens GN=NPEPPS PE=1 SV=2	2.53296e-08	5.0504e-08	0	Yes		0	0	5.33411e-08	Yes		0	0	0	No		GS(-), Nor(+)	0.703396	GS(-), i-GS(+)
	NPHS1	O60500	Nephrin OS=Homo sapiens GN=NPHS1 PE=1 SV=1	3.14665e-08	2.61898e-08	6.90866e-09	Yes		0	0	3.15969e-08	Yes		0	0	0	No		GS(-), Nor(+)	0.489382	GS(-), i-GS(+)		Yes
	NPHS2	Q9NP85	Podocin OS=Homo sapiens GN=NPHS2 PE=1 SV=1	1.56863e-06	1.55335e-06	2.02383e-06	Yes		6.09923e-07	1.48301e-06	2.0077e-06	Yes		0	0	0	No		GS(-), Nor(+)	0.796886	GS(-), i-GS(+)		Yes
	NPM1	P06748	Nucleophosmin OS=Homo sapiens GN=NPM1 PE=1 SV=2	8.27749e-08	1.1564e-07	0	Yes		2.20886e-07	6.06714e-07	0	Yes		4.35356e-06	0	0	Yes		21.9417	4.17106	5.26047
	NPNT	Q6UXI9	Nephronectin OS=Homo sapiens GN=NPNT PE=2 SV=3	5.03537e-07	7.79896e-07	8.16778e-07	Yes		6.06304e-07	1.60437e-06	3.97475e-07	Yes		1.00918e-06	2.29299e-06	2.54724e-06	Yes		2.78515	1.24185	2.24275
	NQO1	P15559	NAD(P)H dehydrogenase [quinone] 1 OS=Homo sapiens GN=NQO1 PE=1 SV=1	1.09883e-07	0	0	Yes		0	0	1.39964e-07	Yes		0	0	0	No		GS(-), Nor(+)	1.27376	GS(-), i-GS(+)
	NQO2	P16083	Ribosyldihydronicotinamide dehydrogenase [quinone] OS=Homo sapiens GN=NQO2 PE=1 SV=5	0	0	0	No		0	0	1.87497e-07	Yes		0	0	0	No		GS(-), Nor(-)	i-GS(+), Nor(-)	GS(-), i-GS(+)
	NRIP2	Q9BQI9	Nuclear receptor-interacting protein 2 OS=Homo sapiens GN=NRIP2 PE=2 SV=3	0	0	0	No		4.07096e-08	0	0	Yes		0	0	0	No		GS(-), Nor(-)	i-GS(+), Nor(-)	GS(-), i-GS(+)
	NT5C3B	Q969T7	7-methylguanosine phosphate-specific 5~-nucleotidase OS=Homo sapiens GN=NT5C3B PE=1 SV=4	0	0	0	No		0	0	0	No		5.24979e-06	1.15152e-05	0	Yes		GS(+), Nor(-)	i-GS(-), Nor(-)	GS(+), i-GS(-)
	NT5E	P21589	5~-nucleotidase OS=Homo sapiens GN=NT5E PE=1 SV=1	0	0	0	No		0	0	0	No		0	1.29792e-07	0	Yes		GS(+), Nor(-)	i-GS(-), Nor(-)	GS(+), i-GS(-)
	NTNG1	Q9Y2I2	Netrin-G1 OS=Homo sapiens GN=NTNG1 PE=1 SV=3	0	0	0	No		0	0	3.45344e-08	Yes		0	0	0	No		GS(-), Nor(-)	i-GS(+), Nor(-)	GS(-), i-GS(+)
	NUP188	Q5SRE5	Nucleoporin NUP188 homolog OS=Homo sapiens GN=NUP188 PE=1 SV=1	0	0	0	No		0	0	0	No		8.06565e-09	0	0	Yes		GS(+), Nor(-)	i-GS(-), Nor(-)	GS(+), i-GS(-)
	OGDH	Q02218	2-oxoglutarate dehydrogenase, mitochondrial OS=Homo sapiens GN=OGDH PE=1 SV=3	7.17604e-08	3.59537e-08	2.95835e-08	Yes		2.00991e-08	0	0	Yes		0	0	0	No		GS(-), Nor(+)	0.146391	GS(-), i-GS(+)		Yes
	OGN	P20774	Mimecan OS=Homo sapiens GN=OGN PE=1 SV=1	0	0	0	No		0	0	0	No		1.20186e-05	7.33919e-06	4.53425e-06	Yes		GS(+), Nor(-)	i-GS(-), Nor(-)	GS(+), i-GS(-)		Yes
	OLA1	Q9NTK5	Obg-like ATPase 1 OS=Homo sapiens GN=OLA1 PE=1 SV=2	8.53829e-07	0	0	Yes		0	0	0	No		0	0	0	No		GS(-), Nor(+)	i-GS(-), Nor(+)	GS(-), i-GS(-)
	OLFML1	Q6UWY5	Olfactomedin-like protein 1 OS=Homo sapiens GN=OLFML1 PE=1 SV=2	0	0	0	No		0	0	0	No		0	1.90214e-07	9.92184e-07	Yes		GS(+), Nor(-)	i-GS(-), Nor(-)	GS(+), i-GS(-)
	ORM1	P02763	Alpha-1-acid glycoprotein 1 OS=Homo sapiens GN=ORM1 PE=1 SV=1	7.07139e-07	7.7941e-07	0	Yes		6.90967e-07	1.00411e-06	0	Yes		2.96044e-06	2.63069e-06	2.40042e-06	Yes		5.37591	1.14028	4.71457		Yes		Yes
	ORM2	P19652	Alpha-1-acid glycoprotein 2 OS=Homo sapiens GN=ORM2 PE=1 SV=2	2.8589e-07	0	0	Yes		3.13606e-07	5.61959e-07	0	Yes		6.20956e-07	1.16037e-06	1.18904e-06	Yes		10.3899	3.06259	3.39251		Yes		Yes
	OSTF1	Q92882	Osteoclast-stimulating factor 1 OS=Homo sapiens GN=OSTF1 PE=1 SV=2	0	0	0	No		0	1.50834e-07	1.26466e-07	Yes		0	0	0	No		GS(-), Nor(-)	i-GS(+), Nor(-)	GS(-), i-GS(+)
	OXSR1	O95747	Serine/threonine-protein kinase OSR1 OS=Homo sapiens GN=OXSR1 PE=1 SV=1	0	0	0	No		0	0	3.05078e-08	Yes		0	0	0	No		GS(-), Nor(-)	i-GS(+), Nor(-)	GS(-), i-GS(+)
	P4HB	P07237	Protein disulfide-isomerase OS=Homo sapiens GN=P4HB PE=1 SV=3	1.01917e-06	8.41696e-07	8.6259e-07	Yes		3.39316e-07	6.9391e-07	1.74643e-07	Yes		0	2.05557e-07	0	Yes		0.0754765	0.443506	0.170181		Yes	Yes
	PABPC1	P11940	Polyadenylate-binding protein 1 OS=Homo sapiens GN=PABPC1 PE=1 SV=2	0	0	0	No		0	0	6.37447e-08	Yes		0	0	0	No		GS(-), Nor(-)	i-GS(+), Nor(-)	GS(-), i-GS(+)
	PABPC1L	Q4VXU2	Polyadenylate-binding protein 1-like OS=Homo sapiens GN=PABPC1L PE=2 SV=1	0	0	0	No		0	0	6.60287e-08	Yes		0	0	0	No		GS(-), Nor(-)	i-GS(+), Nor(-)	GS(-), i-GS(+)
	PABPC1L2A	Q5JQF8	Polyadenylate-binding protein 1-like 2 OS=Homo sapiens GN=PABPC1L2A PE=2 SV=1	0	0	0	No		0	0	2.02708e-07	Yes		0	0	0	No		GS(-), Nor(-)	i-GS(+), Nor(-)	GS(-), i-GS(+)
	PABPC3	Q9H361	Polyadenylate-binding protein 3 OS=Homo sapiens GN=PABPC3 PE=1 SV=2	0	0	0	No		0	0	6.42498e-08	Yes		0	0	0	No		GS(-), Nor(-)	i-GS(+), Nor(-)	GS(-), i-GS(+)
	PADI4	Q9UM07	Protein-arginine deiminase type-4 OS=Homo sapiens GN=PADI4 PE=1 SV=2	0	0	1.74194e-08	Yes		0	0	0	No		0	0	0	No		GS(-), Nor(+)	i-GS(-), Nor(+)	GS(-), i-GS(-)
	PAFAH1B1	P43034	Platelet-activating factor acetylhydrolase IB subunit alpha OS=Homo sapiens GN=PAFAH1B1 PE=1 SV=2	5.17484e-08	0	0	Yes		0	0	0	No		0	0	0	No		GS(-), Nor(+)	i-GS(-), Nor(+)	GS(-), i-GS(-)
	PAFAH1B2	P68402	Platelet-activating factor acetylhydrolase IB subunit beta OS=Homo sapiens GN=PAFAH1B2 PE=1 SV=1	4.37247e-07	3.83824e-07	4.49875e-07	Yes		6.79543e-08	4.14457e-07	1.45038e-07	Yes		2.07337e-07	1.90116e-07	2.23987e-07	Yes		0.488958	0.493686	0.990423		Yes
	PAFAH1B3	Q15102	Platelet-activating factor acetylhydrolase IB subunit gamma OS=Homo sapiens GN=PAFAH1B3 PE=1 SV=1	0	0	0	No		0	0	5.33694e-08	Yes		0	0	6.41463e-08	Yes		GS(+), Nor(-)	i-GS(+), Nor(-)	1.20193
	PALLD	Q8WX93	Palladin OS=Homo sapiens GN=PALLD PE=1 SV=3	2.38258e-08	9.94511e-09	2.49453e-08	Yes		4.0558e-08	7.43172e-08	3.59229e-08	Yes		5.79795e-08	3.79911e-08	0	Yes		1.63448	2.56825	0.636418
	PARD3B	Q8TEW8	Partitioning defective 3 homolog B OS=Homo sapiens GN=PARD3B PE=1 SV=2	0	0	0	No		0	0	3.29529e-08	Yes		0	0	0	No		GS(-), Nor(-)	i-GS(+), Nor(-)	GS(-), i-GS(+)
	PARK7	Q99497	Protein DJ-1 OS=Homo sapiens GN=PARK7 PE=1 SV=2	3.09987e-06	1.01602e-06	4.84379e-07	Yes		3.53715e-07	1.21687e-06	9.42509e-07	Yes		0	0	0	No		GS(-), Nor(+)	0.546291	GS(-), i-GS(+)				Yes
	PARP4	Q9UKK3	Poly [ADP-ribose] polymerase 4 OS=Homo sapiens GN=PARP4 PE=1 SV=3	0	0	0	No		1.06294e-09	0	0	Yes		0	0	0	No		GS(-), Nor(-)	i-GS(+), Nor(-)	GS(-), i-GS(+)
	PARVA	Q9NVD7	Alpha-parvin OS=Homo sapiens GN=PARVA PE=1 SV=1	7.36755e-06	6.77017e-06	1.07302e-05	Yes		1.63396e-06	6.69342e-06	6.51633e-07	Yes		5.43954e-07	1.02048e-06	0	Yes		0.0629098	0.361069	0.174232		Yes
	PARVB	Q9HBI1	Beta-parvin OS=Homo sapiens GN=PARVB PE=1 SV=1	1.61825e-07	0	0	Yes		5.55792e-07	0	0	Yes		0	0	0	No		GS(-), Nor(+)	3.43453	GS(-), i-GS(+)
	PAWR	Q96IZ0	PRKC apoptosis WT1 regulator protein OS=Homo sapiens GN=PAWR PE=1 SV=1	7.75494e-08	0	0	Yes		1.0443e-07	4.21134e-08	0	Yes		0	0	0	No		GS(-), Nor(+)	1.88968	GS(-), i-GS(+)
	PCBP1	Q15365	Poly(rC)-binding protein 1 OS=Homo sapiens GN=PCBP1 PE=1 SV=2	3.30385e-07	3.46375e-07	3.4454e-07	Yes		1.43618e-07	6.02222e-07	2.99993e-07	Yes		2.95241e-07	0	4.80989e-07	Yes		0.760041	1.02402	0.742213
	PCBP2	Q15366	Poly(rC)-binding protein 2 OS=Homo sapiens GN=PCBP2 PE=1 SV=1	2.94863e-07	2.28608e-07	1.66888e-07	Yes		1.76728e-07	4.28271e-07	1.63851e-07	Yes		0	2.26967e-07	3.10556e-07	Yes		0.778614	1.11369	0.699127
	PCBP3	P57721	Poly(rC)-binding protein 3 OS=Homo sapiens GN=PCBP3 PE=2 SV=2	0	6.72285e-08	2.59996e-08	Yes		5.30092e-08	1.44807e-07	0	Yes		0	0	0	No		GS(-), Nor(+)	2.12185	GS(-), i-GS(+)
	PCK2	Q16822	Phosphoenolpyruvate carboxykinase [GTP], mitochondrial OS=Homo sapiens GN=PCK2 PE=1 SV=3	1.13154e-07	1.12495e-07	0	Yes		0	0	0	No		6.44107e-08	0	0	Yes		0.285447	i-GS(-), Nor(+)	GS(+), i-GS(-)
	PCMT1	P22061	Protein-L-isoaspartate(D-aspartate) O-methyltransferase OS=Homo sapiens GN=PCMT1 PE=1 SV=4	4.90036e-07	1.70065e-07	0	Yes		3.03419e-07	5.25145e-07	1.86399e-07	Yes		0	0	0	No		GS(-), Nor(+)	1.53759	GS(-), i-GS(+)				Yes
	PCYOX1	Q9UHG3	Prenylcysteine oxidase 1 OS=Homo sapiens GN=PCYOX1 PE=1 SV=3	0	1.40343e-07	0	Yes		1.34316e-07	0	0	Yes		0	0	0	No		GS(-), Nor(+)	0.957056	GS(-), i-GS(+)
	PDCD6IP	Q8WUM4	Programmed cell death 6-interacting protein OS=Homo sapiens GN=PDCD6IP PE=1 SV=1	1.6505e-07	1.98027e-08	1.07038e-07	Yes		9.71496e-08	9.41849e-08	1.28695e-07	Yes		1.71868e-08	2.69523e-08	0	Yes		0.151218	1.0964	0.137922				Yes
	PDGFRB	P09619	Platelet-derived growth factor receptor beta OS=Homo sapiens GN=PDGFRB PE=1 SV=1	0	0	0	No		2.37958e-08	5.42885e-08	0	Yes		0	0	0	No		GS(-), Nor(-)	i-GS(+), Nor(-)	GS(-), i-GS(+)
	PDHB	P11177	Pyruvate dehydrogenase E1 component subunit beta, mitochondrial OS=Homo sapiens GN=PDHB PE=1 SV=3	0	0	0	No		0	6.96916e-08	1.41138e-08	Yes		0	0	0	No		GS(-), Nor(-)	i-GS(+), Nor(-)	GS(-), i-GS(+)
	PDIA3	P30101	Protein disulfide-isomerase A3 OS=Homo sapiens GN=PDIA3 PE=1 SV=4	8.10839e-07	9.83501e-07	6.1384e-07	Yes		7.42366e-07	2.44505e-06	1.04497e-06	Yes		5.86037e-07	6.1717e-07	4.54677e-07	Yes		0.688438	1.7575	0.391714
	PDIA6	Q15084	Protein disulfide-isomerase A6 OS=Homo sapiens GN=PDIA6 PE=1 SV=1	5.34035e-07	3.69435e-07	5.19266e-07	Yes		3.67053e-07	1.25704e-06	4.08286e-07	Yes		5.57569e-07	7.08645e-07	7.25589e-07	Yes		1.39998	1.4285	0.980037
	PDLIM1	O00151	PDZ and LIM domain protein 1 OS=Homo sapiens GN=PDLIM1 PE=1 SV=4	1.90769e-07	0	0	Yes		0	3.05622e-07	0	Yes		0	0	0	No		GS(-), Nor(+)	1.60205	GS(-), i-GS(+)
	PDLIM2	Q96JY6	PDZ and LIM domain protein 2 OS=Homo sapiens GN=PDLIM2 PE=1 SV=1	1.61586e-06	1.68082e-06	1.22352e-06	Yes		2.71262e-06	2.0441e-06	3.67956e-06	Yes		5.00306e-07	8.42714e-07	1.08141e-06	Yes		0.536354	1.86635	0.287381		Yes		Yes
	PDLIM5	Q96HC4	PDZ and LIM domain protein 5 OS=Homo sapiens GN=PDLIM5 PE=1 SV=5	1.13974e-06	5.22903e-07	4.88271e-07	Yes		7.05155e-07	6.79631e-07	4.70807e-07	Yes		7.15818e-08	1.51999e-07	0	Yes		0.103947	0.8627	0.12049		Yes		Yes
	PDLIM7	Q9NR12	PDZ and LIM domain protein 7 OS=Homo sapiens GN=PDLIM7 PE=1 SV=1	2.99036e-07	1.58476e-07	3.03882e-07	Yes		2.93499e-07	3.56204e-07	1.65134e-07	Yes		1.9389e-07	1.44405e-07	0	Yes		0.444309	1.07019	0.415168
	PEA15	Q15121	Astrocytic phosphoprotein PEA-15 OS=Homo sapiens GN=PEA15 PE=1 SV=2	2.90208e-06	2.98349e-06	1.48519e-06	Yes		1.50125e-06	1.99899e-06	4.19795e-07	Yes		3.46764e-07	0	0	Yes		0.0470459	0.531836	0.0884594		Yes
	PEBP1	P30086	Phosphatidylethanolamine-binding protein 1 OS=Homo sapiens GN=PEBP1 PE=1 SV=3	3.2787e-06	2.89142e-06	1.87882e-06	Yes		3.11921e-06	6.85058e-06	1.93118e-06	Yes		6.13763e-06	6.1247e-06	4.11424e-06	Yes		2.03462	1.47858	1.37607		Yes
	PECAM1	P16284	Platelet endothelial cell adhesion molecule OS=Homo sapiens GN=PECAM1 PE=1 SV=1	0	0	0	No		1.44717e-08	7.8684e-08	0	Yes		0	0	0	No		GS(-), Nor(-)	i-GS(+), Nor(-)	GS(-), i-GS(+)
	PELO	Q9BRX2	Protein pelota homolog OS=Homo sapiens GN=PELO PE=1 SV=2	1.40296e-05	3.15297e-06	1.44696e-05	Yes		0	0	0	No		0	0	0	No		GS(-), Nor(+)	i-GS(-), Nor(+)	GS(-), i-GS(-)		Yes	Yes
	PFKL	P17858	6-phosphofructokinase, liver type OS=Homo sapiens GN=PFKL PE=1 SV=6	3.66734e-07	0	0	Yes		3.16618e-08	0	0	Yes		0	0	0	No		GS(-), Nor(+)	0.0863345	GS(-), i-GS(+)
	PFKM	P08237-3	Isoform 3 of 6-phosphofructokinase, muscle type OS=Homo sapiens GN=PFKM	0	3.19704e-08	0	Yes		0	0	0	No		0	0	0	No		GS(-), Nor(+)	i-GS(-), Nor(+)	GS(-), i-GS(-)
	PFN1	P07737	Profilin-1 OS=Homo sapiens GN=PFN1 PE=1 SV=2	6.71028e-06	4.22057e-06	5.61377e-06	Yes		1.21576e-05	8.51529e-06	3.38206e-06	Yes		6.9881e-06	8.72291e-06	8.73302e-06	Yes		1.47746	1.45394	1.01617		Yes
	PFN2	P35080-2	Isoform IIb of Profilin-2 OS=Homo sapiens GN=PFN2	2.08755e-07	0	0	Yes		2.58072e-07	0	1.93807e-07	Yes		0	0	0	No		GS(-), Nor(+)	2.16464	GS(-), i-GS(+)
	PGAM1	P18669	Phosphoglycerate mutase 1 OS=Homo sapiens GN=PGAM1 PE=1 SV=2	8.26591e-06	8.61857e-06	6.15559e-06	Yes		6.61906e-07	1.4097e-06	3.94913e-07	Yes		7.44546e-07	0	0	Yes		0.0323152	0.107053	0.301861		Yes	Yes
	PGAM2	P15259	Phosphoglycerate mutase 2 OS=Homo sapiens GN=PGAM2 PE=1 SV=3	4.40798e-07	0	0	Yes		1.85107e-07	2.5201e-07	0	Yes		4.33742e-07	0	0	Yes		0.983993	0.991651	0.992278
	PGAM4	Q8N0Y7	Probable phosphoglycerate mutase 4 OS=Homo sapiens GN=PGAM4 PE=2 SV=1	2.61688e-06	1.47242e-06	0	Yes		0	0	0	No		5.36189e-07	0	0	Yes		0.13112	i-GS(-), Nor(+)	GS(+), i-GS(-)
	PGD	P52209	6-phosphogluconate dehydrogenase, decarboxylating OS=Homo sapiens GN=PGD PE=1 SV=3	2.56358e-07	2.49293e-07	2.23577e-07	Yes		4.48512e-07	3.93606e-07	2.24904e-07	Yes		0	0	0	No		GS(-), Nor(+)	1.46322	GS(-), i-GS(+)		Yes
	PGK1	P00558	Phosphoglycerate kinase 1 OS=Homo sapiens GN=PGK1 PE=1 SV=3	6.26606e-06	4.38878e-06	2.50404e-06	Yes		8.82249e-06	6.07569e-06	2.16958e-06	Yes		1.33547e-06	3.34139e-06	0	Yes		0.355415	1.29705	0.274017
	PGK2	P07205	Phosphoglycerate kinase 2 OS=Homo sapiens GN=PGK2 PE=1 SV=3	3.12115e-06	1.90142e-06	8.06219e-07	Yes		1.51995e-06	2.43436e-06	8.53319e-07	Yes		5.31096e-07	1.60517e-06	0	Yes		0.366502	0.824807	0.444348
	PGLS	O95336	6-phosphogluconolactonase OS=Homo sapiens GN=PGLS PE=1 SV=2	2.19223e-08	0	0	Yes		0	1.48793e-07	0	Yes		0	0	0	No		GS(-), Nor(+)	6.7873	GS(-), i-GS(+)
	PGM2	Q96G03	Phosphoglucomutase-2 OS=Homo sapiens GN=PGM2 PE=1 SV=4	4.39872e-08	6.04431e-08	0	Yes		6.32351e-08	6.63259e-08	0	Yes		0	0	0	No		GS(-), Nor(+)	1.24065	GS(-), i-GS(+)
	PHB	P35232	Prohibitin OS=Homo sapiens GN=PHB PE=1 SV=1	9.79969e-08	0	0	Yes		2.54073e-07	5.76855e-07	0	Yes		0	0	0	No		GS(-), Nor(+)	8.47912	GS(-), i-GS(+)
	PHB2	Q99623	Prohibitin-2 OS=Homo sapiens GN=PHB2 PE=1 SV=2	1.6887e-07	8.29991e-08	1.42918e-07	Yes		2.76797e-07	3.56243e-07	2.18925e-07	Yes		0	1.48998e-07	0	Yes		0.377414	2.15803	0.174888			Yes	Yes
	PHRF1	Q9P1Y6	PHD and RING finger domain-containing protein 1 OS=Homo sapiens GN=PHRF1 PE=1 SV=3	0	0	0	No		0	3.21266e-09	0	Yes		0	0	0	No		GS(-), Nor(-)	i-GS(+), Nor(-)	GS(-), i-GS(+)
	PICALM	Q13492	Phosphatidylinositol-binding clathrin assembly protein OS=Homo sapiens GN=PICALM PE=1 SV=2	3.61611e-07	4.5064e-07	2.96792e-07	Yes		1.11591e-07	2.29455e-07	1.45124e-07	Yes		0	0	0	No		GS(-), Nor(+)	0.438369	GS(-), i-GS(+)		Yes	Yes
	PIN1	Q13526	Peptidyl-prolyl cis-trans isomerase NIMA-interacting 1 OS=Homo sapiens GN=PIN1 PE=1 SV=1	1.60605e-07	0	1.82815e-07	Yes		0	9.86609e-08	0	Yes		0	0	0	No		GS(-), Nor(+)	0.287289	GS(-), i-GS(+)
	PKLR	P30613	Pyruvate kinase PKLR OS=Homo sapiens GN=PKLR PE=1 SV=2	1.26186e-07	2.43806e-07	1.4393e-07	Yes		4.20104e-07	3.44357e-07	1.68225e-07	Yes		4.1898e-07	4.30772e-07	0	Yes		1.65347	1.81484	0.91108
	PKM	P14618	Pyruvate kinase PKM OS=Homo sapiens GN=PKM PE=1 SV=4	3.06976e-06	6.94311e-06	3.07526e-06	Yes		2.5307e-06	3.34227e-06	1.21232e-06	Yes		4.54425e-06	4.50226e-06	3.98647e-06	Yes		0.995786	0.541353	1.83944				Yes
	PLA2R1	Q13018	Secretory phospholipase A2 receptor OS=Homo sapiens GN=PLA2R1 PE=1 SV=2	4.2179e-08	3.6092e-08	2.14202e-08	Yes		0	8.31924e-09	0	Yes		0	0	0	No		GS(-), Nor(+)	0.0834502	GS(-), i-GS(+)		Yes	Yes
	PLCG2	P16885	1-phosphatidylinositol 4,5-bisphosphate phosphodiesterase gamma-2 OS=Homo sapiens GN=PLCG2 PE=1 SV=4	1.07705e-07	8.82237e-08	6.22148e-08	Yes		0	0	0	No		0	0	0	No		GS(-), Nor(+)	i-GS(-), Nor(+)	GS(-), i-GS(-)		Yes	Yes
	PLEC	Q15149	Plectin OS=Homo sapiens GN=PLEC PE=1 SV=3	5.2361e-07	5.03654e-07	5.37547e-07	Yes		4.3739e-07	7.83109e-07	3.84589e-07	Yes		8.51794e-08	7.19302e-08	6.57058e-08	Yes		0.142391	1.02574	0.138818		Yes		Yes
	PLG	P00747	Plasminogen OS=Homo sapiens GN=PLG PE=1 SV=2	0	0	0	No		0	0	0	No		0	1.55786e-07	0	Yes		GS(+), Nor(-)	i-GS(-), Nor(-)	GS(+), i-GS(-)
	PLS1	Q14651	Plastin-1 OS=Homo sapiens GN=PLS1 PE=1 SV=2	3.53504e-07	0	0	Yes		3.60107e-07	3.84269e-07	2.53317e-07	Yes		2.50188e-07	6.14841e-07	2.08309e-07	Yes		3.03628	2.8223	1.07582
	PLS3	P13797	Plastin-3 OS=Homo sapiens GN=PLS3 PE=1 SV=4	3.41545e-06	1.64679e-06	1.34127e-06	Yes		1.09924e-06	1.66735e-06	7.18709e-07	Yes		6.45887e-07	1.1634e-06	4.25068e-07	Yes		0.348926	0.544279	0.64108
	PML	P29590	Protein PML OS=Homo sapiens GN=PML PE=1 SV=3	0	0	0	No		1.35634e-08	0	0	Yes		0	0	0	No		GS(-), Nor(-)	i-GS(+), Nor(-)	GS(-), i-GS(+)
	PMP2	P02689	Myelin P2 protein OS=Homo sapiens GN=PMP2 PE=1 SV=3	8.26924e-08	0	0	Yes		4.94329e-07	5.68295e-07	0	Yes		0	0	0	No		GS(-), Nor(+)	12.8503	GS(-), i-GS(+)
	PNP	P00491	Purine nucleoside phosphorylase OS=Homo sapiens GN=PNP PE=1 SV=2	3.42844e-08	1.23592e-07	1.16747e-07	Yes		0	0	0	No		0	0	0	No		GS(-), Nor(+)	i-GS(-), Nor(+)	GS(-), i-GS(-)		Yes	Yes
	PODXL	O00592	Podocalyxin OS=Homo sapiens GN=PODXL PE=1 SV=2	3.56923e-07	8.19436e-07	1.59705e-07	Yes		5.01923e-07	3.50399e-07	7.45179e-07	Yes		0	6.23308e-07	1.08265e-06	Yes		1.27685	1.19568	1.06789
	POSTN	Q15063	Periostin OS=Homo sapiens GN=POSTN PE=1 SV=2	0	0	0	No		7.60792e-07	9.93478e-07	0	Yes		5.43177e-05	3.80539e-05	1.02632e-05	Yes		GS(+), Nor(-)	i-GS(+), Nor(-)	58.5057
	POTEE	Q6S8J3	POTE ankyrin domain family member E OS=Homo sapiens GN=POTEE PE=1 SV=3	8.84418e-06	6.19416e-06	6.56861e-06	Yes		9.56865e-06	0	1.83352e-05	Yes		7.96908e-06	0	1.80793e-05	Yes		1.20555	1.29143	0.933504
	POTEF	A5A3E0	POTE ankyrin domain family member F OS=Homo sapiens GN=POTEF PE=1 SV=2	0	6.19416e-06	0	Yes		0	1.3655e-05	1.83352e-05	Yes		7.96908e-06	7.57121e-06	1.80793e-05	Yes		5.42762	5.16456	1.05093
	POTEI	P0CG38	POTE ankyrin domain family member I OS=Homo sapiens GN=POTEI PE=3 SV=1	2.11648e-06	1.22466e-06	1.38775e-06	Yes		4.87699e-06	4.81346e-06	1.15439e-05	Yes		2.47228e-06	2.71903e-06	0	Yes		1.09779	4.49034	0.244477
	POTEJ	P0CG39	POTE ankyrin domain family member J OS=Homo sapiens GN=POTEJ PE=3 SV=1	1.3405e-06	1.25322e-06	1.28707e-06	Yes		0	0	3.39961e-06	Yes		0	2.09945e-06	2.94084e-06	Yes		1.29878	0.876009	1.48261
	POTEKP	Q9BYX7	Putative beta-actin-like protein 3 OS=Homo sapiens GN=POTEKP PE=5 SV=1	2.19459e-05	0	1.70227e-05	Yes		0	0	2.80616e-05	Yes		1.84235e-05	1.85989e-05	0	Yes		0.950056	0.720107	1.31933
	PPA1	Q15181	Inorganic pyrophosphatase OS=Homo sapiens GN=PPA1 PE=1 SV=2	0	1.91021e-07	1.00227e-07	Yes		6.06262e-08	2.80991e-07	0	Yes		0	0	0	No		GS(-), Nor(+)	1.17294	GS(-), i-GS(+)
	PPAP2B	O14495	Lipid phosphate phosphohydrolase 3 OS=Homo sapiens GN=PPAP2B PE=1 SV=1	2.32778e-08	0	0	Yes		0	0	0	No		0	0	0	No		GS(-), Nor(+)	i-GS(-), Nor(+)	GS(-), i-GS(-)
	PPIA	P62937	Peptidyl-prolyl cis-trans isomerase A OS=Homo sapiens GN=PPIA PE=1 SV=2	2.01124e-05	2.5259e-05	7.38621e-06	Yes		2.26646e-05	2.85866e-05	5.56925e-06	Yes		3.80352e-06	3.83758e-06	0	Yes		0.144834	1.07701	0.134478
	PPIB	P23284	Peptidyl-prolyl cis-trans isomerase B OS=Homo sapiens GN=PPIB PE=1 SV=2	5.0251e-07	3.8201e-07	2.06232e-07	Yes		5.22375e-07	1.3931e-06	2.47577e-07	Yes		7.05851e-07	5.5667e-07	0	Yes		1.15748	1.98308	0.583677
	PPM1F	P49593	Protein phosphatase 1F OS=Homo sapiens GN=PPM1F PE=1 SV=3	0	0	1.86176e-08	Yes		9.4053e-09	1.70527e-07	9.75779e-09	Yes		0	0	0	No		GS(-), Nor(+)	10.1887	GS(-), i-GS(+)
	PPP1CA	P62136	Serine/threonine-protein phosphatase PP1-alpha catalytic subunit OS=Homo sapiens GN=PPP1CA PE=1 SV=1	2.25083e-08	0	0	Yes		9.73644e-08	2.06338e-07	0	Yes		0	0	0	No		GS(-), Nor(+)	13.4929	GS(-), i-GS(+)
	PPP1CB	P62140	Serine/threonine-protein phosphatase PP1-beta catalytic subunit OS=Homo sapiens GN=PPP1CB PE=1 SV=3	0	0	0	No		5.22737e-08	1.2709e-07	0	Yes		0	0	0	No		GS(-), Nor(-)	i-GS(+), Nor(-)	GS(-), i-GS(+)
	PPP1CC	P36873	Serine/threonine-protein phosphatase PP1-gamma catalytic subunit OS=Homo sapiens GN=PPP1CC PE=1 SV=1	0	0	0	No		5.29211e-08	0	0	Yes		0	0	0	No		GS(-), Nor(-)	i-GS(+), Nor(-)	GS(-), i-GS(+)
	PPP2CA	P67775	Serine/threonine-protein phosphatase 2A catalytic subunit alpha isoform OS=Homo sapiens GN=PPP2CA PE=1 SV=1	0	0	0	No		0	2.61667e-07	0	Yes		0	0	0	No		GS(-), Nor(-)	i-GS(+), Nor(-)	GS(-), i-GS(+)
	PPP2CB	P62714	Serine/threonine-protein phosphatase 2A catalytic subunit beta isoform OS=Homo sapiens GN=PPP2CB PE=1 SV=1	4.61616e-08	0	6.27024e-08	Yes		4.61713e-08	0	1.31063e-07	Yes		0	0	0	No		GS(-), Nor(+)	1.62803	GS(-), i-GS(+)
	PPP2R1A	P30153	Serine/threonine-protein phosphatase 2A 65 kDa regulatory subunit A alpha isoform OS=Homo sapiens GN=PPP2R1A PE=1 SV=4	1.42862e-07	0	0	Yes		1.58516e-07	0	0	Yes		0	0	0	No		GS(-), Nor(+)	1.10957	GS(-), i-GS(+)
	PPP2R1B	P30154	Serine/threonine-protein phosphatase 2A 65 kDa regulatory subunit A beta isoform OS=Homo sapiens GN=PPP2R1B PE=1 SV=3	1.27591e-07	0	0	Yes		0	0	0	No		0	0	0	No		GS(-), Nor(+)	i-GS(-), Nor(+)	GS(-), i-GS(-)
	PRDM10	Q9NQV6-6	Isoform 6 of PR domain zinc finger protein 10 OS=Homo sapiens GN=PRDM10	0	0	0	No		2.96858e-08	0	0	Yes		0	3.18881e-08	0	Yes		GS(+), Nor(-)	i-GS(+), Nor(-)	1.07418
	PRDX1	Q06830	Peroxiredoxin-1 OS=Homo sapiens GN=PRDX1 PE=1 SV=1	1.51743e-06	1.84677e-06	1.61956e-06	Yes		2.92581e-06	4.10485e-06	2.63913e-06	Yes		1.78006e-06	4.32161e-06	0	Yes		1.22431	1.94026	0.631003			Yes
	PRDX2	P32119	Peroxiredoxin-2 OS=Homo sapiens GN=PRDX2 PE=1 SV=5	7.55274e-06	1.64893e-05	9.5574e-06	Yes		7.62558e-07	1.9854e-06	2.66563e-06	Yes		9.21897e-07	1.81769e-06	1.3759e-06	Yes		0.122487	0.161121	0.760216		Yes	Yes
	PRDX3	P30048	Thioredoxin-dependent peroxide reductase, mitochondrial OS=Homo sapiens GN=PRDX3 PE=1 SV=3	7.9897e-07	6.95595e-07	9.41259e-07	Yes		3.74336e-07	9.12732e-07	3.74992e-07	Yes		3.42195e-07	7.0395e-07	1.15695e-06	Yes		0.904457	0.68234	1.32552
	PRDX4	Q13162	Peroxiredoxin-4 OS=Homo sapiens GN=PRDX4 PE=1 SV=1	0	0	4.04613e-07	Yes		5.39396e-07	8.00733e-07	0	Yes		3.47418e-07	1.24697e-06	0	Yes		3.94053	3.31213	1.18973
	PRDX5	P30044	Peroxiredoxin-5, mitochondrial OS=Homo sapiens GN=PRDX5 PE=1 SV=4	4.04584e-07	3.41576e-06	1.32588e-06	Yes		4.70565e-07	1.2207e-06	2.26988e-07	Yes		3.74597e-07	5.06821e-07	0	Yes		0.171275	0.37275	0.45949
	PRDX6	P30041	Peroxiredoxin-6 OS=Homo sapiens GN=PRDX6 PE=1 SV=3	5.82016e-06	8.27453e-06	6.47694e-06	Yes		3.21095e-06	8.8352e-06	5.81705e-06	Yes		2.53727e-06	3.03656e-06	3.00848e-06	Yes		0.417191	0.868341	0.480446		Yes
	PRELP	P51888	Prolargin OS=Homo sapiens GN=PRELP PE=1 SV=1	0	0	0	No		0	0	0	No		3.59702e-06	4.32027e-06	1.17202e-05	Yes		GS(+), Nor(-)	i-GS(-), Nor(-)	GS(+), i-GS(-)
	PRKACA	P17612	cAMP-dependent protein kinase catalytic subunit alpha OS=Homo sapiens GN=PRKACA PE=1 SV=2	1.37851e-07	0	0	Yes		5.35251e-08	4.68224e-08	8.09202e-08	Yes		0	0	0	No		GS(-), Nor(+)	1.31495	GS(-), i-GS(+)				Yes
	PRKACB	P22694	cAMP-dependent protein kinase catalytic subunit beta OS=Homo sapiens GN=PRKACB PE=1 SV=2	1.8231e-08	7.38875e-08	0	Yes		4.63313e-08	0	1.42477e-07	Yes		0	0	0	No		GS(-), Nor(+)	2.04962	GS(-), i-GS(+)
	PRKAR2A	P13861	cAMP-dependent protein kinase type II-alpha regulatory subunit OS=Homo sapiens GN=PRKAR2A PE=1 SV=2	0	3.63676e-08	0	Yes		0	0	0	No		0	0	0	No		GS(-), Nor(+)	i-GS(-), Nor(+)	GS(-), i-GS(-)
	PRKAR2B	P31323	cAMP-dependent protein kinase type II-beta regulatory subunit OS=Homo sapiens GN=PRKAR2B PE=1 SV=3	0	3.51496e-08	0	Yes		0	0	0	No		0	0	0	No		GS(-), Nor(+)	i-GS(-), Nor(+)	GS(-), i-GS(-)
	PRKCA	P17252	Protein kinase C alpha type OS=Homo sapiens GN=PRKCA PE=1 SV=4	4.41109e-08	1.55387e-07	0	Yes		6.80552e-08	4.70659e-08	6.0748e-09	Yes		0	0	0	No		GS(-), Nor(+)	0.607504	GS(-), i-GS(+)
	PRKCB	P05771	Protein kinase C beta type OS=Homo sapiens GN=PRKCB PE=1 SV=4	4.41766e-08	1.37973e-07	0	Yes		6.81566e-08	4.7136e-08	6.08385e-09	Yes		0	0	0	No		GS(-), Nor(+)	0.666357	GS(-), i-GS(+)
	PRKCSH	P14314	Glucosidase 2 subunit beta OS=Homo sapiens GN=PRKCSH PE=1 SV=2	0	0	0	No		1.33379e-07	9.2972e-08	0	Yes		0	0	0	No		GS(-), Nor(-)	i-GS(+), Nor(-)	GS(-), i-GS(+)
	PRKDC	P78527	DNA-dependent protein kinase catalytic subunit OS=Homo sapiens GN=PRKDC PE=1 SV=3	9.61618e-10	1.67185e-09	0	Yes		0	9.92384e-09	0	Yes		0	0	0	No		GS(-), Nor(+)	3.76835	GS(-), i-GS(+)
	PROSC	O94903	Proline synthase co-transcribed bacterial homolog protein OS=Homo sapiens GN=PROSC PE=1 SV=1	0	0	0	No		0	2.40013e-07	0	Yes		0	0	0	No		GS(-), Nor(-)	i-GS(+), Nor(-)	GS(-), i-GS(+)
	PRPH	P41219	Peripherin OS=Homo sapiens GN=PRPH PE=1 SV=2	1.614e-06	1.565e-06	1.2592e-06	Yes		0	1.89394e-06	2.43197e-06	Yes		9.04778e-07	1.9189e-06	3.85506e-06	Yes		1.50483	0.974699	1.54389
	PSAP	P07602	Prosaposin OS=Homo sapiens GN=PSAP PE=1 SV=2	0	0	0	No		8.07998e-08	2.44536e-07	0	Yes		4.12525e-07	1.87042e-07	0	Yes		GS(+), Nor(-)	i-GS(+), Nor(-)	1.84292
	PSMA2	P25787	Proteasome subunit alpha type-2 OS=Homo sapiens GN=PSMA2 PE=1 SV=2	1.52877e-07	5.2968e-08	0	Yes		0	5.56637e-08	5.53873e-08	Yes		0	0	0	No		GS(-), Nor(+)	0.53949	GS(-), i-GS(+)
	PSMA4	P25789	Proteasome subunit alpha type-4 OS=Homo sapiens GN=PSMA4 PE=1 SV=1	1.69547e-07	3.61327e-07	3.25129e-07	Yes		1.03355e-07	5.36983e-07	3.36857e-07	Yes		0	0	0	No		GS(-), Nor(+)	1.14158	GS(-), i-GS(+)		Yes
	PSMA5	P28066	Proteasome subunit alpha type-5 OS=Homo sapiens GN=PSMA5 PE=1 SV=3	2.66115e-07	3.28782e-07	3.27416e-07	Yes		2.64006e-07	4.30942e-07	2.41866e-07	Yes		0	0	0	No		GS(-), Nor(+)	1.01572	GS(-), i-GS(+)		Yes
	PSMA6	P60900	Proteasome subunit alpha type-6 OS=Homo sapiens GN=PSMA6 PE=1 SV=1	0	0	0	No		0	4.64186e-07	0	Yes		0	0	0	No		GS(-), Nor(-)	i-GS(+), Nor(-)	GS(-), i-GS(+)
	PSMA7	O14818	Proteasome subunit alpha type-7 OS=Homo sapiens GN=PSMA7 PE=1 SV=1	9.14844e-08	0	6.13585e-08	Yes		2.22066e-07	1.93548e-07	3.7133e-07	Yes		0	0	0	No		GS(-), Nor(+)	5.14872	GS(-), i-GS(+)			Yes	Yes
	PSMA8	Q8TAA3	Proteasome subunit alpha type-7-like OS=Homo sapiens GN=PSMA8 PE=1 SV=3	6.0979e-08	0	6.08677e-08	Yes		0	1.92e-07	2.58191e-07	Yes		0	0	0	No		GS(-), Nor(+)	3.69473	GS(-), i-GS(+)
	PSMB1	P20618	Proteasome subunit beta type-1 OS=Homo sapiens GN=PSMB1 PE=1 SV=2	1.14004e-07	6.99128e-08	0	Yes		2.507e-07	3.11121e-07	4.24953e-08	Yes		0	0	0	No		GS(-), Nor(+)	3.2858	GS(-), i-GS(+)
	PSMB10	P40306	Proteasome subunit beta type-10 OS=Homo sapiens GN=PSMB10 PE=1 SV=1	0	0	0	No		0	3.52434e-08	8.43379e-08	Yes		0	0	0	No		GS(-), Nor(-)	i-GS(+), Nor(-)	GS(-), i-GS(+)
	PSMB3	P49720	Proteasome subunit beta type-3 OS=Homo sapiens GN=PSMB3 PE=1 SV=2	1.226e-07	1.27927e-07	3.55709e-07	Yes		1.46496e-07	0	2.85476e-07	Yes		0	0	0	No		GS(-), Nor(+)	0.712548	GS(-), i-GS(+)
	PSMC6	P62333	26S protease regulatory subunit 10B OS=Homo sapiens GN=PSMC6 PE=1 SV=1	0	3.30249e-08	0	Yes		0	0	2.73263e-08	Yes		0	0	0	No		GS(-), Nor(+)	0.827446	GS(-), i-GS(+)
	PSMD12	O00232	26S proteasome non-ATPase regulatory subunit 12 OS=Homo sapiens GN=PSMD12 PE=1 SV=3	8.7836e-08	0	0	Yes		0	0	0	No		0	0	0	No		GS(-), Nor(+)	i-GS(-), Nor(+)	GS(-), i-GS(-)
	PSME1	Q06323	Proteasome activator complex subunit 1 OS=Homo sapiens GN=PSME1 PE=1 SV=1	1.56016e-06	0	0	Yes		5.12858e-07	2.17805e-06	6.9353e-08	Yes		7.58072e-07	1.42453e-06	5.06605e-07	Yes		1.72367	1.76921	0.974259
	PSME2	Q9UL46	Proteasome activator complex subunit 2 OS=Homo sapiens GN=PSME2 PE=1 SV=4	3.96868e-07	0	0	Yes		3.86001e-07	2.45989e-07	7.785e-08	Yes		0	0	0	No		GS(-), Nor(+)	1.78861	GS(-), i-GS(+)
	PTBP1	P26599	Polypyrimidine tract-binding protein 1 OS=Homo sapiens GN=PTBP1 PE=1 SV=1	3.08577e-07	1.61476e-07	3.10151e-07	Yes		1.22097e-07	3.40456e-07	1.16645e-07	Yes		0	0	0	No		GS(-), Nor(+)	0.742367	GS(-), i-GS(+)		Yes
	PTGDS	P41222	Prostaglandin-H2 D-isomerase OS=Homo sapiens GN=PTGDS PE=1 SV=1	0	0	0	No		0	0	0	No		9.00095e-07	1.46734e-06	0	Yes		GS(+), Nor(-)	i-GS(-), Nor(-)	GS(+), i-GS(-)
	PTGES3	Q15185	Prostaglandin E synthase 3 OS=Homo sapiens GN=PTGES3 PE=1 SV=1	0	5.41757e-07	0	Yes		0	0	0	No		0	0	0	No		GS(-), Nor(+)	i-GS(-), Nor(+)	GS(-), i-GS(-)
	PTMS	P20962	Parathymosin OS=Homo sapiens GN=PTMS PE=1 SV=2	3.44301e-07	0	0	Yes		9.54565e-07	1.92611e-06	0	Yes		8.34965e-07	2.03315e-06	0	Yes		8.33027	8.36675	0.99564
	PTPRB	P23467-3	Isoform 3 of Receptor-type tyrosine-protein phosphatase beta OS=Homo sapiens GN=PTPRB	0	5.59947e-09	0	Yes		0	0	0	No		0	0	0	No		GS(-), Nor(+)	i-GS(-), Nor(+)	GS(-), i-GS(-)
	PTPRJ	Q12913	Receptor-type tyrosine-protein phosphatase eta OS=Homo sapiens GN=PTPRJ PE=1 SV=3	0	9.27661e-09	0	Yes		0	0	0	No		0	0	0	No		GS(-), Nor(+)	i-GS(-), Nor(+)	GS(-), i-GS(-)
	PTPRO	Q16827	Receptor-type tyrosine-protein phosphatase O OS=Homo sapiens GN=PTPRO PE=1 SV=2	2.14107e-07	3.1037e-07	1.38953e-07	Yes		4.26418e-08	2.00152e-07	1.7e-07	Yes		0	0	0	No		GS(-), Nor(+)	0.622211	GS(-), i-GS(+)		Yes
	PTRF	Q6NZI2	Polymerase I and transcript release factor OS=Homo sapiens GN=PTRF PE=1 SV=1	0	0	0	No		0	0	0	No		2.78573e-07	4.51743e-07	0	Yes		GS(+), Nor(-)	i-GS(-), Nor(-)	GS(+), i-GS(-)
	PURA	Q00577	Transcriptional activator protein Pur-alpha OS=Homo sapiens GN=PURA PE=1 SV=2	0	1.10972e-07	0	Yes		3.15796e-07	3.70532e-07	1.61184e-07	Yes		0	0	0	No		GS(-), Nor(+)	7.63719	GS(-), i-GS(+)			Yes	Yes
	PYGB	P11216	Glycogen phosphorylase, brain form OS=Homo sapiens GN=PYGB PE=1 SV=5	0	0	0	No		0	1.94494e-07	7.92686e-08	Yes		0	0	0	No		GS(-), Nor(-)	i-GS(+), Nor(-)	GS(-), i-GS(+)
	PZP	P20742	Pregnancy zone protein OS=Homo sapiens GN=PZP PE=1 SV=4	4.23788e-08	3.686e-08	0	Yes		0	0	1.21763e-08	Yes		6.59341e-08	0	0	Yes		0.832094	0.153666	5.41496
	QDPR	P09417	Dihydropteridine reductase OS=Homo sapiens GN=QDPR PE=1 SV=2	1.18802e-07	3.10479e-07	0	Yes		0	0	0	No		0	0	0	No		GS(-), Nor(+)	i-GS(-), Nor(+)	GS(-), i-GS(-)
	QPRT	Q15274	Nicotinate-nucleotide pyrophosphorylase [carboxylating] OS=Homo sapiens GN=QPRT PE=1 SV=3	0	1.69402e-07	1.70106e-07	Yes		0	2.98386e-08	0	Yes		0	0	0	No		GS(-), Nor(+)	0.087888	GS(-), i-GS(+)
	RAB10	P61026	Ras-related protein Rab-10 OS=Homo sapiens GN=RAB10 PE=1 SV=1	8.86761e-07	2.29393e-06	6.769e-07	Yes		9.67183e-07	1.72052e-06	6.68725e-07	Yes		1.11423e-06	1.40949e-06	1.96569e-06	Yes		1.16379	0.870083	1.33756
	RAB11A	P62491	Ras-related protein Rab-11A OS=Homo sapiens GN=RAB11A PE=1 SV=3	7.80709e-07	0	7.41635e-07	Yes		7.39822e-07	1.39886e-06	0	Yes		0	3.39125e-07	0	Yes		0.222765	1.40486	0.158567
	RAB11B	Q15907	Ras-related protein Rab-11B OS=Homo sapiens GN=RAB11B PE=1 SV=4	9.42186e-07	8.30433e-07	7.34831e-07	Yes		9.28013e-07	1.56107e-06	0	Yes		0	4.97776e-07	0	Yes		0.198519	0.992674	0.199984		Yes
	RAB12	Q6IQ22	Ras-related protein Rab-12 OS=Homo sapiens GN=RAB12 PE=1 SV=3	0	0	2.07913e-07	Yes		3.79371e-07	5.59535e-07	0	Yes		0	7.3611e-07	0	Yes		3.54047	4.51585	0.784008
	RAB13	P51153	Ras-related protein Rab-13 OS=Homo sapiens GN=RAB13 PE=1 SV=1	4.98945e-07	6.15869e-07	0	Yes		4.96897e-07	9.81827e-07	2.49717e-07	Yes		4.71681e-07	0	0	Yes		0.423102	1.55043	0.272894
	RAB14	P61106	Ras-related protein Rab-14 OS=Homo sapiens GN=RAB14 PE=1 SV=4	4.24359e-07	8.78029e-07	4.7708e-07	Yes		9.92531e-07	1.83562e-06	8.40442e-07	Yes		4.98171e-07	9.32845e-07	0	Yes		0.804182	2.06162	0.390073
	RAB15	P59190	Ras-related protein Rab-15 OS=Homo sapiens GN=RAB15 PE=1 SV=1	7.17183e-07	1.05398e-06	4.49474e-07	Yes		9.12437e-07	1.58414e-06	4.31876e-07	Yes		7.72588e-07	1.22037e-06	0	Yes		0.897472	1.31875	0.68055
	RAB1A	P62820	Ras-related protein Rab-1A OS=Homo sapiens GN=RAB1A PE=1 SV=3	1.48192e-06	1.7088e-06	4.56052e-07	Yes		1.19926e-06	2.29904e-06	8.18482e-07	Yes		1.10404e-06	1.91623e-06	0	Yes		0.828202	1.18373	0.699657
	RAB1B	Q9H0U4	Ras-related protein Rab-1B OS=Homo sapiens GN=RAB1B PE=1 SV=1	1.51141e-06	0	4.65128e-07	Yes		1.25385e-06	2.34479e-06	0	Yes		0	1.95436e-06	0	Yes		0.988779	1.82068	0.543082
	RAB1C	Q92928	Putative Ras-related protein Rab-1C OS=Homo sapiens GN=RAB1C PE=5 SV=2	0	0	0	No		1.10945e-06	2.16939e-06	0	Yes		0	0	0	No		GS(-), Nor(-)	i-GS(+), Nor(-)	GS(-), i-GS(+)
	RAB21	Q9UL25	Ras-related protein Rab-21 OS=Homo sapiens GN=RAB21 PE=1 SV=3	1.62639e-07	2.1702e-07	0	Yes		1.64061e-07	2.07925e-07	3.87232e-08	Yes		0	0	0	No		GS(-), Nor(+)	1.08178	GS(-), i-GS(+)
	RAB2A	P61019	Ras-related protein Rab-2A OS=Homo sapiens GN=RAB2A PE=1 SV=1	2.33757e-07	1.52845e-06	0	Yes		4.34878e-07	1.35485e-06	1.62554e-07	Yes		0	0	0	No		GS(-), Nor(+)	1.10786	GS(-), i-GS(+)
	RAB2B	Q8WUD1	Ras-related protein Rab-2B OS=Homo sapiens GN=RAB2B PE=1 SV=1	1.65168e-07	1.38926e-06	0	Yes		3.51565e-07	1.30075e-06	1.59543e-07	Yes		0	0	0	No		GS(-), Nor(+)	1.16561	GS(-), i-GS(+)
	RAB30	Q15771	Ras-related protein Rab-30 OS=Homo sapiens GN=RAB30 PE=1 SV=2	0	0	2.49906e-07	Yes		4.55993e-07	6.72544e-07	0	Yes		0	8.84782e-07	0	Yes		3.54047	4.51585	0.784008
	RAB33B	Q9H082	Ras-related protein Rab-33B OS=Homo sapiens GN=RAB33B PE=1 SV=1	0	0	2.21532e-07	Yes		4.04221e-07	5.96185e-07	0	Yes		0	7.84327e-07	0	Yes		3.54047	4.51585	0.784008
	RAB35	Q15286	Ras-related protein Rab-35 OS=Homo sapiens GN=RAB35 PE=1 SV=1	7.42159e-07	1.09068e-06	4.65128e-07	Yes		9.62372e-07	2.20946e-06	4.46916e-07	Yes		8.14869e-07	1.26287e-06	0	Yes		0.904162	1.57476	0.57416
	RAB37	Q96AX2	Ras-related protein Rab-37 OS=Homo sapiens GN=RAB37 PE=1 SV=3	0	0	2.34865e-07	Yes		4.15097e-07	5.988e-07	0	Yes		0	7.87767e-07	0	Yes		3.35412	4.31694	0.776969
	RAB39A	Q14964	Ras-related protein Rab-39A OS=Homo sapiens GN=RAB39A PE=2 SV=2	0	0	2.33783e-07	Yes		4.26574e-07	6.29154e-07	0	Yes		0	0	0	No		GS(-), Nor(+)	4.51585	GS(-), i-GS(+)
	RAB39B	Q96DA2	Ras-related protein Rab-39B OS=Homo sapiens GN=RAB39B PE=1 SV=1	0	0	2.38173e-07	Yes		4.34585e-07	6.40969e-07	0	Yes		0	8.43243e-07	0	Yes		3.54047	4.51585	0.784008
	RAB3A	P20336	Ras-related protein Rab-3A OS=Homo sapiens GN=RAB3A PE=1 SV=1	0	0	0	No		0	6.20575e-07	0	Yes		0	0	0	No		GS(-), Nor(-)	i-GS(+), Nor(-)	GS(-), i-GS(+)
	RAB3B	P20337	Ras-related protein Rab-3B OS=Homo sapiens GN=RAB3B PE=1 SV=2	0	0	0	No		4.22679e-07	6.23409e-07	0	Yes		0	0	0	No		GS(-), Nor(-)	i-GS(+), Nor(-)	GS(-), i-GS(+)
	RAB3C	Q96E17	Ras-related protein Rab-3C OS=Homo sapiens GN=RAB3C PE=2 SV=1	0	0	2.23484e-07	Yes		4.07782e-07	6.01438e-07	0	Yes		0	7.91237e-07	0	Yes		3.54047	4.51585	0.784008
	RAB43	Q86YS6	Ras-related protein Rab-43 OS=Homo sapiens GN=RAB43 PE=1 SV=1	0	0	2.39296e-07	Yes		4.36635e-07	6.43993e-07	0	Yes		0	8.47221e-07	0	Yes		3.54047	4.51585	0.784008
	RAB4A	P20338	Ras-related protein Rab-4A OS=Homo sapiens GN=RAB4A PE=1 SV=3	0	0	2.3271e-07	Yes		4.24618e-07	6.26268e-07	0	Yes		0	8.23903e-07	0	Yes		3.54047	4.51585	0.784008
	RAB4B	P61018	Ras-related protein Rab-4B OS=Homo sapiens GN=RAB4B PE=1 SV=1	0	0	2.38173e-07	Yes		4.34585e-07	6.40969e-07	0	Yes		0	8.43243e-07	0	Yes		3.54047	4.51585	0.784008
	RAB5A	P20339	Ras-related protein Rab-5A OS=Homo sapiens GN=RAB5A PE=1 SV=2	5.80995e-08	2.84413e-07	0	Yes		5.92004e-07	0	0	Yes		2.58437e-07	0	0	Yes		0.754532	1.72841	0.436546
	RAB5B	P61020	Ras-related protein Rab-5B OS=Homo sapiens GN=RAB5B PE=1 SV=1	5.80995e-08	2.84413e-07	0	Yes		0	0	4.67335e-07	Yes		0	0	0	No		GS(-), Nor(+)	1.36443	GS(-), i-GS(+)
	RAB5C	P51148	Ras-related protein Rab-5C OS=Homo sapiens GN=RAB5C PE=1 SV=2	0	2.83097e-07	0	Yes		5.89263e-07	0	6.66705e-07	Yes		2.23148e-07	0	0	Yes		0.788241	4.43654	0.17767
	RAB6A	P20340	Ras-related protein Rab-6A OS=Homo sapiens GN=RAB6A PE=1 SV=3	0	0	2.43898e-07	Yes		0	7.80151e-07	0	Yes		0	0	0	No		GS(-), Nor(+)	3.19867	GS(-), i-GS(+)
	RAB6B	Q9NRW1	Ras-related protein Rab-6B OS=Homo sapiens GN=RAB6B PE=1 SV=1	0	0	0	No		5.08479e-07	7.73275e-07	0	Yes		0	8.63513e-07	0	Yes		GS(+), Nor(-)	i-GS(+), Nor(-)	0.673697
	RAB7A	P51149	Ras-related protein Rab-7a OS=Homo sapiens GN=RAB7A PE=1 SV=1	2.81232e-07	1.96418e-07	0	Yes		4.50944e-07	9.82292e-07	3.61268e-07	Yes		0	0	0	No		GS(-), Nor(+)	3.75694	GS(-), i-GS(+)				Yes
	RAB8A	P61006	Ras-related protein Rab-8A OS=Homo sapiens GN=RAB8A PE=1 SV=1	7.20647e-07	1.05907e-06	0	Yes		9.34477e-07	1.6224e-06	4.33962e-07	Yes		7.9125e-07	1.22626e-06	0	Yes		1.13362	1.68052	0.674564
	RAB8B	Q92930	Ras-related protein Rab-8B OS=Homo sapiens GN=RAB8B PE=1 SV=2	7.20647e-07	1.05907e-06	4.51646e-07	Yes		9.34477e-07	0	4.33962e-07	Yes		7.9125e-07	0	0	Yes		0.354604	0.613275	0.578214
	RAC1	P63000	Ras-related C3 botulinum toxin substrate 1 OS=Homo sapiens GN=RAC1 PE=1 SV=1	1.30012e-07	5.21688e-07	0	Yes		0	7.4153e-07	0	Yes		0	5.91362e-06	1.30668e-05	Yes		29.1245	1.13784	25.5963
	RAD23B	P54727	UV excision repair protein RAD23 homolog B OS=Homo sapiens GN=RAD23B PE=1 SV=1	0	0	0	No		0	0	2.80953e-08	Yes		0	0	0	No		GS(-), Nor(-)	i-GS(+), Nor(-)	GS(-), i-GS(+)
	RAE1	P78406	mRNA export factor OS=Homo sapiens GN=RAE1 PE=1 SV=1	4.80964e-08	0	0	Yes		0	0	0	No		0	0	0	No		GS(-), Nor(+)	i-GS(-), Nor(+)	GS(-), i-GS(-)
	RALA	P11233	Ras-related protein Ral-A OS=Homo sapiens GN=RALA PE=1 SV=1	0	0	0	No		3.13847e-07	0	0	Yes		0	0	0	No		GS(-), Nor(-)	i-GS(+), Nor(-)	GS(-), i-GS(+)
	RALB	P11234	Ras-related protein Ral-B OS=Homo sapiens GN=RALB PE=1 SV=1	0	0	0	No		1.88947e-07	0	0	Yes		0	0	0	No		GS(-), Nor(-)	i-GS(+), Nor(-)	GS(-), i-GS(+)
	RALY	Q9UKM9	RNA-binding protein Raly OS=Homo sapiens GN=RALY PE=1 SV=1	0	0	0	No		0	1.17751e-07	7.1622e-08	Yes		0	0	0	No		GS(-), Nor(-)	i-GS(+), Nor(-)	GS(-), i-GS(+)
	RALYL	Q86SE5	RNA-binding Raly-like protein OS=Homo sapiens GN=RALYL PE=2 SV=2	0	0	0	No		0	8.84125e-08	7.53138e-08	Yes		0	0	0	No		GS(-), Nor(-)	i-GS(+), Nor(-)	GS(-), i-GS(+)
	RAN	P62826	GTP-binding nuclear protein Ran OS=Homo sapiens GN=RAN PE=1 SV=3	8.11945e-07	7.32329e-07	6.42008e-07	Yes		5.28307e-07	1.33156e-06	0	Yes		3.75472e-07	5.28007e-07	0	Yes		0.41325	0.850699	0.485776
	RAP1A	P62834	Ras-related protein Rap-1A OS=Homo sapiens GN=RAP1A PE=1 SV=1	0	0	0	No		0	0	6.12517e-07	Yes		0	0	0	No		GS(-), Nor(-)	i-GS(+), Nor(-)	GS(-), i-GS(+)
	RAP1B	P61224	Ras-related protein Rap-1b OS=Homo sapiens GN=RAP1B PE=1 SV=1	2.44837e-05	2.62239e-05	2.01643e-05	Yes		1.14745e-05	1.2162e-05	8.22651e-07	Yes		9.54889e-06	1.23386e-05	1.92571e-06	Yes		0.336003	0.345118	0.973591		Yes	Yes
	RARS	P54136	Arginine--tRNA ligase, cytoplasmic OS=Homo sapiens GN=RARS PE=1 SV=2	0	7.40566e-08	1.81687e-08	Yes		1.56304e-08	8.03204e-08	0	Yes		0	0	0	No		GS(-), Nor(+)	1.0404	GS(-), i-GS(+)
	RBM3	P98179	Putative RNA-binding protein 3 OS=Homo sapiens GN=RBM3 PE=1 SV=1	0	0	0	No		1.19113e-07	4.26479e-07	0	Yes		0	0	0	No		GS(-), Nor(-)	i-GS(+), Nor(-)	GS(-), i-GS(+)
	RBMX	P38159	RNA-binding motif protein, X chromosome OS=Homo sapiens GN=RBMX PE=1 SV=3	6.19619e-08	1.49554e-07	1.47933e-07	Yes		4.43868e-07	4.04285e-07	7.05921e-08	Yes		4.98575e-08	0	0	Yes		0.138706	2.55599	0.054267		Yes
	RBMXL1	Q96E39	RNA binding motif protein, X-linked-like-1 OS=Homo sapiens GN=RBMXL1 PE=1 SV=1	6.00553e-08	1.11346e-07	1.48312e-07	Yes		1.88724e-07	4.05322e-07	7.07731e-08	Yes		4.99854e-08	0	0	Yes		0.156344	2.07942	0.0751864		Yes
	RBMXL2	O75526	RNA-binding motif protein, X-linked-like-2 OS=Homo sapiens GN=RBMXL2 PE=1 SV=3	0	0	1.47555e-07	Yes		1.35013e-07	2.6282e-07	0	Yes		4.97303e-08	0	0	Yes		0.337028	2.69616	0.125003
	RBMXL3	Q8N7X1	RNA-binding motif protein, X-linked-like-3 OS=Homo sapiens GN=RBMXL3 PE=2 SV=2	0	0	5.42096e-08	Yes		4.96018e-08	9.65562e-08	0	Yes		1.82702e-08	0	0	Yes		0.337028	2.69616	0.125003
	RBP4	P02753	Retinol-binding protein 4 OS=Homo sapiens GN=RBP4 PE=1 SV=3	0	0	0	No		0	0	0	No		5.3678e-07	0	0	Yes		GS(+), Nor(-)	i-GS(-), Nor(-)	GS(+), i-GS(-)
	RDX	P35241	Radixin OS=Homo sapiens GN=RDX PE=1 SV=1	2.01006e-06	3.36552e-06	3.05355e-06	Yes		4.17157e-06	3.09604e-06	1.6969e-06	Yes		2.47121e-07	1.05978e-06	9.26588e-07	Yes		0.264973	1.06352	0.249148		Yes		Yes
	RECQL	P46063	ATP-dependent DNA helicase Q1 OS=Homo sapiens GN=RECQL PE=1 SV=3	0	0	0	No		0	0	1.15501e-08	Yes		0	0	0	No		GS(-), Nor(-)	i-GS(+), Nor(-)	GS(-), i-GS(+)
	RFTN1	Q14699	Raftlin OS=Homo sapiens GN=RFTN1 PE=1 SV=4	0	0	0	No		1.05448e-07	0	0	Yes		0	0	0	No		GS(-), Nor(-)	i-GS(+), Nor(-)	GS(-), i-GS(+)
	RHOA	P61586	Transforming protein RhoA OS=Homo sapiens GN=RHOA PE=1 SV=1	0	0	0	No		1.60491e-07	0	1.45679e-07	Yes		0	0	0	No		GS(-), Nor(-)	i-GS(+), Nor(-)	GS(-), i-GS(+)
	RHOB	P62745	Rho-related GTP-binding protein RhoB OS=Homo sapiens GN=RHOB PE=1 SV=1	0	0	0	No		1.58034e-07	0	0	Yes		0	0	0	No		GS(-), Nor(-)	i-GS(+), Nor(-)	GS(-), i-GS(+)
	RHOC	P08134	Rho-related GTP-binding protein RhoC OS=Homo sapiens GN=RHOC PE=1 SV=1	0	0	0	No		1.60491e-07	0	1.45679e-07	Yes		0	0	0	No		GS(-), Nor(-)	i-GS(+), Nor(-)	GS(-), i-GS(+)
	RINL	Q6ZS11	Ras and Rab interactor-like protein OS=Homo sapiens GN=RINL PE=2 SV=2	0	0	0	No		0	0	1.73983e-08	Yes		0	0	0	No		GS(-), Nor(-)	i-GS(+), Nor(-)	GS(-), i-GS(+)
	RNH1	P13489	Ribonuclease inhibitor OS=Homo sapiens GN=RNH1 PE=1 SV=2	3.79598e-07	1.88755e-07	3.38844e-07	Yes		2.9821e-07	4.4363e-07	3.1938e-07	Yes		1.25366e-07	7.38168e-07	0	Yes		0.951871	1.16978	0.813719
	RPL11	P62913	60S ribosomal protein L11 OS=Homo sapiens GN=RPL11 PE=1 SV=2	4.5331e-07	2.77514e-07	1.3217e-07	Yes		4.47535e-07	5.45592e-07	4.67538e-07	Yes		0	0	0	No		GS(-), Nor(+)	1.69255	GS(-), i-GS(+)		Yes
	RPL12	P30050	60S ribosomal protein L12 OS=Homo sapiens GN=RPL12 PE=1 SV=1	0	0	0	No		0	0	1.33308e-07	Yes		0	0	0	No		GS(-), Nor(-)	i-GS(+), Nor(-)	GS(-), i-GS(+)
	RPL13	P26373	60S ribosomal protein L13 OS=Homo sapiens GN=RPL13 PE=1 SV=4	0	1.10681e-07	0	Yes		4.301e-07	1.41968e-07	5.34491e-07	Yes		0	0	0	No		GS(-), Nor(+)	9.99773	GS(-), i-GS(+)				Yes
	RPL14	P50914	60S ribosomal protein L14 OS=Homo sapiens GN=RPL14 PE=1 SV=4	4.09851e-07	3.00299e-07	3.62064e-07	Yes		2.04486e-07	5.38008e-07	2.87322e-07	Yes		0	0	0	No		GS(-), Nor(+)	0.960458	GS(-), i-GS(+)		Yes
	RPL15	P61313	60S ribosomal protein L15 OS=Homo sapiens GN=RPL15 PE=1 SV=2	0	0	1.20999e-07	Yes		3.25311e-07	5.15189e-07	1.96458e-07	Yes		0	0	0	No		GS(-), Nor(+)	8.56996	GS(-), i-GS(+)			Yes	Yes
	RPL17	P18621	60S ribosomal protein L17 OS=Homo sapiens GN=RPL17 PE=1 SV=3	0	0	0	No		0	0	2.28872e-07	Yes		0	0	0	No		GS(-), Nor(-)	i-GS(+), Nor(-)	GS(-), i-GS(+)
	RPL18	Q07020	60S ribosomal protein L18 OS=Homo sapiens GN=RPL18 PE=1 SV=2	1.8853e-07	1.64291e-07	2.20054e-07	Yes		6.07926e-07	7.98649e-07	6.31853e-07	Yes		0	2.13376e-07	0	Yes		0.372465	3.55824	0.104677			Yes	Yes
	RPL21	P46778	60S ribosomal protein L21 OS=Homo sapiens GN=RPL21 PE=1 SV=2	0	0	0	No		0	0	2.02056e-07	Yes		0	0	0	No		GS(-), Nor(-)	i-GS(+), Nor(-)	GS(-), i-GS(+)
	RPL22	P35268	60S ribosomal protein L22 OS=Homo sapiens GN=RPL22 PE=1 SV=2	6.55567e-07	6.13538e-07	2.18381e-07	Yes		7.56563e-07	1.39322e-06	5.9478e-07	Yes		0	0	0	No		GS(-), Nor(+)	1.8451	GS(-), i-GS(+)		Yes
	RPL23	P62829	60S ribosomal protein L23 OS=Homo sapiens GN=RPL23 PE=1 SV=1	0	0	0	No		1.40795e-07	0	1.13317e-07	Yes		0	0	0	No		GS(-), Nor(-)	i-GS(+), Nor(-)	GS(-), i-GS(+)
	RPL23A	P62750	60S ribosomal protein L23a OS=Homo sapiens GN=RPL23A PE=1 SV=1	0	0	0	No		0	8.44742e-07	0	Yes		0	0	0	No		GS(-), Nor(-)	i-GS(+), Nor(-)	GS(-), i-GS(+)
	RPL24	P83731	60S ribosomal protein L24 OS=Homo sapiens GN=RPL24 PE=1 SV=1	0	0	0	No		9.75153e-08	7.32353e-08	1.46182e-07	Yes		0	0	0	No		GS(-), Nor(-)	i-GS(+), Nor(-)	GS(-), i-GS(+)			Yes	Yes
	RPL27	P61353	60S ribosomal protein L27 OS=Homo sapiens GN=RPL27 PE=1 SV=2	0	0	0	No		0	0	9.41208e-08	Yes		0	0	0	No		GS(-), Nor(-)	i-GS(+), Nor(-)	GS(-), i-GS(+)
	RPL29	P47914	60S ribosomal protein L29 OS=Homo sapiens GN=RPL29 PE=1 SV=2	0	6.56586e-08	0	Yes		0	0	2.72813e-07	Yes		0	0	0	No		GS(-), Nor(+)	4.15503	GS(-), i-GS(+)
	RPL3	P39023	60S ribosomal protein L3 OS=Homo sapiens GN=RPL3 PE=1 SV=2	0	0	0	No		0	6.25765e-08	0	Yes		0	0	0	No		GS(-), Nor(-)	i-GS(+), Nor(-)	GS(-), i-GS(+)
	RPL31	P62899	60S ribosomal protein L31 OS=Homo sapiens GN=RPL31 PE=1 SV=1	2.1582e-07	5.13714e-07	7.48832e-07	Yes		7.73374e-07	6.42785e-07	2.80127e-07	Yes		6.98723e-07	5.60929e-07	0	Yes		0.852057	1.14741	0.742594
	RPL38	P63173	60S ribosomal protein L38 OS=Homo sapiens GN=RPL38 PE=1 SV=2	0	0	0	No		4.04141e-07	0	0	Yes		0	0	1.79902e-06	Yes		GS(+), Nor(-)	i-GS(+), Nor(-)	4.45146
	RPL3L	Q92901	60S ribosomal protein L3-like OS=Homo sapiens GN=RPL3L PE=1 SV=3	0	0	0	No		0	0	0	No		0	8.79754e-07	0	Yes		GS(+), Nor(-)	i-GS(-), Nor(-)	GS(+), i-GS(-)
	RPL4	P36578	60S ribosomal protein L4 OS=Homo sapiens GN=RPL4 PE=1 SV=5	0	0	0	No		1.18683e-07	0	0	Yes		0	0	0	No		GS(-), Nor(-)	i-GS(+), Nor(-)	GS(-), i-GS(+)
	RPL6	Q02878	60S ribosomal protein L6 OS=Homo sapiens GN=RPL6 PE=1 SV=3	0	0	1.35105e-06	Yes		0	3.94516e-07	2.62298e-07	Yes		0	0	0	No		GS(-), Nor(+)	0.486149	GS(-), i-GS(+)
	RPL7	P18124	60S ribosomal protein L7 OS=Homo sapiens GN=RPL7 PE=1 SV=1	1.8505e-07	1.93593e-07	6.67474e-08	Yes		0	4.60155e-07	1.43109e-07	Yes		0	0	0	No		GS(-), Nor(+)	1.35446	GS(-), i-GS(+)		Yes
	RPL7A	P62424	60S ribosomal protein L7a OS=Homo sapiens GN=RPL7A PE=1 SV=2	1.08956e-07	2.28371e-07	0	Yes		0	4.84413e-07	1.79461e-07	Yes		0	2.41791e-07	0	Yes		0.716786	1.96804	0.364212
	RPL8	P62917	60S ribosomal protein L8 OS=Homo sapiens GN=RPL8 PE=1 SV=2	1.33423e-08	0	0	Yes		0	6.50441e-08	0	Yes		0	0	0	No		GS(-), Nor(+)	4.87504	GS(-), i-GS(+)
	RPL9	Q5IFJ7	60S ribosomal protein L9 OS=Macaca fascicularis GN=RPL9 PE=2 SV=1	0	0	1.48171e-07	Yes		0	0	0	No		0	0	0	No		GS(-), Nor(+)	i-GS(-), Nor(+)	GS(-), i-GS(-)
	RPLP0	P05388	60S acidic ribosomal protein P0 OS=Homo sapiens GN=RPLP0 PE=1 SV=1	4.16909e-07	6.90684e-07	0	Yes		3.58239e-07	6.83623e-07	2.85228e-07	Yes		2.27902e-07	0	0	Yes		0.205763	1.19818	0.17173
	RPLP0P6	Q8NHW5	60S acidic ribosomal protein P0-like OS=Homo sapiens GN=RPLP0P6 PE=5 SV=1	0	0	2.27564e-07	Yes		0	4.56001e-07	0	Yes		0	0	0	No		GS(-), Nor(+)	2.00384	GS(-), i-GS(+)
	RPLP1	P05386	60S acidic ribosomal protein P1 OS=Homo sapiens GN=RPLP1 PE=1 SV=1	1.33196e-06	3.8763e-07	2.123e-06	Yes		2.82304e-06	4.60831e-06	2.30538e-07	Yes		0	0	0	No		GS(-), Nor(+)	1.99394	GS(-), i-GS(+)
	RPLP2	P05387	60S acidic ribosomal protein P2 OS=Homo sapiens GN=RPLP2 PE=1 SV=1	2.50641e-06	1.40937e-06	7.76972e-07	Yes		1.99587e-06	3.998e-06	8.3837e-07	Yes		6.41863e-07	1.50031e-06	9.48282e-07	Yes		0.65856	1.45591	0.452335
	RPN1	P04843	Dolichyl-diphosphooligosaccharide--protein glycosyltransferase subunit 1 OS=Homo sapiens GN=RPN1 PE=1 SV=1	0	3.16134e-08	0	Yes		8.31165e-08	1.25238e-07	1.69945e-07	Yes		0	0	0	No		GS(-), Nor(+)	11.9664	GS(-), i-GS(+)			Yes	Yes
	RPN2	P04844-2	Isoform 2 of Dolichyl-diphosphooligosaccharide--protein glycosyltransferase subunit 2 OS=Homo sapiens GN=RPN2	4.52533e-08	7.3547e-08	0	Yes		5.64182e-08	6.28095e-08	2.56695e-08	Yes		0	0	7.84933e-08	Yes		0.660716	1.21967	0.541717
	RPRD1B	Q9NQG5	Regulation of nuclear pre-mRNA domain-containing protein 1B OS=Homo sapiens GN=RPRD1B PE=1 SV=1	0	0	0	No		0	0	1.75135e-08	Yes		0	0	0	No		GS(-), Nor(-)	i-GS(+), Nor(-)	GS(-), i-GS(+)
	RPS10	P46783	40S ribosomal protein S10 OS=Homo sapiens GN=RPS10 PE=1 SV=1	2.34661e-07	1.80724e-06	1.99704e-06	Yes		0	1.27333e-07	1.06674e-07	Yes		1.78219e-07	2.36175e-07	6.88341e-07	Yes		0.273026	0.0579377	4.71241
	RPS14	P62263	40S ribosomal protein S14 OS=Homo sapiens GN=RPS14 PE=1 SV=3	0	0	2.30782e-07	Yes		0	0	1.43356e-07	Yes		0	0	0	No		GS(-), Nor(+)	0.621174	GS(-), i-GS(+)
	RPS15A	P62244	40S ribosomal protein S15a OS=Homo sapiens GN=RPS15A PE=1 SV=2	0	0	0	No		4.69511e-07	6.88982e-07	4.74401e-07	Yes		0	0	6.71833e-07	Yes		GS(+), Nor(-)	i-GS(+), Nor(-)	0.411437			Yes
	RPS16	P62249	40S ribosomal protein S16 OS=Homo sapiens GN=RPS16 PE=1 SV=2	2.59915e-07	2.03346e-07	1.10955e-07	Yes		1.78897e-07	1.40097e-07	2.8963e-07	Yes		2.04735e-07	2.20134e-07	2.87921e-07	Yes		1.24133	1.05992	1.17115
	RPS17L	P0CW22	40S ribosomal protein S17-like OS=Homo sapiens GN=RPS17L PE=1 SV=1	0	0	0	No		2.2523e-07	0	0	Yes		0	0	0	No		GS(-), Nor(-)	i-GS(+), Nor(-)	GS(-), i-GS(+)
	RPS18	P62269	40S ribosomal protein S18 OS=Homo sapiens GN=RPS18 PE=1 SV=3	3.70121e-07	2.42021e-07	0	Yes		3.03725e-07	6.64699e-07	1.13356e-07	Yes		0	0	2.95069e-07	Yes		0.482026	1.7672	0.272762
	RPS2	P15880	40S ribosomal protein S2 OS=Homo sapiens GN=RPS2 PE=1 SV=2	2.95423e-07	0	0	Yes		1.02771e-07	0	0	Yes		0	0	0	No		GS(-), Nor(+)	0.347876	GS(-), i-GS(+)
	RPS20	P60866	40S ribosomal protein S20 OS=Homo sapiens GN=RPS20 PE=1 SV=1	1.87391e-07	0	0	Yes		3.82232e-07	0	0	Yes		0	0	0	No		GS(-), Nor(+)	2.03976	GS(-), i-GS(+)
	RPS23	P62266	40S ribosomal protein S23 OS=Homo sapiens GN=RPS23 PE=1 SV=3	4.69696e-07	2.34572e-07	5.73848e-07	Yes		3.21145e-07	4.78818e-07	7.05035e-07	Yes		0	0	0	No		GS(-), Nor(+)	1.17751	GS(-), i-GS(+)		Yes
	RPS24	P62847	40S ribosomal protein S24 OS=Homo sapiens GN=RPS24 PE=1 SV=1	0	3.59786e-07	2.05144e-07	Yes		0	0	0	No		0	0	0	No		GS(-), Nor(+)	i-GS(-), Nor(+)	GS(-), i-GS(-)
	RPS25	P62851	40S ribosomal protein S25 OS=Homo sapiens GN=RPS25 PE=1 SV=1	0	1.48392e-07	0	Yes		0	0	0	No		0	0	0	No		GS(-), Nor(+)	i-GS(-), Nor(+)	GS(-), i-GS(-)
	RPS26	P62854	40S ribosomal protein S26 OS=Homo sapiens GN=RPS26 PE=1 SV=3	0	0	0	No		0	0	2.12102e-07	Yes		0	0	0	No		GS(-), Nor(-)	i-GS(+), Nor(-)	GS(-), i-GS(+)
	RPS27A	P62979	Ubiquitin-40S ribosomal protein S27a OS=Homo sapiens GN=RPS27A PE=1 SV=2	1.03488e-05	9.17726e-06	1.02044e-05	Yes		0	0	5.09161e-06	Yes		1.2734e-05	1.96622e-05	0	Yes		1.08966	0.171259	6.36266			Yes
	RPS28	P62857	40S ribosomal protein S28 OS=Homo sapiens GN=RPS28 PE=1 SV=1	1.24585e-06	0	1.9975e-06	Yes		5.72787e-07	0	3.40324e-07	Yes		0	8.4281e-07	4.73364e-06	Yes		1.71935	0.281533	6.10709
	RPS3	P23396	40S ribosomal protein S3 OS=Homo sapiens GN=RPS3 PE=1 SV=2	4.27529e-07	3.85408e-07	0	Yes		7.07978e-07	9.18357e-07	9.08224e-07	Yes		9.88893e-08	5.37416e-07	0	Yes		0.782724	3.11778	0.251052			Yes	Yes
	RPS3A	P61247	40S ribosomal protein S3a OS=Homo sapiens GN=RPS3A PE=1 SV=2	2.10448e-07	2.08639e-07	2.98481e-07	Yes		9.07327e-08	1.31177e-07	0	Yes		0	0	0	No		GS(-), Nor(+)	0.309253	GS(-), i-GS(+)		Yes	Yes
	RPS4X	P62701	40S ribosomal protein S4, X isoform OS=Homo sapiens GN=RPS4X PE=1 SV=2	1.80016e-07	0	3.23875e-08	Yes		0	0	0	No		0	0	0	No		GS(-), Nor(+)	i-GS(-), Nor(+)	GS(-), i-GS(-)
	RPS7	P62081	40S ribosomal protein S7 OS=Homo sapiens GN=RPS7 PE=1 SV=1	5.80591e-08	4.86947e-08	1.67105e-07	Yes		8.15726e-07	6.61988e-07	1.16654e-07	Yes		0	0	0	No		GS(-), Nor(+)	5.82186	GS(-), i-GS(+)
	RPS8	P62241	40S ribosomal protein S8 OS=Homo sapiens GN=RPS8 PE=1 SV=2	0	0	0	No		2.07146e-07	0	0	Yes		0	0	0	No		GS(-), Nor(-)	i-GS(+), Nor(-)	GS(-), i-GS(+)
	RPS9	P46781	40S ribosomal protein S9 OS=Homo sapiens GN=RPS9 PE=1 SV=3	0	0	0	No		3.6244e-07	6.60536e-07	6.28424e-07	Yes		0	0	0	No		GS(-), Nor(-)	i-GS(+), Nor(-)	GS(-), i-GS(+)			Yes	Yes
	RPSA	P08865	40S ribosomal protein SA OS=Homo sapiens GN=RPSA PE=1 SV=4	4.36894e-07	4.94171e-07	4.74438e-07	Yes		4.88816e-07	5.5929e-07	3.57831e-07	Yes		0	1.61153e-07	0	Yes		0.114658	1.00031	0.114623		Yes		Yes
	RRAS	P10301	Ras-related protein R-Ras OS=Homo sapiens GN=RRAS PE=1 SV=1	9.55079e-07	1.06782e-06	1.85862e-06	Yes		1.6261e-06	2.26943e-06	2.00988e-06	Yes		1.08998e-06	1.27174e-06	1.0004e-06	Yes		0.866189	1.52142	0.569329				Yes
	RRAS2	P62070	Ras-related protein R-Ras2 OS=Homo sapiens GN=RRAS2 PE=1 SV=1	5.11898e-07	6.53584e-07	9.27378e-07	Yes		9.59774e-07	1.01132e-06	7.00194e-07	Yes		4.75381e-07	7.87937e-07	0	Yes		0.603633	1.27638	0.472925
	RSU1	Q15404	Ras suppressor protein 1 OS=Homo sapiens GN=RSU1 PE=1 SV=3	3.71848e-06	1.33125e-06	4.56302e-07	Yes		6.93123e-07	1.5172e-06	4.00539e-07	Yes		0	7.57388e-08	0	Yes		0.0137556	0.474183	0.0290091
	RTN4	Q9NQC3	Reticulon-4 OS=Homo sapiens GN=RTN4 PE=1 SV=2	3.99023e-07	5.93631e-07	4.40802e-07	Yes		0	1.90364e-07	5.43287e-08	Yes		0	0	0	No		GS(-), Nor(+)	0.170701	GS(-), i-GS(+)		Yes	Yes
	RUVBL1	Q9Y265	RuvB-like 1 OS=Homo sapiens GN=RUVBL1 PE=1 SV=1	1.2969e-08	0	0	Yes		0	0	0	No		0	0	0	No		GS(-), Nor(+)	i-GS(-), Nor(+)	GS(-), i-GS(-)
	S100A11	P31949	Protein S100-A11 OS=Homo sapiens GN=S100A11 PE=1 SV=2	3.83498e-06	7.79647e-07	3.92363e-06	Yes		3.46759e-07	4.41085e-07	7.85304e-07	Yes		1.38293e-06	2.43863e-06	1.02979e-06	Yes		0.56819	0.184247	3.08385
	S100A4	P26447	Protein S100-A4 OS=Homo sapiens GN=S100A4 PE=1 SV=1	0	0	0	No		0	5.96026e-07	0	Yes		0	0	0	No		GS(-), Nor(-)	i-GS(+), Nor(-)	GS(-), i-GS(+)
	S100A6	P06703	Protein S100-A6 OS=Homo sapiens GN=S100A6 PE=1 SV=1	5.17394e-07	9.57119e-07	3.35788e-06	Yes		1.66369e-06	1.8617e-06	6.57716e-06	Yes		0	0	0	No		GS(-), Nor(+)	2.09059	GS(-), i-GS(+)
	S100A8	P05109	Protein S100-A8 OS=Homo sapiens GN=S100A8 PE=1 SV=1	0	0	0	No		1.88589e-06	3.76796e-06	2.97648e-07	Yes		0	0	0	No		GS(-), Nor(-)	i-GS(+), Nor(-)	GS(-), i-GS(+)
	S100A9	P06702	Protein S100-A9 OS=Homo sapiens GN=S100A9 PE=1 SV=1	0	0	0	No		2.89572e-06	6.94948e-06	1.19475e-06	Yes		0	0	0	No		GS(-), Nor(-)	i-GS(+), Nor(-)	GS(-), i-GS(+)
	SAMHD1	Q9Y3Z3	Deoxynucleoside triphosphate triphosphohydrolase SAMHD1 OS=Homo sapiens GN=SAMHD1 PE=1 SV=2	0	0	0	No		1.45435e-08	0	0	Yes		0	0	0	No		GS(-), Nor(-)	i-GS(+), Nor(-)	GS(-), i-GS(+)
	SARS	P49591	Serine--tRNA ligase, cytoplasmic OS=Homo sapiens GN=SARS PE=1 SV=3	2.93566e-08	0	0	Yes		4.85644e-08	0	0	Yes		0	0	0	No		GS(-), Nor(+)	1.65429	GS(-), i-GS(+)
	SCRN1	Q12765	Secernin-1 OS=Homo sapiens GN=SCRN1 PE=1 SV=2	8.1537e-08	2.01812e-07	0	Yes		0	0	2.30932e-08	Yes		0	0	0	No		GS(-), Nor(+)	0.0815008	GS(-), i-GS(+)
	SDHA	P31040	Succinate dehydrogenase [ubiquinone] flavoprotein subunit, mitochondrial OS=Homo sapiens GN=SDHA PE=1 SV=2	6.32614e-07	5.87386e-07	0	Yes		0	0	0	No		0	0	0	No		GS(-), Nor(+)	i-GS(-), Nor(+)	GS(-), i-GS(-)
	SDPR	O95810	Serum deprivation-response protein OS=Homo sapiens GN=SDPR PE=1 SV=3	1.56312e-08	2.37503e-08	0	Yes		6.01616e-08	1.64374e-07	0	Yes		0	0	0	No		GS(-), Nor(+)	5.70156	GS(-), i-GS(+)
	SELENBP1	Q13228	Selenium-binding protein 1 OS=Homo sapiens GN=SELENBP1 PE=1 SV=2	4.86415e-07	5.93537e-07	2.54729e-07	Yes		6.28475e-07	9.68004e-07	2.8993e-07	Yes		1.06394e-06	2.17099e-06	5.16463e-07	Yes		2.8107	1.41338	1.98864
	SEPT1	Q8WYJ6	Septin-1 OS=Homo sapiens GN=SEPT1 PE=1 SV=2	0	0	0	No		0	0	1.57813e-07	Yes		0	0	0	No		GS(-), Nor(-)	i-GS(+), Nor(-)	GS(-), i-GS(+)
	SEPT11	Q9NVA2	Septin-11 OS=Homo sapiens GN=SEPT11 PE=1 SV=3	6.84474e-07	3.85498e-07	1.55303e-07	Yes		8.60205e-07	1.34871e-06	0	Yes		2.07957e-07	2.05839e-07	0	Yes		0.337717	1.80279	0.187331
	SEPT14	Q6ZU15	Septin-14 OS=Homo sapiens GN=SEPT14 PE=1 SV=2	3.8091e-07	1.27519e-07	1.06937e-07	Yes		2.56272e-07	3.49948e-07	0	Yes		2.06513e-07	2.0441e-07	0	Yes		0.66777	0.985137	0.677845
	SEPT2	Q15019	Septin-2 OS=Homo sapiens GN=SEPT2 PE=1 SV=1	8.75853e-07	1.9664e-06	5.57906e-07	Yes		8.06725e-07	1.5552e-06	7.32678e-07	Yes		2.80494e-07	2.06836e-07	9.2321e-07	Yes		0.414846	0.910136	0.455807
	SEPT6	Q14141	Septin-6 OS=Homo sapiens GN=SEPT6 PE=1 SV=4	3.79155e-07	1.26931e-07	1.06444e-07	Yes		3.20861e-07	4.52792e-07	0	Yes		2.05562e-07	2.03468e-07	0	Yes		0.66777	1.26304	0.528699
	SEPT7	Q16181	Septin-7 OS=Homo sapiens GN=SEPT7 PE=1 SV=2	1.26592e-06	5.27677e-07	1.43233e-06	Yes		7.01847e-07	2.44805e-06	3.329e-07	Yes		2.94935e-07	9.24225e-07	0	Yes		0.377927	1.07963	0.350052
	SEPT8	Q92599	Septin-8 OS=Homo sapiens GN=SEPT8 PE=1 SV=4	3.72293e-07	1.24634e-07	1.04518e-07	Yes		2.29213e-07	3.12997e-07	0	Yes		2.01841e-07	1.99785e-07	0	Yes		0.66777	0.901513	0.740722
	SEPT9	Q9UHD8	Septin-9 OS=Homo sapiens GN=SEPT9 PE=1 SV=2	9.15387e-08	1.17277e-07	6.8269e-08	Yes		1.41566e-07	3.22487e-07	6.5363e-08	Yes		0	0	0	No		GS(-), Nor(+)	1.91067	GS(-), i-GS(+)		Yes
	SERPINA1	P01009	Alpha-1-antitrypsin OS=Homo sapiens GN=SERPINA1 PE=1 SV=3	4.366e-06	3.80449e-06	1.30138e-06	Yes		4.27386e-06	7.10772e-06	6.81731e-07	Yes		2.49919e-05	1.76993e-05	7.86746e-06	Yes		5.33777	1.27359	4.19111
	SERPINA3	P01011	Alpha-1-antichymotrypsin OS=Homo sapiens GN=SERPINA3 PE=1 SV=2	4.83651e-07	6.46945e-07	2.12835e-07	Yes		3.22812e-07	6.35876e-07	2.15926e-07	Yes		1.24849e-06	1.93484e-06	4.97301e-07	Yes		2.73973	0.874339	3.13348
	SERPINA4	P29622	Kallistatin OS=Homo sapiens GN=SERPINA4 PE=1 SV=3	0	0	0	No		0	0	0	No		7.99497e-08	0	0	Yes		GS(+), Nor(-)	i-GS(-), Nor(-)	GS(+), i-GS(-)
	SERPINB1	P30740	Leukocyte elastase inhibitor OS=Homo sapiens GN=SERPINB1 PE=1 SV=1	5.60236e-07	8.43643e-07	4.67262e-07	Yes		6.54337e-07	1.41379e-06	2.7063e-07	Yes		9.86908e-08	0	0	Yes		0.0527436	1.24991	0.0421979		Yes
	SERPINB6	P35237	Serpin B6 OS=Homo sapiens GN=SERPINB6 PE=1 SV=3	6.29138e-07	7.79446e-07	1.82668e-07	Yes		8.65307e-07	1.65893e-06	5.8364e-07	Yes		0	0	0	No		GS(-), Nor(+)	1.9531	GS(-), i-GS(+)		Yes
	SERPINB8	P50452	Serpin B8 OS=Homo sapiens GN=SERPINB8 PE=1 SV=2	1.56998e-07	1.0662e-07	2.97628e-07	Yes		5.86052e-08	8.6858e-08	0	Yes		1.0001e-07	0	0	Yes		0.178193	0.259179	0.687529
	SERPINB9	P50453	Serpin B9 OS=Homo sapiens GN=SERPINB9 PE=1 SV=1	8.11064e-07	6.70554e-07	5.69276e-07	Yes		2.46767e-07	7.62757e-07	2.75083e-07	Yes		9.94782e-08	0	0	Yes		0.0485048	0.626364	0.0774386		Yes
	SERPINC1	P01008	Antithrombin-III OS=Homo sapiens GN=SERPINC1 PE=1 SV=1	9.11069e-07	1.06817e-06	1.19122e-07	Yes		1.16452e-06	1.87589e-06	3.09922e-07	Yes		1.69864e-06	2.50934e-06	1.9252e-06	Yes		2.92284	1.59664	1.83062		Yes
	SERPIND1	P05546	Heparin cofactor 2 OS=Homo sapiens GN=SERPIND1 PE=1 SV=3	0	0	0	No		0	0	0	No		7.5346e-08	1.96212e-07	0	Yes		GS(+), Nor(-)	i-GS(-), Nor(-)	GS(+), i-GS(-)
	SERPINF1	P36955	Pigment epithelium-derived factor OS=Homo sapiens GN=SERPINF1 PE=1 SV=4	0	0	0	No		2.21347e-08	9.50827e-08	0	Yes		1.44277e-06	2.13593e-06	4.99604e-07	Yes		GS(+), Nor(-)	i-GS(+), Nor(-)	34.7926		Yes		Yes
	SERPING1	P05155	Plasma protease C1 inhibitor OS=Homo sapiens GN=SERPING1 PE=1 SV=2	1.73674e-07	0	0	Yes		0	0	0	No		3.77054e-07	4.21471e-07	0	Yes		4.59785	i-GS(-), Nor(+)	GS(+), i-GS(-)
	SERPINH1	P50454	Serpin H1 OS=Homo sapiens GN=SERPINH1 PE=1 SV=2	9.07839e-08	0	0	Yes		1.6502e-07	5.18116e-07	9.42865e-08	Yes		3.54993e-07	2.17091e-07	0	Yes		6.30162	8.56345	0.735873
	SERPINI2	O75830	Serpin I2 OS=Homo sapiens GN=SERPINI2 PE=1 SV=1	1.44981e-07	9.84587e-08	2.74846e-07	Yes		5.41194e-08	8.02096e-08	0	Yes		9.23551e-08	0	0	Yes		0.178193	0.259179	0.687529
	SET	Q01105	Protein SET OS=Homo sapiens GN=SET PE=1 SV=3	4.73528e-07	4.42636e-07	2.98461e-07	Yes		4.37274e-07	9.09182e-07	0	Yes		3.73786e-07	6.13377e-07	0	Yes		0.812731	1.10854	0.733157
	SETSIP	P0DME0	Protein SETSIP OS=Homo sapiens GN=SETSIP PE=1 SV=1	4.35896e-07	4.0746e-07	0	Yes		3.89493e-07	7.4155e-07	0	Yes		0	0	0	No		GS(-), Nor(+)	1.34112	GS(-), i-GS(+)
	SFN	P31947	14-3-3 protein sigma OS=Homo sapiens GN=SFN PE=1 SV=1	3.10013e-06	4.06102e-06	2.60284e-06	Yes		6.77529e-06	4.56666e-06	2.61875e-06	Yes		2.4997e-06	2.31155e-06	2.15498e-06	Yes		0.713461	1.42982	0.498988
	SFPQ	P23246	Splicing factor, proline- and glutamine-rich OS=Homo sapiens GN=SFPQ PE=1 SV=2	0	0	0	No		0	2.17632e-07	5.16874e-08	Yes		0	0	0	No		GS(-), Nor(-)	i-GS(+), Nor(-)	GS(-), i-GS(+)
	SH3BGRL	O75368	SH3 domain-binding glutamic acid-rich-like protein OS=Homo sapiens GN=SH3BGRL PE=1 SV=1	8.74152e-07	1.6839e-07	5.18251e-07	Yes		5.15221e-07	1.84464e-06	0	Yes		1.15816e-07	1.28489e-06	0	Yes		0.89743	1.51196	0.593553
	SH3BGRL3	Q9H299	SH3 domain-binding glutamic acid-rich-like protein 3 OS=Homo sapiens GN=SH3BGRL3 PE=1 SV=1	0	0	0	No		7.0263e-07	0	0	Yes		0	0	0	No		GS(-), Nor(-)	i-GS(+), Nor(-)	GS(-), i-GS(+)
	SHMT1	P34896	Serine hydroxymethyltransferase, cytosolic OS=Homo sapiens GN=SHMT1 PE=1 SV=1	3.81641e-08	4.77232e-08	0	Yes		0	0	0	No		0	0	0	No		GS(-), Nor(+)	i-GS(-), Nor(+)	GS(-), i-GS(-)
	SKP1	P63208	S-phase kinase-associated protein 1 OS=Homo sapiens GN=SKP1 PE=1 SV=2	2.58264e-07	2.25578e-07	0	Yes		0	2.47244e-07	6.90367e-08	Yes		0	0	0	No		GS(-), Nor(+)	0.653684	GS(-), i-GS(+)
	SLC25A11	Q02978	Mitochondrial 2-oxoglutarate/malate carrier protein OS=Homo sapiens GN=SLC25A11 PE=1 SV=3	6.74841e-08	0	0	Yes		6.94999e-08	0	0	Yes		0	0	0	No		GS(-), Nor(+)	1.02987	GS(-), i-GS(+)
	SLC25A3	Q00325	Phosphate carrier protein, mitochondrial OS=Homo sapiens GN=SLC25A3 PE=1 SV=2	0	1.29664e-07	0	Yes		1.63849e-07	0	0	Yes		0	0	0	No		GS(-), Nor(+)	1.26364	GS(-), i-GS(+)
	SLC25A31	Q9H0C2	ADP/ATP translocase 4 OS=Homo sapiens GN=SLC25A31 PE=2 SV=1	3.73783e-07	2.40957e-07	0	Yes		2.39191e-06	4.99318e-07	0	Yes		4.0929e-07	6.01822e-07	0	Yes		1.64478	4.70318	0.349717
	SLC25A4	P12235	ADP/ATP translocase 1 OS=Homo sapiens GN=SLC25A4 PE=1 SV=4	6.44982e-07	5.77243e-07	3.21691e-07	Yes		3.06612e-06	1.05821e-06	0	Yes		4.32639e-07	6.36155e-07	0	Yes		0.692261	2.67135	0.259143
	SLC25A5	P05141	ADP/ATP translocase 2 OS=Homo sapiens GN=SLC25A5 PE=1 SV=7	1.04256e-06	1.08165e-06	4.70527e-07	Yes		3.10554e-06	1.41765e-06	0	Yes		5.1636e-07	8.66689e-07	0	Yes		0.53302	1.74321	0.305769
	SLC25A6	P12236	ADP/ATP translocase 3 OS=Homo sapiens GN=SLC25A6 PE=1 SV=4	7.67541e-07	7.17384e-07	5.40566e-07	Yes		3.22705e-06	1.63203e-06	0	Yes		5.68172e-07	9.11102e-07	0	Yes		0.730329	2.39896	0.304435
	SLC2A1	P11166	Solute carrier family 2, facilitated glucose transporter member 1 OS=Homo sapiens GN=SLC2A1 PE=1 SV=2	4.18949e-08	4.17918e-08	5.20347e-08	Yes		0	0	0	No		0	0	0	No		GS(-), Nor(+)	i-GS(-), Nor(+)	GS(-), i-GS(-)		Yes	Yes
	SLC44A2	Q8IWA5	Choline transporter-like protein 2 OS=Homo sapiens GN=SLC44A2 PE=1 SV=3	6.75363e-08	9.41206e-08	0	Yes		0	6.29147e-08	8.04122e-08	Yes		0	0	0	No		GS(-), Nor(+)	0.886611	GS(-), i-GS(+)
	SLC4A1	P02730	Band 3 anion transport protein OS=Homo sapiens GN=SLC4A1 PE=1 SV=3	5.98358e-07	6.34237e-07	3.99459e-07	Yes		3.05821e-08	6.51528e-08	1.68172e-07	Yes		0	0	0	No		GS(-), Nor(+)	0.161702	GS(-), i-GS(+)		Yes	Yes
	SLC9A3R1	O14745	Na(+)/H(+) exchange regulatory cofactor NHE-RF1 OS=Homo sapiens GN=SLC9A3R1 PE=1 SV=4	4.13459e-07	4.06992e-07	0	Yes		0	1.08269e-07	4.82447e-07	Yes		0	0	0	No		GS(-), Nor(+)	0.719988	GS(-), i-GS(+)
	SLC9A3R2	Q15599	Na(+)/H(+) exchange regulatory cofactor NHE-RF2 OS=Homo sapiens GN=SLC9A3R2 PE=1 SV=2	1.26926e-06	9.56134e-07	1.18356e-06	Yes		1.14739e-06	1.69649e-06	1.03027e-06	Yes		0	0	0	No		GS(-), Nor(+)	1.13646	GS(-), i-GS(+)		Yes
	SLK	Q9H2G2	STE20-like serine/threonine-protein kinase OS=Homo sapiens GN=SLK PE=1 SV=1	0	0	0	No		3.29811e-09	0	0	Yes		0	0	0	No		GS(-), Nor(-)	i-GS(+), Nor(-)	GS(-), i-GS(+)
	SMCR8	Q8TEV9	Smith-Magenis syndrome chromosomal region candidate gene 8 protein OS=Homo sapiens GN=SMCR8 PE=1 SV=2	1.09554e-07	0	0	Yes		0	8.3197e-08	0	Yes		0	0	0	No		GS(-), Nor(+)	0.759413	GS(-), i-GS(+)
	SNAP91	O60641	Clathrin coat assembly protein AP180 OS=Homo sapiens GN=SNAP91 PE=1 SV=2	1.1361e-07	6.50869e-08	9.82715e-08	Yes		0	0	0	No		0	0	0	No		GS(-), Nor(+)	i-GS(-), Nor(+)	GS(-), i-GS(-)		Yes	Yes
	SNCA	P37840	Alpha-synuclein OS=Homo sapiens GN=SNCA PE=1 SV=1	6.726e-07	2.52952e-07	2.93028e-07	Yes		0	6.12018e-07	2.27559e-07	Yes		0	0	0	No		GS(-), Nor(+)	0.68898	GS(-), i-GS(+)		Yes
	SNRPB	P14678	Small nuclear ribonucleoprotein-associated proteins B and B~ OS=Homo sapiens GN=SNRPB PE=1 SV=2	1.7496e-07	1.04932e-07	3.14755e-08	Yes		0	1.49572e-07	0	Yes		0	1.64117e-07	2.69546e-07	Yes		1.39277	0.480372	2.89935
	SNRPD1	P62314	Small nuclear ribonucleoprotein Sm D1 OS=Homo sapiens GN=SNRPD1 PE=1 SV=1	0	9.41035e-07	1.10036e-06	Yes		0	0	2.95885e-07	Yes		0	0	0	No		GS(-), Nor(+)	0.144943	GS(-), i-GS(+)
	SNRPD3	P62318	Small nuclear ribonucleoprotein Sm D3 OS=Homo sapiens GN=SNRPD3 PE=1 SV=1	3.776e-07	4.52618e-07	0	Yes		7.04945e-07	4.21566e-07	4.93783e-07	Yes		0	0	0	No		GS(-), Nor(+)	1.95165	GS(-), i-GS(+)				Yes
	SNRPE	P62304	Small nuclear ribonucleoprotein E OS=Homo sapiens GN=SNRPE PE=1 SV=1	0	0	0	No		0	6.38932e-07	0	Yes		0	0	0	No		GS(-), Nor(-)	i-GS(+), Nor(-)	GS(-), i-GS(+)
	SNRPN	P63162	Small nuclear ribonucleoprotein-associated protein N OS=Homo sapiens GN=SNRPN PE=1 SV=1	0	1.00997e-07	0	Yes		3.44542e-08	0	2.0803e-07	Yes		0	0	0	No		GS(-), Nor(+)	2.4009	GS(-), i-GS(+)
	SNTB2	Q13425	Beta-2-syntrophin OS=Homo sapiens GN=SNTB2 PE=1 SV=1	1.06408e-07	1.0065e-07	6.363e-08	Yes		5.54876e-08	4.76856e-08	6.79568e-08	Yes		0	0	0	No		GS(-), Nor(+)	0.632203	GS(-), i-GS(+)		Yes
	SNX1	Q13596	Sorting nexin-1 OS=Homo sapiens GN=SNX1 PE=1 SV=3	0	5.61351e-08	0	Yes		7.09316e-08	1.80365e-07	0	Yes		0	0	0	No		GS(-), Nor(+)	4.47665	GS(-), i-GS(+)
	SNX2	O60749	Sorting nexin-2 OS=Homo sapiens GN=SNX2 PE=1 SV=2	0	5.64595e-08	0	Yes		3.47452e-08	0	0	Yes		0	0	0	No		GS(-), Nor(+)	0.6154	GS(-), i-GS(+)
	SNX6	Q9UNH7	Sorting nexin-6 OS=Homo sapiens GN=SNX6 PE=1 SV=1	1.41094e-07	1.13895e-07	0	Yes		0	9.7501e-08	0	Yes		0	0	0	No		GS(-), Nor(+)	0.382373	GS(-), i-GS(+)
	SOD1	P00441	Superoxide dismutase [Cu-Zn] OS=Homo sapiens GN=SOD1 PE=1 SV=2	9.12786e-07	5.39649e-07	0	Yes		8.42458e-07	1.63383e-06	0	Yes		1.9542e-06	2.37569e-06	0	Yes		2.98113	1.70492	1.74854
	SOD2	P04179	Superoxide dismutase [Mn], mitochondrial OS=Homo sapiens GN=SOD2 PE=1 SV=2	4.99693e-07	4.56417e-07	0	Yes		1.04105e-07	2.14315e-07	0	Yes		1.46905e-07	5.65647e-07	0	Yes		0.745262	0.333038	2.23777
	SOD3	P08294	Extracellular superoxide dismutase [Cu-Zn] OS=Homo sapiens GN=SOD3 PE=1 SV=2	0	0	0	No		0	0	0	No		0	0	1.01173e-06	Yes		GS(+), Nor(-)	i-GS(-), Nor(-)	GS(+), i-GS(-)
	SORBS2	O94875-11	Isoform 11 of Sorbin and SH3 domain-containing protein 2 OS=Homo sapiens GN=SORBS2	0	0	0	No		0	8.28699e-08	0	Yes		0	0	0	No		GS(-), Nor(-)	i-GS(+), Nor(-)	GS(-), i-GS(+)
	SPG11	Q96JI7	Spatacsin OS=Homo sapiens GN=SPG11 PE=1 SV=3	0	0	0	No		8.28774e-09	0	0	Yes		0	0	0	No		GS(-), Nor(-)	i-GS(+), Nor(-)	GS(-), i-GS(+)
	SPP2	Q13103	Secreted phosphoprotein 24 OS=Homo sapiens GN=SPP2 PE=1 SV=1	0	0	0	No		2.24266e-07	3.77674e-07	0	Yes		1.00317e-06	1.49349e-06	0	Yes		GS(+), Nor(-)	i-GS(+), Nor(-)	4.14768
	SPTA1	P02549	Spectrin alpha chain, erythrocytic 1 OS=Homo sapiens GN=SPTA1 PE=1 SV=5	1.57704e-08	0	0	Yes		0	0	0	No		0	0	0	No		GS(-), Nor(+)	i-GS(-), Nor(+)	GS(-), i-GS(-)
	SPTAN1	Q13813	Spectrin alpha chain, non-erythrocytic 1 OS=Homo sapiens GN=SPTAN1 PE=1 SV=3	2.13256e-06	2.32273e-06	2.09034e-06	Yes		1.73325e-06	2.61454e-06	5.04789e-07	Yes		1.60965e-07	3.44577e-07	0	Yes		0.0772335	0.741346	0.10418		Yes
	SPTB	P11277-2	Isoform 2 of Spectrin beta chain, erythrocytic OS=Homo sapiens GN=SPTB	5.394e-08	8.56012e-08	3.96826e-08	Yes		2.64888e-08	4.62122e-08	1.47932e-08	Yes		0	0	0	No		GS(-), Nor(+)	0.488184	GS(-), i-GS(+)		Yes
	SPTBN1	Q01082	Spectrin beta chain, non-erythrocytic 1 OS=Homo sapiens GN=SPTBN1 PE=1 SV=2	1.12802e-06	1.27209e-06	1.04084e-06	Yes		9.23369e-07	1.45311e-06	4.73999e-07	Yes		7.29491e-08	1.07771e-07	0	Yes		0.0525203	0.828399	0.0633998		Yes		Yes
	SPTBN2	O15020	Spectrin beta chain, non-erythrocytic 2 OS=Homo sapiens GN=SPTBN2 PE=1 SV=3	0	2.77387e-08	0	Yes		0	0	2.6495e-08	Yes		0	0	0	No		GS(-), Nor(+)	0.955164	GS(-), i-GS(+)
	SPTBN4	Q9H254	Spectrin beta chain, non-erythrocytic 4 OS=Homo sapiens GN=SPTBN4 PE=1 SV=2	2.83465e-07	2.03202e-07	1.63248e-07	Yes		2.55289e-07	4.28788e-07	6.02119e-07	Yes		1.96701e-07	3.17406e-07	2.14246e-07	Yes		1.12069	1.97902	0.566284
	SQRDL	Q9Y6N5	Sulfide:quinone oxidoreductase, mitochondrial OS=Homo sapiens GN=SQRDL PE=1 SV=1	1.83062e-07	1.02475e-07	0	Yes		2.15275e-07	0	0	Yes		0	0	0	No		GS(-), Nor(+)	0.753929	GS(-), i-GS(+)
	SRGAP1	Q7Z6B7-2	Isoform 2 of SLIT-ROBO Rho GTPase-activating protein 1 OS=Homo sapiens GN=SRGAP1	7.51393e-08	0	0	Yes		0	0	0	No		0	0	0	No		GS(-), Nor(+)	i-GS(-), Nor(+)	GS(-), i-GS(-)
	SRGAP2	O75044	SLIT-ROBO Rho GTPase-activating protein 2 OS=Homo sapiens GN=SRGAP2 PE=1 SV=2	7.45079e-08	0	0	Yes		0	0	0	No		0	0	0	No		GS(-), Nor(+)	i-GS(-), Nor(+)	GS(-), i-GS(-)
	SRP14	P37108	Signal recognition particle 14 kDa protein OS=Homo sapiens GN=SRP14 PE=1 SV=2	2.78063e-07	0	0	Yes		3.07069e-07	1.03953e-06	0	Yes		0	0	0	No		GS(-), Nor(+)	4.84277	GS(-), i-GS(+)
	SRPX	P78539-5	Isoform 5 of Sushi repeat-containing protein SRPX OS=Homo sapiens GN=SRPX	0	0	0	No		0	0	0	No		1.3532e-07	0	0	Yes		GS(+), Nor(-)	i-GS(-), Nor(-)	GS(+), i-GS(-)
	SRSF10	O75494	Serine/arginine-rich splicing factor 10 OS=Homo sapiens GN=SRSF10 PE=1 SV=1	0	0	5.85811e-08	Yes		0	0	0	No		0	0	0	No		GS(-), Nor(+)	i-GS(-), Nor(+)	GS(-), i-GS(-)
	SRSF2	Q01130	Serine/arginine-rich splicing factor 2 OS=Homo sapiens GN=SRSF2 PE=1 SV=4	0	0	0	No		0	0	8.06562e-08	Yes		0	0	0	No		GS(-), Nor(-)	i-GS(+), Nor(-)	GS(-), i-GS(+)
	SRSF3	P84103	Serine/arginine-rich splicing factor 3 OS=Homo sapiens GN=SRSF3 PE=1 SV=1	7.14743e-07	0	0	Yes		2.88166e-07	1.04818e-06	0	Yes		0	0	0	No		GS(-), Nor(+)	1.86968	GS(-), i-GS(+)
	SRSF7	Q16629	Serine/arginine-rich splicing factor 7 OS=Homo sapiens GN=SRSF7 PE=1 SV=1	4.92512e-07	0	0	Yes		1.98568e-07	2.41409e-07	0	Yes		0	0	0	No		GS(-), Nor(+)	0.893333	GS(-), i-GS(+)
	SRSF8	Q9BRL6	Serine/arginine-rich splicing factor 8 OS=Homo sapiens GN=SRSF8 PE=1 SV=1	0	0	0	No		0	0	6.32093e-08	Yes		0	0	0	No		GS(-), Nor(-)	i-GS(+), Nor(-)	GS(-), i-GS(+)
	SSB	P05455	Lupus La protein OS=Homo sapiens GN=SSB PE=1 SV=2	4.27031e-07	4.72845e-07	0	Yes		1.72522e-07	4.0265e-07	0	Yes		0	0	0	No		GS(-), Nor(+)	0.639168	GS(-), i-GS(+)
	SSR1	P43307	Translocon-associated protein subunit alpha OS=Homo sapiens GN=SSR1 PE=1 SV=3	3.6197e-08	3.51154e-08	0	Yes		0	0	0	No		0	0	0	No		GS(-), Nor(+)	i-GS(-), Nor(+)	GS(-), i-GS(-)
	ST13	P50502	Hsc70-interacting protein OS=Homo sapiens GN=ST13 PE=1 SV=2	3.21049e-07	2.00166e-07	0	Yes		1.0798e-07	0	0	Yes		0	0	0	No		GS(-), Nor(+)	0.20717	GS(-), i-GS(+)
	ST13P4	Q8IZP2	Putative protein FAM10A4 OS=Homo sapiens GN=ST13P4 PE=5 SV=1	4.93613e-07	3.07755e-07	0	Yes		1.66019e-07	4.29749e-07	2.29299e-07	Yes		0	0	0	No		GS(-), Nor(+)	1.02957	GS(-), i-GS(+)				Yes
	ST13P5	Q8NFI4	Putative protein FAM10A5 OS=Homo sapiens GN=ST13P5 PE=5 SV=1	2.62893e-07	1.23807e-07	0	Yes		7.36376e-08	2.79511e-07	1.49138e-07	Yes		0	0	0	No		GS(-), Nor(+)	1.29891	GS(-), i-GS(+)				Yes
	STAT3	P40763	Signal transducer and activator of transcription 3 OS=Homo sapiens GN=STAT3 PE=1 SV=2	0	0	0	No		1.95571e-08	0	0	Yes		0	0	0	No		GS(-), Nor(-)	i-GS(+), Nor(-)	GS(-), i-GS(+)
	STK10	O94804	Serine/threonine-protein kinase 10 OS=Homo sapiens GN=STK10 PE=1 SV=1	0	0	0	No		4.20781e-09	0	0	Yes		0	0	0	No		GS(-), Nor(-)	i-GS(+), Nor(-)	GS(-), i-GS(+)
	STOM	P27105	Erythrocyte band 7 integral membrane protein OS=Homo sapiens GN=STOM PE=1 SV=3	2.90237e-07	1.54569e-07	1.06684e-07	Yes		3.41993e-07	3.83371e-07	2.92224e-07	Yes		6.11734e-08	0	0	Yes		0.110924	1.84516	0.0601161		Yes		Yes
	SUB1	P53999	Activated RNA polymerase II transcriptional coactivator p15 OS=Homo sapiens GN=SUB1 PE=1 SV=3	0	0	0	No		0	5.58058e-07	0	Yes		0	0	0	No		GS(-), Nor(-)	i-GS(+), Nor(-)	GS(-), i-GS(+)
	SUCLG2	Q96I99	Succinyl-CoA ligase [GDP-forming] subunit beta, mitochondrial OS=Homo sapiens GN=SUCLG2 PE=1 SV=2	1.52786e-07	1.13236e-07	0	Yes		7.67691e-08	2.12261e-07	0	Yes		0	0	0	No		GS(-), Nor(+)	1.08649	GS(-), i-GS(+)
	SULT1A1	P50225	Sulfotransferase 1A1 OS=Homo sapiens GN=SULT1A1 PE=1 SV=3	1.16924e-07	0	0	Yes		0	0	0	No		0	0	0	No		GS(-), Nor(+)	i-GS(-), Nor(+)	GS(-), i-GS(-)
	SULT1A2	P50226	Sulfotransferase 1A2 OS=Homo sapiens GN=SULT1A2 PE=1 SV=2	1.16924e-07	0	0	Yes		0	0	5.8626e-08	Yes		0	0	0	No		GS(-), Nor(+)	0.501401	GS(-), i-GS(+)
	SYNCRIP	O60506	Heterogeneous nuclear ribonucleoprotein Q OS=Homo sapiens GN=SYNCRIP PE=1 SV=2	0	1.71863e-07	0	Yes		1.58409e-07	4.21771e-07	0	Yes		0	0	0	No		GS(-), Nor(+)	3.37583	GS(-), i-GS(+)
	SYNE1	Q8NF91	Nesprin-1 OS=Homo sapiens GN=SYNE1 PE=1 SV=4	0	0	0	No		0	3.00368e-08	0	Yes		0	0	0	No		GS(-), Nor(-)	i-GS(+), Nor(-)	GS(-), i-GS(+)
	SYNPO	Q8N3V7-2	Isoform 2 of Synaptopodin OS=Homo sapiens GN=SYNPO	1.1696e-06	1.07176e-06	9.74833e-07	Yes		6.77863e-07	1.00843e-06	9.37482e-07	Yes		0	0	0	No		GS(-), Nor(+)	0.815802	GS(-), i-GS(+)		Yes
	SYNPO2	Q9UMS6-4	Isoform 4 of Synaptopodin-2 OS=Homo sapiens GN=SYNPO2	0	0	0	No		4.22224e-08	5.67668e-08	0	Yes		0	0	0	No		GS(-), Nor(-)	i-GS(+), Nor(-)	GS(-), i-GS(+)
	SYPL1	Q16563	Synaptophysin-like protein 1 OS=Homo sapiens GN=SYPL1 PE=1 SV=1	1.94847e-07	0	0	Yes		0	0	1.8818e-07	Yes		0	6.02412e-07	0	Yes		3.09172	0.965784	3.20125
	TAGLN	Q01995	Transgelin OS=Homo sapiens GN=TAGLN PE=1 SV=4	1.78994e-06	1.40705e-06	1.43968e-06	Yes		3.08215e-06	4.44292e-06	1.1361e-06	Yes		1.10132e-05	8.41655e-06	3.65669e-06	Yes		4.97908	1.86797	2.66551		Yes
	TAGLN2	P37802	Transgelin-2 OS=Homo sapiens GN=TAGLN2 PE=1 SV=3	1.78153e-05	1.40779e-05	1.88682e-05	Yes		1.40344e-05	1.63277e-05	3.52575e-06	Yes		1.78217e-05	1.79654e-05	6.37136e-06	Yes		0.830523	0.667591	1.24406
	TAGLN3	Q9UI15	Transgelin-3 OS=Homo sapiens GN=TAGLN3 PE=1 SV=2	0	0	0	No		9.00111e-08	5.25123e-08	2.11287e-08	Yes		0	0	0	No		GS(-), Nor(-)	i-GS(+), Nor(-)	GS(-), i-GS(+)
	TALDO1	P37837	Transaldolase OS=Homo sapiens GN=TALDO1 PE=1 SV=2	3.56343e-08	0	0	Yes		5.0221e-07	5.48049e-07	0	Yes		0	0	0	No		GS(-), Nor(+)	29.4733	GS(-), i-GS(+)
	TARDBP	Q13148	TAR DNA-binding protein 43 OS=Homo sapiens GN=TARDBP PE=1 SV=1	7.841e-08	0	0	Yes		6.7559e-08	0	0	Yes		0	0	0	No		GS(-), Nor(+)	0.861613	GS(-), i-GS(+)
	TCP1	P17987	T-complex protein 1 subunit alpha OS=Homo sapiens GN=TCP1 PE=1 SV=1	0	0	0	No		0	0	8.28726e-08	Yes		0	0	0	No		GS(-), Nor(-)	i-GS(+), Nor(-)	GS(-), i-GS(+)
	TEAD1	P28347	Transcriptional enhancer factor TEF-1 OS=Homo sapiens GN=TEAD1 PE=1 SV=2	0	0	0	No		1.72379e-07	0	0	Yes		0	1.52539e-07	0	Yes		GS(+), Nor(-)	i-GS(+), Nor(-)	0.884903
	TEAD2	Q15562	Transcriptional enhancer factor TEF-4 OS=Homo sapiens GN=TEAD2 PE=1 SV=2	0	0	0	No		1.64281e-07	0	0	Yes		0	1.45372e-07	0	Yes		GS(+), Nor(-)	i-GS(+), Nor(-)	0.884903
	TEAD3	Q99594	Transcriptional enhancer factor TEF-5 OS=Homo sapiens GN=TEAD3 PE=1 SV=2	0	0	0	No		1.68813e-07	0	0	Yes		0	1.49383e-07	0	Yes		GS(+), Nor(-)	i-GS(+), Nor(-)	0.884903
	TEAD4	Q15561	Transcriptional enhancer factor TEF-3 OS=Homo sapiens GN=TEAD4 PE=1 SV=3	0	0	0	No		1.69202e-07	0	0	Yes		0	0	0	No		GS(-), Nor(-)	i-GS(+), Nor(-)	GS(-), i-GS(+)
	TENC1	Q63HR2	Tensin-like C1 domain-containing phosphatase OS=Homo sapiens GN=TENC1 PE=1 SV=2	6.14074e-08	1.10995e-07	1.16375e-07	Yes		6.87404e-08	1.16841e-07	5.73994e-08	Yes		0	0	0	No		GS(-), Nor(+)	0.841412	GS(-), i-GS(+)		Yes
	TF	P02787	Serotransferrin OS=Homo sapiens GN=TF PE=1 SV=3	1.37954e-05	6.59113e-06	3.29088e-06	Yes		1.68829e-06	2.49282e-06	5.41143e-07	Yes		6.14035e-06	6.2524e-06	2.47869e-06	Yes		0.628086	0.199441	3.14922
	TGFB1I1	O43294	Transforming growth factor beta-1-induced transcript 1 protein OS=Homo sapiens GN=TGFB1I1 PE=1 SV=2	3.77347e-07	2.66358e-07	2.44103e-07	Yes		9.93638e-07	1.4171e-06	0	Yes		5.87444e-08	2.74231e-07	0	Yes		0.375053	2.71538	0.138122
	TGFBI	Q15582	Transforming growth factor-beta-induced protein ig-h3 OS=Homo sapiens GN=TGFBI PE=1 SV=1	4.07612e-07	4.58054e-07	3.50779e-07	Yes		9.33499e-07	1.00014e-06	2.45263e-07	Yes		5.15121e-06	5.40456e-06	2.15485e-05	Yes		26.3919	1.79121	14.7341
	TGM2	P21980	Protein-glutamine gamma-glutamyltransferase 2 OS=Homo sapiens GN=TGM2 PE=1 SV=2	2.68512e-07	1.91e-07	1.58369e-07	Yes		6.52611e-07	1.3921e-06	2.0317e-07	Yes		1.06141e-06	1.08668e-06	2.50515e-07	Yes		3.88198	3.63805	1.06705
	THBS1	P07996	Thrombospondin-1 OS=Homo sapiens GN=THBS1 PE=1 SV=2	1.07152e-08	5.44352e-09	9.72259e-09	Yes		2.02242e-09	1.37234e-08	0	Yes		4.21317e-07	4.43711e-07	3.75509e-07	Yes		47.9318	0.608388	78.7849		Yes		Yes
	THRAP3	Q9Y2W1	Thyroid hormone receptor-associated protein 3 OS=Homo sapiens GN=THRAP3 PE=1 SV=2	0	0	0	No		0	0	1.90177e-08	Yes		0	0	0	No		GS(-), Nor(-)	i-GS(+), Nor(-)	GS(-), i-GS(+)
	THY1	P04216	Thy-1 membrane glycoprotein OS=Homo sapiens GN=THY1 PE=1 SV=2	0	0	0	No		0	0	0	No		0	6.16019e-07	0	Yes		GS(+), Nor(-)	i-GS(-), Nor(-)	GS(+), i-GS(-)
	TIMM13	Q9Y5L4	Mitochondrial import inner membrane translocase subunit Tim13 OS=Homo sapiens GN=TIMM13 PE=1 SV=1	0	0	0	No		0	0	0	No		2.94948e-07	0	0	Yes		GS(+), Nor(-)	i-GS(-), Nor(-)	GS(+), i-GS(-)
	TINAGL1	Q9GZM7	Tubulointerstitial nephritis antigen-like OS=Homo sapiens GN=TINAGL1 PE=1 SV=1	1.08184e-06	1.62228e-06	1.59877e-06	Yes		2.63281e-06	1.17919e-06	9.52588e-08	Yes		1.41845e-06	1.09608e-06	6.14938e-07	Yes		0.727294	0.908053	0.800938
	TJP1	Q07157-2	Isoform Short of Tight junction protein ZO-1 OS=Homo sapiens GN=TJP1	3.90049e-07	3.78968e-07	3.18564e-07	Yes		2.03531e-07	5.08984e-07	3.2046e-07	Yes		0	0	0	No		GS(-), Nor(+)	0.949791	GS(-), i-GS(+)		Yes
	TKT	P29401	Transketolase OS=Homo sapiens GN=TKT PE=1 SV=3	3.75195e-08	0	5.70945e-08	Yes		7.7299e-08	2.04004e-07	7.63981e-08	Yes		0	0	0	No		GS(-), Nor(+)	3.78063	GS(-), i-GS(+)				Yes
	TLN1	Q9Y490	Talin-1 OS=Homo sapiens GN=TLN1 PE=1 SV=3	3.90461e-06	3.77882e-06	3.52745e-06	Yes		3.24565e-06	4.53875e-06	1.39463e-06	Yes		1.45093e-06	1.5483e-06	1.04277e-06	Yes		0.360543	0.818762	0.440352		Yes
	TLN2	Q9Y4G6	Talin-2 OS=Homo sapiens GN=TLN2 PE=1 SV=4	1.20172e-07	1.11501e-07	8.80514e-08	Yes		3.91158e-07	2.16249e-07	1.08062e-07	Yes		1.37887e-07	1.62487e-07	1.30528e-07	Yes		1.34773	2.23777	0.602264
	TMEM109	Q9BVC6	Transmembrane protein 109 OS=Homo sapiens GN=TMEM109 PE=1 SV=1	2.67778e-07	0	2.37126e-07	Yes		3.66767e-07	8.27508e-07	1.56548e-07	Yes		0	0	0	No		GS(-), Nor(+)	2.67541	GS(-), i-GS(+)
	TMEM132C	Q8N3T6	Transmembrane protein 132C OS=Homo sapiens GN=TMEM132C PE=2 SV=3	1.59742e-08	0	0	Yes		0	0	0	No		0	0	0	No		GS(-), Nor(+)	i-GS(-), Nor(+)	GS(-), i-GS(-)
	TMOD3	Q9NYL9	Tropomodulin-3 OS=Homo sapiens GN=TMOD3 PE=1 SV=1	1.2737e-07	0	0	Yes		3.52084e-07	3.06134e-07	0	Yes		0	0	0	No		GS(-), Nor(+)	5.16778	GS(-), i-GS(+)
	TMPO	P42167	Lamina-associated polypeptide 2, isoforms beta/gamma OS=Homo sapiens GN=TMPO PE=1 SV=2	0	0	0	No		0	2.29975e-08	0	Yes		0	0	0	No		GS(-), Nor(-)	i-GS(+), Nor(-)	GS(-), i-GS(+)
	TNC	P24821	Tenascin OS=Homo sapiens GN=TNC PE=1 SV=3	1.95385e-07	1.56037e-07	2.49712e-07	Yes		3.53171e-07	8.49751e-07	2.39145e-08	Yes		3.69638e-06	4.66136e-06	2.18044e-06	Yes		17.5305	2.04087	8.58971		Yes		Yes
	TNKS1BP1	Q9C0C2	182 kDa tankyrase-1-binding protein OS=Homo sapiens GN=TNKS1BP1 PE=1 SV=4	0	0	0	No		0	6.92749e-08	0	Yes		0	0	0	No		GS(-), Nor(-)	i-GS(+), Nor(-)	GS(-), i-GS(+)
	TNS1	Q9HBL0	Tensin-1 OS=Homo sapiens GN=TNS1 PE=1 SV=2	3.27505e-08	0	2.3191e-08	Yes		1.43791e-07	3.64644e-07	5.73849e-08	Yes		0	5.28352e-08	0	Yes		0.944474	10.1145	0.0933781
	TNS3	Q68CZ2	Tensin-3 OS=Homo sapiens GN=TNS3 PE=1 SV=2	5.67901e-08	2.60745e-08	2.78452e-08	Yes		2.47223e-08	5.87834e-08	1.61376e-08	Yes		0	0	0	No		GS(-), Nor(+)	0.90004	GS(-), i-GS(+)		Yes
	TNXB	P22105	Tenascin-X OS=Homo sapiens GN=TNXB PE=1 SV=3	0	0	0	No		0	0	0	No		0	6.5099e-09	1.17651e-07	Yes		GS(+), Nor(-)	i-GS(-), Nor(-)	GS(+), i-GS(-)
	TOLLIP	Q9H0E2	Toll-interacting protein OS=Homo sapiens GN=TOLLIP PE=1 SV=1	0	0	1.60509e-07	Yes		0	0	0	No		0	0	0	No		GS(-), Nor(+)	i-GS(-), Nor(+)	GS(-), i-GS(-)
	TOM1L2	Q6ZVM7	TOM1-like protein 2 OS=Homo sapiens GN=TOM1L2 PE=1 SV=1	9.22717e-07	8.01043e-07	1.07625e-06	Yes		0	0	0	No		0	0	0	No		GS(-), Nor(+)	i-GS(-), Nor(+)	GS(-), i-GS(-)		Yes	Yes
	TOP2B	Q02880	DNA topoisomerase 2-beta OS=Homo sapiens GN=TOP2B PE=1 SV=3	0	2.43609e-09	0	Yes		0	0	0	No		0	0	0	No		GS(-), Nor(+)	i-GS(-), Nor(+)	GS(-), i-GS(-)
	TPD52	P55327-3	Isoform 3 of Tumor protein D52 OS=Homo sapiens GN=TPD52	3.12244e-07	0	0	Yes		0	0	1.77634e-07	Yes		0	0	0	No		GS(-), Nor(+)	0.568896	GS(-), i-GS(+)
	TPD52L2	O43399	Tumor protein D54 OS=Homo sapiens GN=TPD52L2 PE=1 SV=2	5.75834e-07	6.12965e-07	4.63768e-07	Yes		5.88947e-07	8.4839e-07	0	Yes		0	2.21774e-07	0	Yes		0.1342	0.869761	0.154295		Yes
	TPI1	P60174	Triosephosphate isomerase OS=Homo sapiens GN=TPI1 PE=1 SV=3	2.34343e-06	3.19069e-06	2.77835e-06	Yes		1.00289e-05	6.94253e-06	1.01052e-06	Yes		3.26456e-06	3.95045e-06	2.13939e-06	Yes		1.12535	2.16325	0.520212
	TPM1	P09493	Tropomyosin alpha-1 chain OS=Homo sapiens GN=TPM1 PE=1 SV=2	6.7274e-07	5.2287e-07	1.00407e-06	Yes		3.23118e-06	4.33974e-06	1.72643e-06	Yes		4.48184e-06	4.83639e-06	3.13665e-06	Yes		5.66214	4.22669	1.33962		Yes	Yes
	TPM2	P07951-2	Isoform 2 of Tropomyosin beta chain OS=Homo sapiens GN=TPM2	1.08473e-06	9.39629e-07	1.27695e-06	Yes		4.94276e-06	7.60485e-06	2.3028e-06	Yes		7.49242e-06	7.33298e-06	0	Yes		4.49075	4.49833	0.998315
	TPM3	P06753-2	Isoform 2 of Tropomyosin alpha-3 chain OS=Homo sapiens GN=TPM3	7.53955e-07	5.70762e-07	1.67275e-06	Yes		3.08388e-06	4.8868e-06	2.23195e-06	Yes		2.15278e-06	3.84775e-06	3.67031e-06	Yes		3.22634	3.40375	0.947877		Yes	Yes
	TPM4	P67936	Tropomyosin alpha-4 chain OS=Homo sapiens GN=TPM4 PE=1 SV=3	1.58608e-06	1.2535e-06	1.98963e-06	Yes		5.51751e-06	7.21429e-06	2.94055e-06	Yes		6.02836e-06	6.25235e-06	5.48548e-06	Yes		3.6789	3.24532	1.1336		Yes	Yes
	TPP1	Q5IS74	Tripeptidyl-peptidase 1 OS=Pan troglodytes GN=TPP1 PE=2 SV=1	6.5163e-07	6.73556e-07	7.4355e-07	Yes		4.60573e-08	2.26453e-07	1.55028e-07	Yes		0	0	0	No		GS(-), Nor(+)	0.206666	GS(-), i-GS(+)		Yes	Yes
	TPPP3	Q9BW30	Tubulin polymerization-promoting protein family member 3 OS=Homo sapiens GN=TPPP3 PE=1 SV=1	1.0988e-06	5.93595e-07	1.72292e-06	Yes		1.6049e-06	2.91034e-06	8.95466e-07	Yes		0	0	0	No		GS(-), Nor(+)	1.58425	GS(-), i-GS(+)		Yes
	TRA2B	P62995	Transformer-2 protein homolog beta OS=Homo sapiens GN=TRA2B PE=1 SV=1	0	0	0	No		0	5.22121e-08	0	Yes		0	0	0	No		GS(-), Nor(-)	i-GS(+), Nor(-)	GS(-), i-GS(+)
	TRAP1	Q12931	Heat shock protein 75 kDa, mitochondrial OS=Homo sapiens GN=TRAP1 PE=1 SV=3	6.45343e-07	5.41827e-07	7.14229e-07	Yes		3.64685e-07	7.50944e-07	8.35868e-07	Yes		1.76173e-07	7.83632e-07	4.71221e-07	Yes		0.752617	1.02635	0.733296
	TRIM23	P36406	E3 ubiquitin-protein ligase TRIM23 OS=Homo sapiens GN=TRIM23 PE=1 SV=1	4.2735e-07	9.77345e-08	1.94898e-07	Yes		8.81221e-08	1.82295e-07	1.73724e-08	Yes		0	1.43026e-08	0	Yes		0.0198652	0.399717	0.0496982
	TRIM25	Q14258	E3 ubiquitin/ISG15 ligase TRIM25 OS=Homo sapiens GN=TRIM25 PE=1 SV=2	0	0	0	No		0	1.52732e-08	0	Yes		0	0	0	No		GS(-), Nor(-)	i-GS(+), Nor(-)	GS(-), i-GS(+)
	TRIM50	Q86XT4	E3 ubiquitin-protein ligase TRIM50 OS=Homo sapiens GN=TRIM50 PE=1 SV=1	0	0	0	No		0	0	0	No		0	0	3.85899e-07	Yes		GS(+), Nor(-)	i-GS(-), Nor(-)	GS(+), i-GS(-)
	TROVE2	P10155	60 kDa SS-A/Ro ribonucleoprotein OS=Homo sapiens GN=TROVE2 PE=1 SV=2	0	0	0	No		0	1.34142e-07	0	Yes		0	0	0	No		GS(-), Nor(-)	i-GS(+), Nor(-)	GS(-), i-GS(+)
	TRPC4	Q9UBN4-6	Isoform Zeta of Short transient receptor potential channel 4 OS=Homo sapiens GN=TRPC4	0	0	6.53555e-07	Yes		0	2.83906e-07	0	Yes		0	0	0	No		GS(-), Nor(+)	0.434403	GS(-), i-GS(+)
	TTC21A	Q8NDW8-5	Isoform 5 of Tetratricopeptide repeat protein 21A OS=Homo sapiens GN=TTC21A	0	6.62792e-08	0	Yes		0	0	0	No		0	0	0	No		GS(-), Nor(+)	i-GS(-), Nor(+)	GS(-), i-GS(-)
	TTC38	Q5R3I4	Tetratricopeptide repeat protein 38 OS=Homo sapiens GN=TTC38 PE=1 SV=1	3.25974e-08	4.07988e-08	1.52195e-08	Yes		0	0	1.74973e-08	Yes		0	0	0	No		GS(-), Nor(+)	0.197451	GS(-), i-GS(+)		Yes
	TTR	P02766	Transthyretin OS=Homo sapiens GN=TTR PE=1 SV=1	4.95571e-06	6.10676e-06	2.82924e-06	Yes		2.62904e-06	6.53653e-06	1.39228e-06	Yes		8.03995e-06	9.25417e-06	8.41582e-06	Yes		1.85074	0.760011	2.43515		Yes		Yes
	TUBA1A	Q71U36	Tubulin alpha-1A chain OS=Homo sapiens GN=TUBA1A PE=1 SV=1	1.04202e-05	1.26633e-05	1.33147e-05	Yes		2.34319e-05	1.46535e-05	1.43864e-05	Yes		5.36229e-06	4.54204e-06	7.41324e-06	Yes		0.475782	1.44161	0.330035		Yes		Yes
	TUBA1B	P68363	Tubulin alpha-1B chain OS=Homo sapiens GN=TUBA1B PE=1 SV=1	0	0	0	No		0	1.75028e-05	0	Yes		1.0995e-05	9.18613e-06	0	Yes		GS(+), Nor(-)	i-GS(+), Nor(-)	1.15302
	TUBA1C	Q9BQE3	Tubulin alpha-1C chain OS=Homo sapiens GN=TUBA1C PE=1 SV=1	1.8716e-05	2.51696e-05	2.44118e-05	Yes		2.56187e-05	1.75808e-05	1.4463e-05	Yes		0	0	7.67572e-06	Yes		0.112387	0.844286	0.133115		Yes		Yes
	TUBA3C	Q13748	Tubulin alpha-3C/D chain OS=Homo sapiens GN=TUBA3C PE=1 SV=3	9.27039e-06	0	0	Yes		0	0	0	No		0	0	0	No		GS(-), Nor(+)	i-GS(-), Nor(+)	GS(-), i-GS(-)
	TUBA3E	Q6PEY2	Tubulin alpha-3E chain OS=Homo sapiens GN=TUBA3E PE=1 SV=2	8.7574e-06	0	1.09681e-05	Yes		1.17778e-05	1.24912e-05	9.36745e-06	Yes		3.77992e-06	3.05042e-06	4.4792e-06	Yes		0.573345	1.70522	0.336229				Yes
	TUBA4A	P68366	Tubulin alpha-4A chain OS=Homo sapiens GN=TUBA4A PE=1 SV=1	1.63206e-05	0	0	Yes		0	1.33738e-05	8.15805e-06	Yes		8.83399e-06	7.44238e-06	0	Yes		0.99729	1.3193	0.755921
	TUBA4B	Q9H853	Putative tubulin-like protein alpha-4B OS=Homo sapiens GN=TUBA4B PE=5 SV=2	1.90243e-05	2.55151e-05	2.75663e-05	Yes		6.4595e-06	6.5287e-06	1.93665e-06	Yes		1.27934e-05	9.98244e-06	1.67326e-06	Yes		0.339073	0.206986	1.63815		Yes	Yes
	TUBA8	Q9NY65	Tubulin alpha-8 chain OS=Homo sapiens GN=TUBA8 PE=1 SV=1	1.69404e-05	1.85633e-05	2.23653e-05	Yes		1.09878e-05	1.17225e-05	4.535e-06	Yes		9.15696e-06	6.34154e-06	2.65369e-06	Yes		0.313677	0.470809	0.666251		Yes	Yes
	TUBAL3	A6NHL2	Tubulin alpha chain-like 3 OS=Homo sapiens GN=TUBAL3 PE=1 SV=2	2.81698e-07	2.94173e-07	4.23869e-07	Yes		2.75917e-07	1.9783e-07	5.13542e-07	Yes		0	4.4552e-08	0	Yes		0.0445636	0.987547	0.0451255		Yes
	TUBB	P07437	Tubulin beta chain OS=Homo sapiens GN=TUBB PE=1 SV=2	9.09992e-06	8.13702e-06	7.53752e-06	Yes		1.71441e-05	1.59497e-05	1.35744e-05	Yes		9.72509e-06	1.0588e-05	1.19958e-05	Yes		1.30412	1.88372	0.69231		Yes	Yes	Yes
	TUBB1	Q9H4B7	Tubulin beta-1 chain OS=Homo sapiens GN=TUBB1 PE=1 SV=1	2.17321e-06	1.90167e-06	1.57852e-06	Yes		2.87244e-06	2.70695e-06	0	Yes		9.17465e-07	1.71074e-06	1.81937e-06	Yes		0.786709	0.986909	0.797144
	TUBB2A	Q13885	Tubulin beta-2A chain OS=Homo sapiens GN=TUBB2A PE=1 SV=1	7.66014e-06	6.87163e-06	6.76614e-06	Yes		1.30856e-05	1.29683e-05	1.14178e-05	Yes		0	7.98589e-06	0	Yes		0.374961	1.7594	0.213118			Yes	Yes
	TUBB2B	Q9BVA1	Tubulin beta-2B chain OS=Homo sapiens GN=TUBB2B PE=1 SV=1	0	0	0	No		0	0	0	No		7.82185e-06	0	9.36595e-06	Yes		GS(+), Nor(-)	i-GS(-), Nor(-)	GS(+), i-GS(-)
	TUBB3	Q13509	Tubulin beta-3 chain OS=Homo sapiens GN=TUBB3 PE=1 SV=2	5.41199e-06	5.216e-06	4.71463e-06	Yes		1.22494e-05	1.03757e-05	1.00911e-05	Yes		6.63917e-06	6.85308e-06	8.70149e-06	Yes		1.44654	2.13237	0.678372		Yes	Yes	Yes
	TUBB4A	P04350	Tubulin beta-4A chain OS=Homo sapiens GN=TUBB4A PE=1 SV=2	6.76541e-06	5.97221e-06	5.53486e-06	Yes		1.32361e-05	1.0937e-05	1.08425e-05	Yes		4.97464e-06	6.13884e-06	6.14107e-06	Yes		0.944292	1.9163	0.492768			Yes	Yes
	TUBB4B	P68371	Tubulin beta-4B chain OS=Homo sapiens GN=TUBB4B PE=1 SV=1	8.60094e-06	7.71279e-06	7.48181e-06	Yes		1.51165e-05	1.37532e-05	1.29098e-05	Yes		7.5339e-06	8.59775e-06	8.85527e-06	Yes		1.05007	1.75577	0.598067			Yes	Yes
	TUBB6	Q9BUF5	Tubulin beta-6 chain OS=Homo sapiens GN=TUBB6 PE=1 SV=1	3.56743e-06	3.57586e-06	2.96343e-06	Yes		8.75276e-06	6.73018e-06	6.42524e-06	Yes		3.62146e-06	4.15713e-06	3.82004e-06	Yes		1.14762	2.16769	0.52942			Yes	Yes
	TUBB8	Q3ZCM7	Tubulin beta-8 chain OS=Homo sapiens GN=TUBB8 PE=1 SV=2	3.65968e-06	3.35361e-06	2.76687e-06	Yes		3.86457e-06	5.13357e-06	6.01834e-06	Yes		1.93766e-06	3.21156e-06	2.87929e-06	Yes		0.820896	1.5354	0.534646				Yes
	TUFM	P49411	Elongation factor Tu, mitochondrial OS=Homo sapiens GN=TUFM PE=1 SV=2	8.32778e-08	0	1.28951e-07	Yes		2.59015e-07	4.55958e-07	7.52749e-08	Yes		0	5.03359e-08	0	Yes		0.237177	3.72356	0.0636964
	TXN	P10599	Thioredoxin OS=Homo sapiens GN=TXN PE=1 SV=3	2.826e-06	2.78756e-06	1.23534e-06	Yes		3.61246e-06	4.41831e-06	1.2944e-06	Yes		2.13656e-06	2.30813e-06	1.82397e-06	Yes		0.915279	1.36156	0.67223
	TXNDC17	Q9BRA2	Thioredoxin domain-containing protein 17 OS=Homo sapiens GN=TXNDC17 PE=1 SV=1	1.53824e-07	3.0966e-07	0	Yes		0	0	0	No		0	0	0	No		GS(-), Nor(+)	i-GS(-), Nor(+)	GS(-), i-GS(-)
	U17/U16	Q69552	Protein U17 OS=Human herpesvirus 6A (strain Uganda-1102) GN=U17/U16 PE=4 SV=1	5.51582e-07	7.1784e-07	0	Yes		0	1.22995e-06	6.76048e-07	Yes		0	0	0	No		GS(-), Nor(+)	1.50147	GS(-), i-GS(+)
	U2AF2	P26368	Splicing factor U2AF 65 kDa subunit OS=Homo sapiens GN=U2AF2 PE=1 SV=4	0	0	0	No		2.73966e-08	0	0	Yes		0	0	0	No		GS(-), Nor(-)	i-GS(+), Nor(-)	GS(-), i-GS(+)
	U50	P52387	Virion-packaging protein UL25 homolog OS=Human herpesvirus 6A (strain Uganda-1102) GN=U50 PE=3 SV=1	0	1.5274e-06	1.48633e-06	Yes		0	0	0	No		0	0	0	No		GS(-), Nor(+)	i-GS(-), Nor(+)	GS(-), i-GS(-)
	UBA1	P22314	Ubiquitin-like modifier-activating enzyme 1 OS=Homo sapiens GN=UBA1 PE=1 SV=3	8.21621e-07	8.02186e-07	7.2597e-07	Yes		5.81138e-07	9.91928e-07	5.06693e-07	Yes		2.13187e-07	2.35847e-07	2.07904e-07	Yes		0.279575	0.885088	0.315872		Yes		Yes
	UBA52	P62987	Ubiquitin-60S ribosomal protein L40 OS=Homo sapiens GN=UBA52 PE=1 SV=2	0	0	0	No		6.45581e-06	3.67614e-05	0	Yes		0	0	1.82954e-05	Yes		GS(+), Nor(-)	i-GS(+), Nor(-)	0.423336
	UBAP2L	Q14157	Ubiquitin-associated protein 2-like OS=Homo sapiens GN=UBAP2L PE=1 SV=2	4.8437e-09	0	0	Yes		0	5.18903e-09	0	Yes		0	0	0	No		GS(-), Nor(+)	1.07129	GS(-), i-GS(+)
	UBB	P0CG47	Polyubiquitin-B OS=Homo sapiens GN=UBB PE=1 SV=1	7.04984e-06	0	0	Yes		0	0	0	No		0	0	0	No		GS(-), Nor(+)	i-GS(-), Nor(+)	GS(-), i-GS(-)
	UBE2L3	P68036-2	Isoform 2 of Ubiquitin-conjugating enzyme E2 L3 OS=Homo sapiens GN=UBE2L3	3.16535e-07	0	0	Yes		0	9.70449e-07	1.34379e-07	Yes		0	0	0	No		GS(-), Nor(+)	3.49038	GS(-), i-GS(+)
	UBE2N	P61088	Ubiquitin-conjugating enzyme E2 N OS=Homo sapiens GN=UBE2N PE=1 SV=1	3.74371e-07	9.49157e-07	4.78934e-07	Yes		7.99943e-07	1.78172e-06	3.03948e-07	Yes		0	0	0	No		GS(-), Nor(+)	1.60093	GS(-), i-GS(+)		Yes
	UBE2NL	Q5JXB2	Putative ubiquitin-conjugating enzyme E2 N-like OS=Homo sapiens GN=UBE2NL PE=1 SV=1	0	0	0	No		3.82659e-07	0	0	Yes		0	0	0	No		GS(-), Nor(-)	i-GS(+), Nor(-)	GS(-), i-GS(+)
	UBE2V1	Q13404	Ubiquitin-conjugating enzyme E2 variant 1 OS=Homo sapiens GN=UBE2V1 PE=1 SV=2	3.65921e-07	0	0	Yes		2.60785e-07	3.63161e-07	0	Yes		0	0	0	No		GS(-), Nor(+)	1.70514	GS(-), i-GS(+)
	UBE2V2	Q15819	Ubiquitin-conjugating enzyme E2 variant 2 OS=Homo sapiens GN=UBE2V2 PE=1 SV=4	0	0	0	No		3.05748e-07	3.6817e-07	0	Yes		0	0	0	No		GS(-), Nor(-)	i-GS(+), Nor(-)	GS(-), i-GS(+)
	UL120	Q6SW31	Membrane protein UL120 OS=Human cytomegalovirus (strain Merlin) GN=UL120 PE=3 SV=1	0	8.36478e-06	0	Yes		0	0	0	No		0	0	0	No		GS(-), Nor(+)	i-GS(-), Nor(+)	GS(-), i-GS(-)
	UQCRB	P14927	Cytochrome b-c1 complex subunit 7 OS=Homo sapiens GN=UQCRB PE=1 SV=2	3.91304e-07	4.94117e-07	0	Yes		0	1.13956e-06	0	Yes		0	0	0	No		GS(-), Nor(+)	1.28702	GS(-), i-GS(+)
	UQCRC1	P31930	Cytochrome b-c1 complex subunit 1, mitochondrial OS=Homo sapiens GN=UQCRC1 PE=1 SV=3	0	3.18438e-08	0	Yes		0	0	0	No		0	0	0	No		GS(-), Nor(+)	i-GS(-), Nor(+)	GS(-), i-GS(-)
	USMG5	Q96IX5	Up-regulated during skeletal muscle growth protein 5 OS=Homo sapiens GN=USMG5 PE=1 SV=1	3.74318e-07	5.47949e-07	0	Yes		4.62152e-07	0	0	Yes		0	0	0	No		GS(-), Nor(+)	0.501104	GS(-), i-GS(+)
	USP5	P45974	Ubiquitin carboxyl-terminal hydrolase 5 OS=Homo sapiens GN=USP5 PE=1 SV=2	4.35691e-08	0	0	Yes		0	0	0	No		0	0	0	No		GS(-), Nor(+)	i-GS(-), Nor(+)	GS(-), i-GS(-)
	VAMP3	Q15836	Vesicle-associated membrane protein 3 OS=Homo sapiens GN=VAMP3 PE=1 SV=3	2.70115e-07	4.6427e-07	4.69061e-07	Yes		7.36291e-07	1.09555e-06	3.94615e-08	Yes		0	0	0	No		GS(-), Nor(+)	1.55496	GS(-), i-GS(+)		Yes
	VASP	P50552	Vasodilator-stimulated phosphoprotein OS=Homo sapiens GN=VASP PE=1 SV=3	0	1.87459e-07	1.78502e-07	Yes		0	0	0	No		0	0	0	No		GS(-), Nor(+)	i-GS(-), Nor(+)	GS(-), i-GS(-)
	VCAN	P13611	Versican core protein OS=Homo sapiens GN=VCAN PE=1 SV=3	0	0	0	No		2.0709e-08	0	0	Yes		0	0	0	No		GS(-), Nor(-)	i-GS(+), Nor(-)	GS(-), i-GS(+)
	VCL	P18206	Vinculin OS=Homo sapiens GN=VCL PE=1 SV=4	3.75528e-06	4.55243e-06	6.74684e-06	Yes		5.49968e-06	5.33572e-06	1.77448e-06	Yes		3.37959e-06	3.18284e-06	2.06009e-06	Yes		0.572752	0.837612	0.683791
	VCP	P55072	Transitional endoplasmic reticulum ATPase OS=Homo sapiens GN=VCP PE=1 SV=4	2.46924e-06	1.92931e-06	1.43684e-06	Yes		9.61361e-07	1.33335e-06	4.61009e-07	Yes		0	4.78629e-07	4.4803e-08	Yes		0.0896996	0.472243	0.189943		Yes
	VDAC1	P21796	Voltage-dependent anion-selective channel protein 1 OS=Homo sapiens GN=VDAC1 PE=1 SV=2	1.35461e-06	1.0681e-06	0	Yes		9.98376e-07	8.90063e-07	0	Yes		2.88776e-07	4.75969e-07	0	Yes		0.315657	0.779473	0.404962
	VDAC2	P45880-1	Isoform 1 of Voltage-dependent anion-selective channel protein 2 OS=Homo sapiens GN=VDAC2	2.22582e-07	2.25731e-07	8.21918e-08	Yes		6.30871e-07	0	0	Yes		0	0	0	No		GS(-), Nor(+)	1.18919	GS(-), i-GS(+)		Yes
	VDAC3	Q9Y277	Voltage-dependent anion-selective channel protein 3 OS=Homo sapiens GN=VDAC3 PE=1 SV=1	2.49003e-07	3.07991e-07	0	Yes		0	3.61316e-07	0	Yes		7.34302e-08	1.48767e-07	0	Yes		0.398922	0.648689	0.614967
	VIM	P08670	Vimentin OS=Homo sapiens GN=VIM PE=1 SV=4	2.9504e-05	3.14936e-05	2.99486e-05	Yes		4.64302e-05	2.67285e-05	5.62392e-05	Yes		1.86676e-05	2.04727e-05	7.01097e-05	Yes		1.20126	1.4228	0.844295
	VPS26A	O75436	Vacuolar protein sorting-associated protein 26A OS=Homo sapiens GN=VPS26A PE=1 SV=2	0	0	0	No		1.65327e-07	1.11163e-07	0	Yes		0	0	0	No		GS(-), Nor(-)	i-GS(+), Nor(-)	GS(-), i-GS(+)
	VPS26B	Q4G0F5	Vacuolar protein sorting-associated protein 26B OS=Homo sapiens GN=VPS26B PE=1 SV=2	0	0	0	No		0	8.54112e-08	0	Yes		0	0	0	No		GS(-), Nor(-)	i-GS(+), Nor(-)	GS(-), i-GS(+)
	VPS35	Q96QK1	Vacuolar protein sorting-associated protein 35 OS=Homo sapiens GN=VPS35 PE=1 SV=2	1.83588e-07	1.86409e-07	0	Yes		1.8858e-07	2.11713e-07	8.6747e-08	Yes		0	0	0	No		GS(-), Nor(+)	1.31633	GS(-), i-GS(+)				Yes
	VPS45	Q9NRW7	Vacuolar protein sorting-associated protein 45 OS=Homo sapiens GN=VPS45 PE=1 SV=1	1.16692e-08	0	0	Yes		0	0	0	No		0	0	0	No		GS(-), Nor(+)	i-GS(-), Nor(+)	GS(-), i-GS(-)
	VTN	P04004	Vitronectin OS=Homo sapiens GN=VTN PE=1 SV=1	1.09417e-06	1.15405e-06	1.19546e-06	Yes		4.93235e-06	5.77154e-06	6.96851e-07	Yes		2.92566e-05	3.41668e-05	3.09886e-05	Yes		27.416	3.31063	8.28121		Yes		Yes
	VWA1	Q6PCB0	von Willebrand factor A domain-containing protein 1 OS=Homo sapiens GN=VWA1 PE=2 SV=1	2.24625e-07	1.21523e-07	1.17156e-07	Yes		0	8.75705e-08	1.537e-07	Yes		5.88353e-07	8.32923e-07	1.33181e-06	Yes		5.94229	0.520761	11.4108		Yes		Yes
	VWF	P04275	von Willebrand factor OS=Homo sapiens GN=VWF PE=1 SV=4	0	0	0	No		0	3.6351e-08	0	Yes		0	0	0	No		GS(-), Nor(-)	i-GS(+), Nor(-)	GS(-), i-GS(+)
	WARS	P23381	Tryptophan--tRNA ligase, cytoplasmic OS=Homo sapiens GN=WARS PE=1 SV=2	1.2074e-07	1.65621e-07	0	Yes		3.85502e-07	1.89432e-06	0	Yes		0	0	0	No		GS(-), Nor(+)	7.96136	GS(-), i-GS(+)
	WDR1	O75083	WD repeat-containing protein 1 OS=Homo sapiens GN=WDR1 PE=1 SV=4	5.09376e-07	2.46104e-07	1.92991e-07	Yes		5.37038e-07	1.18337e-06	2.66232e-07	Yes		0	0	0	No		GS(-), Nor(+)	2.09457	GS(-), i-GS(+)		Yes
	WDR72	Q3MJ13	WD repeat-containing protein 72 OS=Homo sapiens GN=WDR72 PE=2 SV=2	0	0	0	No		3.14193e-08	0	0	Yes		0	0	0	No		GS(-), Nor(-)	i-GS(+), Nor(-)	GS(-), i-GS(+)
	XPNPEP1	Q9NQW7-3	Isoform 3 of Xaa-Pro aminopeptidase 1 OS=Homo sapiens GN=XPNPEP1	0	0	0	No		2.23973e-08	0	0	Yes		0	0	5.60591e-08	Yes		GS(+), Nor(-)	i-GS(+), Nor(-)	2.50294
	XPO1	O14980	Exportin-1 OS=Homo sapiens GN=XPO1 PE=1 SV=1	1.30397e-08	2.51729e-08	0	Yes		0	0	0	No		0	0	0	No		GS(-), Nor(+)	i-GS(-), Nor(+)	GS(-), i-GS(-)
	XRCC6	P12956	X-ray repair cross-complementing protein 6 OS=Homo sapiens GN=XRCC6 PE=1 SV=2	1.34287e-07	1.08877e-07	0	Yes		2.88611e-07	6.13246e-07	5.80161e-08	Yes		0	1.51414e-07	0	Yes		0.622681	3.94743	0.157744
	YWHAB	P31946	14-3-3 protein beta/alpha OS=Homo sapiens GN=YWHAB PE=1 SV=3	4.50521e-06	1.19832e-05	3.37876e-06	Yes		1.16172e-05	1.19403e-05	3.13303e-06	Yes		2.9374e-06	2.86039e-06	2.28176e-06	Yes		0.406678	1.34344	0.302713
	YWHAE	P62258	14-3-3 protein epsilon OS=Homo sapiens GN=YWHAE PE=1 SV=1	7.65446e-06	1.78546e-05	1.41715e-05	Yes		1.13127e-05	1.38768e-05	3.40687e-06	Yes		2.81012e-06	3.15781e-06	2.67764e-06	Yes		0.217879	0.720662	0.302332		Yes
	YWHAG	P61981	14-3-3 protein gamma OS=Homo sapiens GN=YWHAG PE=1 SV=2	3.84616e-06	4.92654e-06	3.27972e-06	Yes		7.15924e-06	5.17624e-06	2.9641e-06	Yes		2.50982e-06	2.66628e-06	2.16371e-06	Yes		0.60899	1.26942	0.479739		Yes
	YWHAH	Q04917	14-3-3 protein eta OS=Homo sapiens GN=YWHAH PE=1 SV=4	3.27804e-06	4.28372e-06	2.80593e-06	Yes		7.17428e-06	4.86493e-06	2.73267e-06	Yes		2.52002e-06	2.44066e-06	2.1725e-06	Yes		0.688021	1.4248	0.48289
	YWHAQ	P27348	14-3-3 protein theta OS=Homo sapiens GN=YWHAQ PE=1 SV=1	3.65916e-06	4.90859e-06	3.24816e-06	Yes		7.12415e-06	5.0401e-06	2.70782e-06	Yes		2.59124e-06	2.82171e-06	0	Yes		0.458107	1.25865	0.363967
	YWHAZ	P63104	14-3-3 protein zeta/delta OS=Homo sapiens GN=YWHAZ PE=1 SV=1	2.44004e-05	3.38483e-05	2.0517e-05	Yes		2.54442e-05	2.1313e-05	4.13708e-06	Yes		7.35304e-06	1.00395e-05	4.47544e-06	Yes		0.277633	0.646147	0.429674		Yes
	ZFHX3	Q15911	Zinc finger homeobox protein 3 OS=Homo sapiens GN=ZFHX3 PE=1 SV=2	0	0	0	No		0	0	0	No		1.39797e-08	0	0	Yes		GS(+), Nor(-)	i-GS(-), Nor(-)	GS(+), i-GS(-)
	ZNF185	O15231	Zinc finger protein 185 OS=Homo sapiens GN=ZNF185 PE=1 SV=3	2.68467e-08	6.99938e-08	4.79463e-08	Yes		1.10255e-07	6.88863e-08	4.6576e-08	Yes		0	0	0	No		GS(-), Nor(+)	1.55897	GS(-), i-GS(+)		Yes
	ZNF653	Q96CK0	Zinc finger protein 653 OS=Homo sapiens GN=ZNF653 PE=1 SV=1	0	0	0	No		0	0	0	No		0	0	9.88801e-08	Yes		GS(+), Nor(-)	i-GS(-), Nor(-)	GS(+), i-GS(-)
	ZNF674	Q2M3X9	Zinc finger protein 674 OS=Homo sapiens GN=ZNF674 PE=2 SV=1	0	0	0	No		0	2.70354e-08	0	Yes		0	0	0	No		GS(-), Nor(-)	i-GS(+), Nor(-)	GS(-), i-GS(+)
	ZNF793	Q6ZN11-2	Isoform 2 of Zinc finger protein 793 OS=Homo sapiens GN=ZNF793	0	0	0	No		0	4.19988e-08	0	Yes		0	0	0	No		GS(-), Nor(-)	i-GS(+), Nor(-)	GS(-), i-GS(+)
	ZYX	Q15942	Zyxin OS=Homo sapiens GN=ZYX PE=1 SV=1	8.50418e-08	6.2263e-08	0	Yes		1.79705e-07	0	0	Yes		0	0	0	No		GS(-), Nor(+)	1.21995	GS(-), i-GS(+)
	Note:
	GS(-), Nor(+): Proteins only detected in Nor but not detected in GS.
	GS(+), Nor(-): Proteins only detected in GS but not detected in Nor.
	GS(-), Nor(-): Proteins neither detected in GS nor detected in Nor.
	i-GS(-), Nor(+): Proteins only detected in Nor but not detected in i-GS.
	i-GS(+), Nor(-): Proteins only detected in i-GS but not detected in Nor.
	i-GS(-), Nor(-): Proteins neither detected in i-GS nor detected in Nor.
	GS(-), i-GS(+): Proteins only detected in i-GS but not detected in GS.
	GS(+), i-GS(-): Proteins only detected in GS but not detected in i-GS.
	GS(-), i-GS(-): Proteins neither detected in GS nor detected in i-GS.
